# Supplementary material for: Elucidating the potential of crude cell extracts for producing pyruvate from glucose
Source: Synth Biol (Oxf). 2018 May 14;3(1):ysy006. doi: 10.1093/synbio/ysy006 (PMC7445776; doi:10.1093/synbio/ysy006)
Supplement: Supplementary Table S1 [file ysy006_supp_st_1.xlsx]

## Sheet: protein_table_KO_EC
Protein	SqC YT-E 1	uSqC YT-E 1	SpC YT-E 1	uSpC YT-E 1	dSpC YT-E 1	PercentCoverage YT-E 1	NSAF YT-E 1	SqC YT-E 2	uSqC YT-E 2	SpC YT-E 2	uSpC YT-E 2	dSpC YT-E 2	PercentCoverage YT-E 2	NSAF YT-E 2	SqC YT-E 3	uSqC YT-E 3	SpC YT-E 3	uSpC YT-E 3	dSpC YT-E 3	PercentCoverage YT-E 3	NSAF YT-E 3	SqC YT-M 1	uSqC YT-M 1	SpC YT-M 1	uSpC YT-M 1	dSpC YT-M 1	PercentCoverage YT-M 1	NSAF YT-M 1	SqC YT-M 2	uSqC YT-M 2	SpC YT-M 2	uSpC YT-M 2	dSpC YT-M 2	PercentCoverage YT-M 2	NSAF YT-M 2	SqC YT-M 3	uSqC YT-M 3	SpC YT-M 3	uSpC YT-M 3	dSpC YT-M 3	PercentCoverage YT-M 3	NSAF YT-M 3	SqC DF 1	uSqC DF 1	SpC DF 1	uSpC DF 1	dSpC DF 1	PercentCoverage DF 1	NSAF DF 1
contam:contaminant_gi|136429|sp|P00761|TRYP_PIG	4	4	30	30	30	25.1082	0.00077	4	4	25	25	25	25.1082	0.000631	4	4	44	44	44	25.1082	0.00109	5	5	55	55	55	31.6017	0.00178	5	5	18	18	18	28.5714	0.00043	4	4	35	35	35	25.1082	0.000769	3	3	78	78	78	16.4502	0.00402
tr|A0A140N1P7|A0A140N1P7_ECOBD	4	4	6	6	6	15.9259	0.000132	6	6	7	7	7	21.4815	0.000151	3	3	7	7	7	10.3704	0.000148	2	2	6	6	6	4.44444	0.000166	6	6	7	7	7	24.8148	0.000143	10	9	12	11	11.3438	28.8889	0.000213	2	2	2	2	2	9.25926	8.82e-05
tr|A0A140N1Q5|A0A140N1Q5_ECOBD	5	5	20	20	20	54.0146	0.000865	5	5	17	17	17	54.7445	0.000724	5	5	17	17	17	54.0146	0.000708	3	3	3	3	3	18.9781	0.000164	8	8	21	21	21	47.4453	0.000847	5	5	21	21	21	32.8467	0.000778	2	2	2	2	2	13.8686	0.000174
tr|A0A140N1T3|A0A140N1T3_ECOBD	NA	NA	NA	NA	NA	NA	NA	3	3	3	3	3	27.1845	0.00017	2	2	2	2	2	27.1845	0.000111	NA	NA	NA	NA	NA	NA	NA	NA	NA	NA	NA	NA	NA	NA	NA	NA	NA	NA	NA	NA	NA	NA	NA	NA	NA	NA	NA	NA
tr|A0A140N1Y4|A0A140N1Y4_ECOBD	NA	NA	NA	NA	NA	NA	NA	3	3	5	5	5	8.21114	8.56e-05	2	2	2	2	2	7.03812	3.35e-05	NA	NA	NA	NA	NA	NA	NA	NA	NA	NA	NA	NA	NA	NA	4	4	6	6	6	11.7302	8.93e-05	2	2	2	2	2	4.98534	6.98e-05
tr|A0A140N1Z5|A0A140N1Z5_ECOBD	NA	NA	NA	NA	NA	NA	NA	NA	NA	NA	NA	NA	NA	NA	2	2	2	2	2	25.4777	7.27e-05	6	6	6	6	6	37.5796	0.000286	2	2	2	2	2	12.1019	7.04e-05	NA	NA	NA	NA	NA	NA	NA	2	2	2	2	2	12.1019	0.000152
tr|A0A140N201|A0A140N201_ECOBD	NA	NA	NA	NA	NA	NA	NA	2	2	2	2	2	5.49451	1.83e-05	NA	NA	NA	NA	NA	NA	NA	NA	NA	NA	NA	NA	NA	NA	NA	NA	NA	NA	NA	NA	NA	NA	NA	NA	NA	NA	NA	NA	8	8	16	16	16	13.8148	0.000299
tr|A0A140N210|A0A140N210_ECOBD	2	2	2	2	2	3.4202	1.93e-05	NA	NA	NA	NA	NA	NA	NA	3	3	3	3	3	6.35179	2.79e-05	NA	NA	NA	NA	NA	NA	NA	NA	NA	NA	NA	NA	NA	NA	3	3	3	3	3	8.95765	2.48e-05	3	3	3	3	3	6.02606	5.82e-05
tr|A0A140N258|A0A140N258_ECOBD	NA	NA	NA	NA	NA	NA	NA	2	2	2	2	2	5.3286	2.07e-05	NA	NA	NA	NA	NA	NA	NA	2	1	2	1	1.33333	2.48668	1.77e-05	NA	NA	NA	NA	NA	NA	NA	NA	NA	NA	NA	NA	NA	NA	NA	NA	NA	NA	NA	NA	NA
tr|A0A140N277|A0A140N277_ECOBD	NA	NA	NA	NA	NA	NA	NA	NA	NA	NA	NA	NA	NA	NA	NA	NA	NA	NA	NA	NA	NA	NA	NA	NA	NA	NA	NA	NA	NA	NA	NA	NA	NA	NA	NA	NA	NA	NA	NA	NA	NA	NA	NA	NA	NA	NA	NA	NA	NA
tr|A0A140N2B1|A0A140N2B1_ECOBD	4	4	4	4	4	12.8889	5.27e-05	3	2	3	2	2.01351	5.33333	2.61e-05	6	6	7	7	7	11.3333	8.88e-05	NA	NA	NA	NA	NA	NA	NA	NA	NA	NA	NA	NA	NA	NA	NA	NA	NA	NA	NA	NA	NA	NA	NA	NA	NA	NA	NA	NA
tr|A0A140N2D6|A0A140N2D6_ECOBD	2	2	4	4	4	20.9877	0.000293	NA	NA	NA	NA	NA	NA	NA	3	3	10	10	10	44.4444	0.000705	NA	NA	NA	NA	NA	NA	NA	3	3	3	3	3	55.5556	0.000205	2	2	2	2	2	44.4444	0.000125	NA	NA	NA	NA	NA	NA	NA
tr|A0A140N2D9|A0A140N2D9_ECOBD	4	4	9	9	9	12.848	0.000114	5	5	9	9	9	14.3469	0.000112	4	4	5	5	5	17.773	6.11e-05	4	4	5	5	5	9.42184	8e-05	2	2	4	4	4	9.42184	4.73e-05	4	4	8	8	8	14.1328	8.7e-05	NA	NA	NA	NA	NA	NA	NA
tr|A0A140N2E4|A0A140N2E4_ECOBD	NA	NA	NA	NA	NA	NA	NA	NA	NA	NA	NA	NA	NA	NA	NA	NA	NA	NA	NA	NA	NA	NA	NA	NA	NA	NA	NA	NA	NA	NA	NA	NA	NA	NA	NA	NA	NA	NA	NA	NA	NA	NA	11	10	85	84	84.7568	29.4278	0.00275
tr|A0A140N2F0|A0A140N2F0_ECOBD	2	2	2	2	2	5.05618	3.33e-05	NA	NA	NA	NA	NA	NA	NA	NA	NA	NA	NA	NA	NA	NA	NA	NA	NA	NA	NA	NA	NA	NA	NA	NA	NA	NA	NA	NA	NA	NA	NA	NA	NA	NA	NA	NA	NA	NA	NA	NA	NA	NA
tr|A0A140N2F9|A0A140N2F9_ECOBD	NA	NA	NA	NA	NA	NA	NA	5	5	7	7	7	16.8116	0.000118	3	3	4	4	4	7.53623	6.62e-05	3	3	3	3	3	10.4348	6.5e-05	6	6	9	9	9	16.8116	0.000144	5	5	9	9	9	20.5797	0.000132	4	4	4	4	4	10.7246	0.000138
tr|A0A140N2G7|A0A140N2G7_ECOBD	NA	NA	NA	NA	NA	NA	NA	NA	NA	NA	NA	NA	NA	NA	NA	NA	NA	NA	NA	NA	NA	NA	NA	NA	NA	NA	NA	NA	NA	NA	NA	NA	NA	NA	NA	NA	NA	NA	NA	NA	NA	NA	3	3	5	5	5	6.03248	0.000138
tr|A0A140N2H0|A0A140N2H0_ECOBD	NA	NA	NA	NA	NA	NA	NA	NA	NA	NA	NA	NA	NA	NA	NA	NA	NA	NA	NA	NA	NA	NA	NA	NA	NA	NA	NA	NA	NA	NA	NA	NA	NA	NA	NA	NA	NA	NA	NA	NA	NA	NA	7	7	37	37	37	16.726	0.000784
tr|A0A140N2H7|A0A140N2H7_ECOBD	NA	NA	NA	NA	NA	NA	NA	NA	NA	NA	NA	NA	NA	NA	NA	NA	NA	NA	NA	NA	NA	NA	NA	NA	NA	NA	NA	NA	NA	NA	NA	NA	NA	NA	NA	NA	NA	NA	NA	NA	NA	NA	NA	NA	NA	NA	NA	NA	NA
tr|A0A140N2J1|A0A140N2J1_ECOBD	3	3	8	8	8	17.8082	0.000162	6	6	11	11	11	28.4247	0.00022	6	6	14	14	14	28.0822	0.000274	5	5	5	5	5	18.4932	0.000128	7	7	9	9	9	32.5342	0.00017	9	9	13	13	13	37.3288	0.000226	2	2	3	3	3	7.19178	0.000122
tr|A0A140N2L2|A0A140N2L2_ECOBD	NA	NA	NA	NA	NA	NA	NA	NA	NA	NA	NA	NA	NA	NA	NA	NA	NA	NA	NA	NA	NA	NA	NA	NA	NA	NA	NA	NA	NA	NA	NA	NA	NA	NA	NA	NA	NA	NA	NA	NA	NA	NA	NA	NA	NA	NA	NA	NA	NA
tr|A0A140N2L7|A0A140N2L7_ECOBD	5	5	11	11	11	31.0924	0.000274	4	4	5	5	5	23.1092	0.000123	6	6	11	11	11	33.1933	0.000264	5	5	6	6	6	28.9916	0.000188	6	6	13	13	13	29.8319	0.000302	7	7	13	13	13	37.395	0.000277	4	4	6	6	6	22.2689	0.0003
tr|A0A140N2M6|A0A140N2M6_ECOBD	NA	NA	NA	NA	NA	NA	NA	NA	NA	NA	NA	NA	NA	NA	NA	NA	NA	NA	NA	NA	NA	NA	NA	NA	NA	NA	NA	NA	NA	NA	NA	NA	NA	NA	NA	NA	NA	NA	NA	NA	NA	NA	2	2	2	2	2	4	5.6e-05
tr|A0A140N2N4|A0A140N2N4_ECOBD	3	3	4	4	4	6.75039	3.72e-05	4	4	5	5	5	7.84929	4.58e-05	2	2	2	2	2	3.13972	1.79e-05	NA	NA	NA	NA	NA	NA	NA	NA	NA	NA	NA	NA	NA	NA	NA	NA	NA	NA	NA	NA	NA	NA	NA	NA	NA	NA	NA	NA
tr|A0A140N2P2|A0A140N2P2_ECOBD	3	3	4	4	4	26.5734	0.000166	3	3	6	6	6	26.5734	0.000245	3	3	7	7	7	26.5734	0.000279	3	3	7	7	7	26.5734	0.000366	NA	NA	NA	NA	NA	NA	NA	NA	NA	NA	NA	NA	NA	NA	3	3	6	6	6	26.5734	0.0005
tr|A0A140N2P5|A0A140N2P5_ECOBD	2	2	3	3	3	45.2632	0.000187	3	3	4	4	4	62.1053	0.000246	NA	NA	NA	NA	NA	NA	NA	NA	NA	NA	NA	NA	NA	NA	2	2	2	2	2	33.6842	0.000116	NA	NA	NA	NA	NA	NA	NA	NA	NA	NA	NA	NA	NA	NA
tr|A0A140N2S3|A0A140N2S3_ECOBD	17	17	216	216	216	77.2727	0.0116	22	22	335	335	335	77.2727	0.0178	22	22	357	357	357	83.6364	0.0185	17	17	413	413	413	74.5455	0.0281	21	21	431	431	431	79.0909	0.0216	23	23	360	360	360	82.7273	0.0166	13	13	143	143	143	72.7273	0.0155
tr|A0A140N2T1|A0A140N2T1_ECOBD	19	19	299	299	299	67.2316	0.01	20	20	228	228	228	67.2316	0.00752	20	20	266	266	266	67.2316	0.00858	15	15	224	224	224	65.5367	0.00946	21	21	295	295	295	73.4463	0.00921	20	20	237	237	237	67.2316	0.0068	13	13	102	102	102	56.4972	0.00686
tr|A0A140N2U0|A0A140N2U0_ECOBD	29	29	230	230	230	90.2736	0.00414	28	28	253	253	253	81.459	0.00449	25	25	200	200	200	79.9392	0.00347	19	19	233	233	233	44.3769	0.00529	25	25	278	278	278	75.076	0.00467	24	24	415	415	415	70.8207	0.0064	15	15	190	190	190	42.2492	0.00688
tr|A0A140N2U8|A0A140N2U8_ECOBD	31	31	86	86	86	42.5254	0.00074	35	35	83	83	83	47.1698	0.000703	34	34	80	80	80	47.4601	0.000663	23	23	78	78	78	29.7533	0.000846	22	22	59	59	59	30.3338	0.000473	34	34	97	97	97	44.2671	0.000715	22	22	72	72	72	30.6241	0.00124
tr|A0A140N2V7|A0A140N2V7_ECOBD	NA	NA	NA	NA	NA	NA	NA	NA	NA	NA	NA	NA	NA	NA	NA	NA	NA	NA	NA	NA	NA	NA	NA	NA	NA	NA	NA	NA	NA	NA	NA	NA	NA	NA	NA	NA	NA	NA	NA	NA	NA	NA	8	8	16	16	16	26.9795	0.000559
tr|A0A140N2W6|A0A140N2W6_ECOBD	NA	NA	NA	NA	NA	NA	NA	NA	NA	NA	NA	NA	NA	NA	NA	NA	NA	NA	NA	NA	NA	NA	NA	NA	NA	NA	NA	NA	NA	NA	NA	NA	NA	NA	NA	NA	NA	NA	NA	NA	NA	NA	3	3	4	4	4	11.0778	0.000143
tr|A0A140N2Z9|A0A140N2Z9_ECOBD	14	14	133	133	133	60.7692	0.00606	14	14	73	73	73	63.0769	0.00328	12	12	64	64	64	63.0769	0.00281	9	9	130	130	130	51.5385	0.00747	15	15	160	160	160	67.6923	0.0068	14	14	124	124	124	65.3846	0.00484	8	8	29	29	29	48.4615	0.00266
tr|A0A140N307|A0A140N307_ECOBD	3	3	3	3	3	37.6238	0.000176	5	5	6	6	6	34.6535	0.000347	3	3	3	3	3	35.6436	0.00017	NA	NA	NA	NA	NA	NA	NA	2	2	2	2	2	16.8317	0.000109	3	3	3	3	3	17.8218	0.000151	NA	NA	NA	NA	NA	NA	NA
tr|A0A140N312|A0A140N312_ECOBD	3	3	3	3	3	45.8333	0.000123	NA	NA	NA	NA	NA	NA	NA	NA	NA	NA	NA	NA	NA	NA	NA	NA	NA	NA	NA	NA	NA	NA	NA	NA	NA	NA	NA	NA	NA	NA	NA	NA	NA	NA	NA	NA	NA	NA	NA	NA	NA	NA
tr|A0A140N319|A0A140N319_ECOBD	2	2	5	5	5	8.4507	0.000104	NA	NA	NA	NA	NA	NA	NA	NA	NA	NA	NA	NA	NA	NA	NA	NA	NA	NA	NA	NA	NA	NA	NA	NA	NA	NA	NA	NA	NA	NA	NA	NA	NA	NA	NA	NA	NA	NA	NA	NA	NA	NA
tr|A0A140N332|A0A140N332_ECOBD	NA	NA	NA	NA	NA	NA	NA	2	2	2	2	2	9.66543	4.34e-05	3	3	3	3	3	15.9851	6.36e-05	NA	NA	NA	NA	NA	NA	NA	NA	NA	NA	NA	NA	NA	NA	2	2	2	2	2	13.7546	3.77e-05	2	2	2	2	2	10.7807	8.85e-05
tr|A0A140N339|A0A140N339_ECOBD	NA	NA	NA	NA	NA	NA	NA	NA	NA	NA	NA	NA	NA	NA	NA	NA	NA	NA	NA	NA	NA	3	3	3	3	3	13.6364	0.000113	4	4	5	5	5	17.1717	0.000139	NA	NA	NA	NA	NA	NA	NA	NA	NA	NA	NA	NA	NA	NA
tr|A0A140N340|A0A140N340_ECOBD	7	7	141	141	141	50.5882	0.00983	10	10	139	139	139	65.8824	0.00954	11	11	142	142	142	65.8824	0.00953	6	6	91	91	91	49.4118	0.008	9	9	264	264	264	60	0.0172	10	10	208	208	208	65.8824	0.0124	5	5	23	23	23	42.3529	0.00322
tr|A0A140N348|A0A140N348_ECOBD	NA	NA	NA	NA	NA	NA	NA	NA	NA	NA	NA	NA	NA	NA	NA	NA	NA	NA	NA	NA	NA	NA	NA	NA	NA	NA	NA	NA	NA	NA	NA	NA	NA	NA	NA	NA	NA	NA	NA	NA	NA	NA	2	2	3	3	3	7.05882	0.00014
tr|A0A140N385|A0A140N385_ECOBD	NA	NA	NA	NA	NA	NA	NA	NA	NA	NA	NA	NA	NA	NA	NA	NA	NA	NA	NA	NA	NA	NA	NA	NA	NA	NA	NA	NA	NA	NA	NA	NA	NA	NA	NA	NA	NA	NA	NA	NA	NA	NA	NA	NA	NA	NA	NA	NA	NA
tr|A0A140N388|A0A140N388_ECOBD	2	2	2	2	2	9.71129	3.11e-05	2	2	2	2	2	9.71129	3.06e-05	NA	NA	NA	NA	NA	NA	NA	NA	NA	NA	NA	NA	NA	NA	NA	NA	NA	NA	NA	NA	NA	NA	NA	NA	NA	NA	NA	NA	NA	NA	NA	NA	NA	NA	NA
tr|A0A140N394|A0A140N394_ECOBD	10	10	29	29	29	52.7197	0.000719	9	9	22	22	22	55.2301	0.000537	10	10	34	34	34	48.954	0.000812	5	5	16	16	16	20.5021	0.0005	15	15	33	33	33	51.046	0.000763	13	13	28	28	28	53.5565	0.000595	5	5	12	12	12	21.3389	0.000598
tr|A0A140N396|A0A140N396_ECOBD	2	NA	2	0	0	2.42291	0	NA	NA	NA	NA	NA	NA	NA	NA	NA	NA	NA	NA	NA	NA	NA	NA	NA	NA	NA	NA	NA	NA	NA	NA	NA	NA	NA	NA	NA	NA	NA	NA	NA	NA	NA	NA	NA	NA	NA	NA	NA	NA
tr|A0A140N3A3|A0A140N3A3_ECOBD	NA	NA	NA	NA	NA	NA	NA	NA	NA	NA	NA	NA	NA	NA	NA	NA	NA	NA	NA	NA	NA	NA	NA	NA	NA	NA	NA	NA	NA	NA	NA	NA	NA	NA	NA	NA	NA	NA	NA	NA	NA	NA	NA	NA	NA	NA	NA	NA	NA
tr|A0A140N3B4|A0A140N3B4_ECOBD	NA	NA	NA	NA	NA	NA	NA	2	2	2	2	2	6.59574	2.48e-05	NA	NA	NA	NA	NA	NA	NA	NA	NA	NA	NA	NA	NA	NA	NA	NA	NA	NA	NA	NA	NA	NA	NA	NA	NA	NA	NA	NA	7	7	9	9	9	14.8936	0.000228
tr|A0A140N3D3|A0A140N3D3_ECOBD	NA	NA	NA	NA	NA	NA	NA	NA	NA	NA	NA	NA	NA	NA	NA	NA	NA	NA	NA	NA	NA	NA	NA	NA	NA	NA	NA	NA	2	2	2	2	2	20	0.0001	NA	NA	NA	NA	NA	NA	NA	NA	NA	NA	NA	NA	NA	NA
tr|A0A140N3D6|A0A140N3D6_ECOBD	4	4	4	4	4	28.0952	0.000113	4	4	5	5	5	25.7143	0.000139	5	5	6	6	6	23.8095	0.000163	11	11	18	18	18	56.6667	0.000641	5	5	5	5	5	22.381	0.000132	9	9	10	10	10	39.5238	0.000242	8	8	16	16	16	40.9524	0.000907
tr|A0A140N3E3|A0A140N3E3_ECOBD	4	4	13	13	13	50	0.00107	4	4	8	8	8	50	0.000648	6	6	10	10	10	56.9444	0.000793	2	2	3	3	3	20.8333	0.000311	4	4	8	8	8	56.9444	0.000614	2	2	7	7	7	40.2778	0.000494	2	2	3	3	3	40.2778	0.000496
tr|A0A140N3E6|A0A140N3E6_ECOBD	NA	NA	NA	NA	NA	NA	NA	2	2	2	2	2	1.90275	1.23e-05	2	2	2	2	2	2.43129	1.21e-05	2	2	2	2	2	1.58562	1.58e-05	NA	NA	NA	NA	NA	NA	NA	NA	NA	NA	NA	NA	NA	NA	NA	NA	NA	NA	NA	NA	NA
tr|A0A140N3F8|A0A140N3F8_ECOBD	6	6	11	11	11	36.4055	0.0003	5	5	8	8	8	20.7373	0.000215	4	4	12	12	12	16.129	0.000316	4	4	11	11	11	16.129	0.000379	2	2	4	4	4	11.9816	0.000102	3	3	6	6	6	11.9816	0.00014	4	4	6	6	6	20.7373	0.000329
tr|A0A140N3G6|A0A140N3G6_ECOBD	NA	NA	NA	NA	NA	NA	NA	NA	NA	NA	NA	NA	NA	NA	NA	NA	NA	NA	NA	NA	NA	2	2	2	2	2	14.0845	0.000105	2	2	2	2	2	14.7887	7.78e-05	NA	NA	NA	NA	NA	NA	NA	NA	NA	NA	NA	NA	NA	NA
tr|A0A140N3G7|A0A140N3G7_ECOBD	27	27	203	203	203	62.6794	0.00576	33	33	205	205	205	86.6029	0.00572	34	34	184	184	184	86.6029	0.00502	22	22	132	132	132	68.8995	0.00472	34	34	247	247	247	76.0766	0.00653	34	34	225	225	225	76.0766	0.00547	17	17	61	61	61	53.5885	0.00348
tr|A0A140N3H1|A0A140N3H1_ECOBD	NA	NA	NA	NA	NA	NA	NA	3	3	3	3	3	26.7176	0.000134	2	2	2	2	2	20.6107	8.71e-05	NA	NA	NA	NA	NA	NA	NA	NA	NA	NA	NA	NA	NA	NA	NA	NA	NA	NA	NA	NA	NA	NA	NA	NA	NA	NA	NA	NA
tr|A0A140N3H4|A0A140N3H4_ECOBD	13	13	143	143	143	66.6667	0.00689	11	11	138	138	138	65.8537	0.00655	18	18	135	135	135	75.6098	0.00626	11	11	100	100	100	69.9187	0.00608	16	16	209	209	209	88.6179	0.00938	15	15	187	187	187	75.6098	0.00772	9	9	55	55	55	65.8537	0.00532
tr|A0A140N3I1|A0A140N3I1_ECOBD	2	2	2	2	2	5.41761	2.68e-05	2	2	2	2	2	5.41761	2.63e-05	2	2	2	2	2	6.32054	2.58e-05	2	2	3	3	3	4.51467	5.06e-05	NA	NA	NA	NA	NA	NA	NA	NA	NA	NA	NA	NA	NA	NA	2	2	2	2	2	4.51467	5.38e-05
tr|A0A140N3I5|A0A140N3I5_ECOBD	NA	NA	NA	NA	NA	NA	NA	NA	NA	NA	NA	NA	NA	NA	NA	NA	NA	NA	NA	NA	NA	NA	NA	NA	NA	NA	NA	NA	NA	NA	NA	NA	NA	NA	NA	NA	NA	NA	NA	NA	NA	NA	5	5	5	5	5	21.4545	0.000216
tr|A0A140N3J3|A0A140N3J3_ECOBD	NA	NA	NA	NA	NA	NA	NA	NA	NA	NA	NA	NA	NA	NA	NA	NA	NA	NA	NA	NA	NA	NA	NA	NA	NA	NA	NA	NA	NA	NA	NA	NA	NA	NA	NA	NA	NA	NA	NA	NA	NA	NA	NA	NA	NA	NA	NA	NA	NA
tr|A0A140N3K4|A0A140N3K4_ECOBD	NA	NA	NA	NA	NA	NA	NA	NA	NA	NA	NA	NA	NA	NA	NA	NA	NA	NA	NA	NA	NA	NA	NA	NA	NA	NA	NA	NA	NA	NA	NA	NA	NA	NA	NA	NA	NA	NA	NA	NA	NA	NA	2	2	2	2	2	3.69069	4.18e-05
tr|A0A140N3L9|A0A140N3L9_ECOBD	6	6	63	63	63	43.5897	0.00479	8	8	77	77	77	53.8462	0.00576	9	9	125	125	125	55.1282	0.00915	8	8	100	100	100	57.6923	0.00958	10	10	161	161	161	76.9231	0.0114	10	10	136	136	136	65.3846	0.00885	6	6	33	33	33	57.6923	0.00504
tr|A0A140N3M3|A0A140N3M3_ECOBD	5	5	6	6	6	21.8295	7.39e-05	12	12	14	14	14	37.0062	0.00017	7	7	10	10	10	22.869	0.000119	7	7	12	12	12	16.4241	0.000186	3	3	8	8	8	6.44491	9.19e-05	6	6	9	9	9	13.3056	9.5e-05	3	3	3	3	3	8.52391	7.43e-05
tr|A0A140N3M9|A0A140N3M9_ECOBD	NA	NA	NA	NA	NA	NA	NA	NA	NA	NA	NA	NA	NA	NA	NA	NA	NA	NA	NA	NA	NA	NA	NA	NA	NA	NA	NA	NA	NA	NA	NA	NA	NA	NA	NA	NA	NA	NA	NA	NA	NA	NA	2	2	3	3	3	7.32394	0.000101
tr|A0A140N3N3|A0A140N3N3_ECOBD	4	4	7	7	7	19.6653	0.000174	4	4	6	6	6	23.0126	0.000146	5	5	7	7	7	20.0837	0.000167	2	2	4	4	4	9.62343	0.000125	6	6	8	8	8	20.9205	0.000185	4	4	11	11	11	15.0628	0.000234	NA	NA	NA	NA	NA	NA	NA
tr|A0A140N3N8|A0A140N3N8_ECOBD	NA	NA	NA	NA	NA	NA	NA	NA	NA	NA	NA	NA	NA	NA	NA	NA	NA	NA	NA	NA	NA	NA	NA	NA	NA	NA	NA	NA	NA	NA	NA	NA	NA	NA	NA	NA	NA	NA	NA	NA	NA	NA	NA	NA	NA	NA	NA	NA	NA
tr|A0A140N3P1|A0A140N3P1_ECOBD	4	4	5	5	5	20.5128	0.000127	7	7	8	8	8	36.3248	0.000199	4	4	4	4	4	18.8034	9.76e-05	4	4	5	5	5	19.6581	0.00016	4	4	4	4	4	21.3675	9.44e-05	7	7	14	14	14	37.1795	0.000304	2	2	2	2	2	8.97436	0.000102
tr|A0A140N3P4|A0A140N3P4_ECOBD	NA	NA	NA	NA	NA	NA	NA	NA	NA	NA	NA	NA	NA	NA	NA	NA	NA	NA	NA	NA	NA	NA	NA	NA	NA	NA	NA	NA	NA	NA	NA	NA	NA	NA	NA	NA	NA	NA	NA	NA	NA	NA	NA	NA	NA	NA	NA	NA	NA
tr|A0A140N3P8|A0A140N3P8_ECOBD	2	2	3	3	3	2.44216	2.28e-05	4	4	5	5	5	6.04113	3.75e-05	5	5	5	5	5	6.16967	3.67e-05	NA	NA	NA	NA	NA	NA	NA	3	3	3	3	3	3.85604	2.13e-05	NA	NA	NA	NA	NA	NA	NA	NA	NA	NA	NA	NA	NA	NA
tr|A0A140N3Q3|A0A140N3Q3_ECOBD	NA	NA	NA	NA	NA	NA	NA	NA	NA	NA	NA	NA	NA	NA	NA	NA	NA	NA	NA	NA	NA	NA	NA	NA	NA	NA	NA	NA	NA	NA	NA	NA	NA	NA	NA	NA	NA	NA	NA	NA	NA	NA	NA	NA	NA	NA	NA	NA	NA
tr|A0A140N3Q6|A0A140N3Q6_ECOBD	NA	NA	NA	NA	NA	NA	NA	5	5	7	7	7	22.7027	0.000221	5	5	5	5	5	22.7027	0.000154	NA	NA	NA	NA	NA	NA	NA	2	2	4	4	4	5.40541	0.000119	3	3	11	11	11	17.8378	0.000302	NA	NA	NA	NA	NA	NA	NA
tr|A0A140N3R5|A0A140N3R5_ECOBD	2	2	2	2	2	17.9775	0.000133	3	3	3	3	3	29.2135	0.000197	2	2	2	2	2	25.8427	0.000128	3	3	7	7	7	35.9551	0.000588	2	2	3	3	3	17.9775	0.000186	2	2	5	5	5	17.9775	0.000285	2	2	3	3	3	17.9775	0.000401
tr|A0A140N3S1|A0A140N3S1_ECOBD	3	3	5	5	5	19.5876	0.000305	4	4	6	6	6	28.866	0.000361	2	2	3	3	3	7.21649	0.000177	4	4	8	8	8	28.866	0.000616	2	2	2	2	2	19.5876	0.000114	3	3	3	3	3	25.7732	0.000157	2	2	3	3	3	23.7113	0.000368
tr|A0A140N3T1|A0A140N3T1_ECOBD	5	5	6	6	6	19.7279	8.06e-05	6	6	10	10	10	14.966	0.000132	7	7	12	12	12	19.0476	0.000155	6	6	7	7	7	10.8844	0.000119	5	5	13	13	13	12.9252	0.000163	6	6	12	12	12	16.0998	0.000138	5	5	10	10	10	10.8844	0.00027
tr|A0A140N3T4|A0A140N3T4_ECOBD	68	68	292	292	292	70.5618	0.00194	70	70	310	310	310	73.7079	0.00203	73	73	291	291	291	67.191	0.00187	45	45	227	227	227	43.8202	0.00191	55	55	319	319	319	49.1011	0.00198	65	65	511	511	511	63.7079	0.00291	30	29	57	56	56.8889	31.7978	0.000761
tr|A0A140N3U1|A0A140N3U1_ECOBD	19	19	54	54	54	52.7607	0.000982	16	16	48	48	48	45.3988	0.000859	18	18	61	61	61	50	0.00107	15	15	72	72	72	38.6503	0.00165	17	17	43	43	43	39.8773	0.000729	18	18	60	60	60	44.1718	0.000934	11	11	42	42	42	36.8098	0.00153
tr|A0A140N3V5|A0A140N3V5_ECOBD	2	1	2	1	1.03125	1.45349	5.92e-06	NA	NA	NA	NA	NA	NA	NA	2	2	2	2	2	4.26357	1.11e-05	2	2	2	2	2	1.45349	1.45e-05	NA	NA	NA	NA	NA	NA	NA	NA	NA	NA	NA	NA	NA	NA	NA	NA	NA	NA	NA	NA	NA
tr|A0A140N3X6|A0A140N3X6_ECOBD	NA	NA	NA	NA	NA	NA	NA	3	3	3	3	3	8.97196	3.27e-05	2	2	2	2	2	6.72897	2.13e-05	NA	NA	NA	NA	NA	NA	NA	NA	NA	NA	NA	NA	NA	NA	NA	NA	NA	NA	NA	NA	NA	22	22	147	147	147	35.3271	0.00327
tr|A0A140N3Y5|A0A140N3Y5_ECOBD	NA	NA	NA	NA	NA	NA	NA	NA	NA	NA	NA	NA	NA	NA	NA	NA	NA	NA	NA	NA	NA	3	3	3	3	3	9.73154	7.52e-05	NA	NA	NA	NA	NA	NA	NA	NA	NA	NA	NA	NA	NA	NA	NA	NA	NA	NA	NA	NA	NA
tr|A0A140N3Y7|A0A140N3Y7_ECOBD	NA	NA	NA	NA	NA	NA	NA	NA	NA	NA	NA	NA	NA	NA	NA	NA	NA	NA	NA	NA	NA	NA	NA	NA	NA	NA	NA	NA	NA	NA	NA	NA	NA	NA	NA	NA	NA	NA	NA	NA	NA	NA	3	3	4	4	4	8.09249	0.000138
tr|A0A140N3Z1|A0A140N3Z1_ECOBD	4	4	9	9	9	15.8635	0.000107	7	7	11	11	11	20.4819	0.000129	5	5	10	10	10	15.8635	0.000115	9	9	9	9	9	26.506	0.000135	6	6	9	9	9	19.8795	9.98e-05	6	6	11	11	11	17.8715	0.000112	10	10	12	12	12	27.1084	0.000287
tr|A0A140N412|A0A140N412_ECOBD	2	2	3	3	3	13.4328	6.63e-05	3	3	3	3	3	14.5522	6.53e-05	NA	NA	NA	NA	NA	NA	NA	NA	NA	NA	NA	NA	NA	NA	2	2	4	4	4	13.4328	8.24e-05	2	2	6	6	6	13.4328	0.000114	NA	NA	NA	NA	NA	NA	NA
tr|A0A140N417|A0A140N417_ECOBD	3	3	3	3	3	22.0238	0.000106	4	4	4	4	4	27.9762	0.000139	6	6	7	7	7	38.6905	0.000238	4	4	4	4	4	25	0.000178	2	2	2	2	2	11.9048	6.58e-05	NA	NA	NA	NA	NA	NA	NA	2	2	2	2	2	13.0952	0.000142
tr|A0A140N420|A0A140N420_ECOBD	NA	NA	NA	NA	NA	NA	NA	NA	NA	NA	NA	NA	NA	NA	NA	NA	NA	NA	NA	NA	NA	NA	NA	NA	NA	NA	NA	NA	NA	NA	NA	NA	NA	NA	NA	NA	NA	NA	NA	NA	NA	NA	5	5	8	8	8	9.81387	0.000161
tr|A0A140N421|A0A140N421_ECOBD	NA	NA	NA	NA	NA	NA	NA	4	4	5	5	5	22.5	0.000104	NA	NA	NA	NA	NA	NA	NA	3	2	4	3	3.75	9.64286	0.0001	2	2	2	2	2	7.14286	3.95e-05	NA	NA	NA	NA	NA	NA	NA	NA	NA	NA	NA	NA	NA	NA
tr|A0A140N429|A0A140N429_ECOBD	3	2	4	3	4	5.49451	5.21e-05	5	4	5	4	4.26667	12.967	5.47e-05	3	2	4	3	3.25	9.01099	4.08e-05	2	2	3	3	3	3.95604	4.93e-05	2	2	4	4	4	6.81319	4.86e-05	NA	NA	NA	NA	NA	NA	NA	NA	NA	NA	NA	NA	NA	NA
tr|A0A140N443|A0A140N443_ECOBD	5	5	7	7	7	37.6682	0.000186	8	8	12	12	12	39.9103	0.000314	5	5	6	6	6	37.6682	0.000154	3	3	3	3	3	21.5247	0.000101	2	2	3	3	3	13.4529	7.43e-05	3	3	8	8	8	18.3857	0.000182	4	4	7	7	7	25.5605	0.000374
tr|A0A140N448|A0A140N448_ECOBD	5	5	7	7	7	12.1585	5.67e-05	7	7	7	7	7	12.0219	5.58e-05	3	3	3	3	3	7.78689	2.34e-05	NA	NA	NA	NA	NA	NA	NA	NA	NA	NA	NA	NA	NA	NA	NA	NA	NA	NA	NA	NA	NA	NA	NA	NA	NA	NA	NA	NA
tr|A0A140N457|A0A140N457_ECOBD	8	8	12	12	12	41.5459	0.000344	6	6	17	17	17	41.5459	0.000479	6	6	19	19	19	41.5459	0.000524	5	5	9	9	9	29.4686	0.000325	5	5	10	10	10	27.5362	0.000267	6	6	11	11	11	38.6473	0.00027	2	2	3	3	3	12.0773	0.000173
tr|A0A140N459|A0A140N459_ECOBD	NA	NA	NA	NA	NA	NA	NA	NA	NA	NA	NA	NA	NA	NA	NA	NA	NA	NA	NA	NA	NA	2	2	2	2	2	25.1969	0.000118	NA	NA	NA	NA	NA	NA	NA	NA	NA	NA	NA	NA	NA	NA	NA	NA	NA	NA	NA	NA	NA
tr|A0A140N460|A0A140N460_ECOBD	NA	NA	NA	NA	NA	NA	NA	NA	NA	NA	NA	NA	NA	NA	NA	NA	NA	NA	NA	NA	NA	NA	NA	NA	NA	NA	NA	NA	NA	NA	NA	NA	NA	NA	NA	NA	NA	NA	NA	NA	NA	NA	2	2	2	2	2	4.68085	5.07e-05
tr|A0A140N465|A0A140N465_ECOBD	5	5	6	6	6	26.1084	8.76e-05	6	6	7	7	7	19.9507	0.000101	5	5	6	6	6	14.532	8.43e-05	3	3	4	4	4	11.33	7.36e-05	4	4	5	5	5	14.7783	6.8e-05	4	4	5	5	5	14.0394	6.25e-05	3	3	5	5	5	11.33	0.000147
tr|A0A140N469|A0A140N469_ECOBD	NA	NA	NA	NA	NA	NA	NA	NA	NA	NA	NA	NA	NA	NA	NA	NA	NA	NA	NA	NA	NA	NA	NA	NA	NA	NA	NA	NA	2	2	2	2	2	8.50202	4.47e-05	2	2	3	3	3	8.50202	6.17e-05	2	2	2	2	2	5.66802	9.64e-05
tr|A0A140N472|A0A140N472_ECOBD	NA	NA	NA	NA	NA	NA	NA	2	2	2	2	2	13.4615	5.61e-05	4	4	4	4	4	30.7692	0.00011	2	2	2	2	2	12.9808	7.19e-05	7	7	12	12	12	36.0577	0.000319	7	7	12	12	12	32.6923	0.000293	NA	NA	NA	NA	NA	NA	NA
tr|A0A140N479|A0A140N479_ECOBD	4	4	5	5	5	5.39273	3.47e-05	10	10	11	11	11	15.4748	7.52e-05	5	5	5	5	5	8.20633	3.35e-05	3	3	3	3	3	5.6272	2.63e-05	4	4	4	4	4	5.04103	2.59e-05	4	4	6	6	6	5.86166	3.57e-05	3	3	3	3	3	4.2204	4.19e-05
tr|A0A140N485|A0A140N485_ECOBD	NA	NA	NA	NA	NA	NA	NA	2	2	2	2	2	9.69388	5.95e-05	NA	NA	NA	NA	NA	NA	NA	NA	NA	NA	NA	NA	NA	NA	NA	NA	NA	NA	NA	NA	NA	NA	NA	NA	NA	NA	NA	NA	NA	NA	NA	NA	NA	NA	NA
tr|A0A140N487|A0A140N487_ECOBD	8	8	18	18	18	26.6332	0.000268	15	15	23	23	23	44.7236	0.000337	10	10	17	17	17	26.3819	0.000244	12	12	24	24	24	31.1558	0.000451	10	10	25	25	25	26.1307	0.000347	12	12	28	28	28	26.1307	0.000357	6	6	6	6	6	16.3317	0.000179
tr|A0A140N490|A0A140N490_ECOBD	NA	NA	NA	NA	NA	NA	NA	NA	NA	NA	NA	NA	NA	NA	NA	NA	NA	NA	NA	NA	NA	NA	NA	NA	NA	NA	NA	NA	NA	NA	NA	NA	NA	NA	NA	NA	NA	NA	NA	NA	NA	NA	4	4	5	5	5	9.85325	0.000125
tr|A0A140N494|A0A140N494_ECOBD	2	2	3	3	3	9.52381	6.51e-05	NA	NA	NA	NA	NA	NA	NA	NA	NA	NA	NA	NA	NA	NA	3	3	3	3	3	12.0879	8.21e-05	3	3	3	3	3	10.6227	6.07e-05	3	3	4	4	4	8.79121	7.44e-05	NA	NA	NA	NA	NA	NA	NA
tr|A0A140N495|A0A140N495_ECOBD	2	2	3	3	3	10.2941	6.54e-05	NA	NA	NA	NA	NA	NA	NA	2	2	4	4	4	13.6029	8.39e-05	3	3	4	4	4	14.3382	0.00011	NA	NA	NA	NA	NA	NA	NA	2	2	2	2	2	8.45588	3.73e-05	4	4	4	4	4	11.3971	0.000175
tr|A0A140N498|A0A140N498_ECOBD	3	3	3	3	3	7.46888	2.46e-05	2	2	2	2	2	4.84094	1.61e-05	5	5	6	6	6	9.26694	4.74e-05	3	3	3	3	3	4.426	3.1e-05	2	2	2	2	2	2.35131	1.53e-05	NA	NA	NA	NA	NA	NA	NA	16	16	27	27	27	26.6943	0.000445
tr|A0A140N4A1|A0A140N4A1_ECOBD	5	5	10	10	10	23.0366	0.000155	5	5	12	12	12	15.9686	0.000183	6	6	8	8	8	20.6806	0.00012	2	2	3	3	3	4.97382	5.87e-05	3	3	3	3	3	7.32984	4.34e-05	4	4	4	4	4	9.1623	5.32e-05	6	6	9	9	9	16.7539	0.000281
tr|A0A140N4A2|A0A140N4A2_ECOBD	NA	NA	NA	NA	NA	NA	NA	2	2	2	2	2	32.5203	9.49e-05	NA	NA	NA	NA	NA	NA	NA	NA	NA	NA	NA	NA	NA	NA	NA	NA	NA	NA	NA	NA	NA	NA	NA	NA	NA	NA	NA	NA	NA	NA	NA	NA	NA	NA	NA
tr|A0A140N4A7|A0A140N4A7_ECOBD	NA	NA	NA	NA	NA	NA	NA	NA	NA	NA	NA	NA	NA	NA	NA	NA	NA	NA	NA	NA	NA	NA	NA	NA	NA	NA	NA	NA	NA	NA	NA	NA	NA	NA	NA	NA	NA	NA	NA	NA	NA	NA	NA	NA	NA	NA	NA	NA	NA
tr|A0A140N4B0|A0A140N4B0_ECOBD	NA	NA	NA	NA	NA	NA	NA	2	2	2	2	2	3.67171	2.52e-05	NA	NA	NA	NA	NA	NA	NA	NA	NA	NA	NA	NA	NA	NA	NA	NA	NA	NA	NA	NA	NA	NA	NA	NA	NA	NA	NA	NA	2	2	2	2	2	4.10367	5.14e-05
tr|A0A140N4B4|A0A140N4B4_ECOBD	2	2	7	7	7	17.2932	0.000312	2	2	7	7	7	17.2932	0.000307	4	4	7	7	7	25.5639	0.0003	NA	NA	NA	NA	NA	NA	NA	2	2	5	5	5	13.5338	0.000208	2	2	14	14	14	13.5338	0.000534	2	2	5	5	5	13.5338	0.000448
tr|A0A140N4C1|A0A140N4C1_ECOBD	2	2	2	2	2	3.8806	3.54e-05	NA	NA	NA	NA	NA	NA	NA	NA	NA	NA	NA	NA	NA	NA	NA	NA	NA	NA	NA	NA	NA	NA	NA	NA	NA	NA	NA	NA	NA	NA	NA	NA	NA	NA	NA	NA	NA	NA	NA	NA	NA	NA
tr|A0A140N4C7|A0A140N4C7_ECOBD	NA	NA	NA	NA	NA	NA	NA	NA	NA	NA	NA	NA	NA	NA	NA	NA	NA	NA	NA	NA	NA	NA	NA	NA	NA	NA	NA	NA	NA	NA	NA	NA	NA	NA	NA	NA	NA	NA	NA	NA	NA	NA	NA	NA	NA	NA	NA	NA	NA
tr|A0A140N4C9|A0A140N4C9_ECOBD	3	3	4	4	4	20.9877	9.75e-05	2	2	2	2	2	9.0535	4.8e-05	4	4	9	9	9	25.9259	0.000211	2	2	2	2	2	10.2881	6.15e-05	4	4	5	5	5	29.2181	0.000114	4	4	5	5	5	20.9877	0.000104	2	2	2	2	2	10.2881	9.8e-05
tr|A0A140N4E6|A0A140N4E6_ECOBD	NA	NA	NA	NA	NA	NA	NA	NA	NA	NA	NA	NA	NA	NA	NA	NA	NA	NA	NA	NA	NA	NA	NA	NA	NA	NA	NA	NA	NA	NA	NA	NA	NA	NA	NA	NA	NA	NA	NA	NA	NA	NA	NA	NA	NA	NA	NA	NA	NA
tr|A0A140N4F0|A0A140N4F0_ECOBD	2	2	4	4	4	6.8306	6.48e-05	4	4	5	5	5	13.1148	7.97e-05	NA	NA	NA	NA	NA	NA	NA	3	3	7	7	7	7.9235	0.000143	4	4	7	7	7	15.0273	0.000106	7	7	13	13	13	24.0437	0.00018	4	4	6	6	6	10.3825	0.000195
tr|A0A140N4F1|A0A140N4F1_ECOBD	NA	NA	NA	NA	NA	NA	NA	NA	NA	NA	NA	NA	NA	NA	NA	NA	NA	NA	NA	NA	NA	NA	NA	NA	NA	NA	NA	NA	NA	NA	NA	NA	NA	NA	NA	NA	NA	NA	NA	NA	NA	NA	NA	NA	NA	NA	NA	NA	NA
tr|A0A140N4F2|A0A140N4F2_ECOBD	14	11	67	56	65.4769	98.5714	0.00554	9	7	52	43	51.7955	98.5714	0.00432	9	7	57	45	55.8	98.5714	0.00455	11	8	138	30	113.077	98.5714	0.0121	4	3	10	8	9.77778	67.1429	0.000771	7	5	28	23	27.6	77.1429	0.002	NA	NA	NA	NA	NA	NA	NA
tr|A0A140N4F4|A0A140N4F4_ECOBD	NA	NA	NA	NA	NA	NA	NA	NA	NA	NA	NA	NA	NA	NA	2	2	2	2	2	12.5	7.13e-05	NA	NA	NA	NA	NA	NA	NA	NA	NA	NA	NA	NA	NA	NA	NA	NA	NA	NA	NA	NA	NA	NA	NA	NA	NA	NA	NA	NA
tr|A0A140N4F6|A0A140N4F6_ECOBD	12	12	40	40	40	37.4429	0.00108	9	9	21	21	21	39.2694	0.00056	10	10	19	19	19	38.3562	0.000495	6	6	9	9	9	29.2237	0.000307	9	9	17	17	17	36.0731	0.000429	10	10	20	20	20	40.6393	0.000464	7	7	16	16	16	29.2237	0.00087
tr|A0A140N4G1|A0A140N4G1_ECOBD	2	2	3	3	3	17.284	7.32e-05	NA	NA	NA	NA	NA	NA	NA	NA	NA	NA	NA	NA	NA	NA	NA	NA	NA	NA	NA	NA	NA	NA	NA	NA	NA	NA	NA	NA	NA	NA	NA	NA	NA	NA	NA	NA	NA	NA	NA	NA	NA	NA
tr|A0A140N4G2|A0A140N4G2_ECOBD	6	6	15	15	15	35.4839	0.000573	4	4	8	8	8	32.9032	0.000301	4	4	7	7	7	29.6774	0.000258	NA	NA	NA	NA	NA	NA	NA	4	4	4	4	4	35.4839	0.000143	4	4	9	9	9	32.9032	0.000295	3	3	8	8	8	20	0.000615
tr|A0A140N4G4|A0A140N4G4_ECOBD	10	10	14	14	14	14.7335	8.67e-05	8	8	11	11	11	14.3156	6.71e-05	12	12	20	20	20	18.0773	0.000119	7	7	11	11	11	8.04598	8.59e-05	5	5	6	6	6	6.47858	3.46e-05	6	6	7	7	7	9.61338	3.71e-05	6	6	8	8	8	6.37409	9.95e-05
tr|A0A140N4H0|A0A140N4H0_ECOBD	3	3	6	6	6	68.1159	0.000515	2	2	2	2	2	49.2754	0.000169	5	5	6	6	6	82.6087	0.000496	3	3	9	9	9	62.3188	0.000975	2	2	9	9	9	40.5797	0.00072	3	3	9	9	9	56.5217	0.000662	2	2	15	15	15	44.9275	0.00259
tr|A0A140N4H3|A0A140N4H3_ECOBD	10	10	148	148	148	67.7419	0.00707	8	8	101	101	101	54.8387	0.00475	11	11	86	86	86	68.5484	0.00396	10	10	93	93	93	49.1935	0.00561	12	12	62	62	62	56.4516	0.00276	10	10	53	53	53	52.4194	0.00217	8	8	39	39	39	44.3548	0.00374
tr|A0A140N4H5|A0A140N4H5_ECOBD	5	5	8	8	8	40.9449	0.000373	4	4	7	7	7	45.6693	0.000322	3	3	4	4	4	37.0079	0.00018	NA	NA	NA	NA	NA	NA	NA	3	3	4	4	4	33.0709	0.000174	3	3	4	4	4	33.0709	0.00016	3	3	3	3	3	24.4094	0.000281
tr|A0A140N4H6|A0A140N4H6_ECOBD	14	14	34	34	34	58.0508	0.000854	14	14	27	27	27	57.2034	0.000668	13	13	22	22	22	48.7288	0.000532	8	8	12	12	12	26.2712	0.00038	7	6	12	11	11.8462	26.6949	0.000277	10	9	15	14	14.9333	30.9322	0.000321	NA	NA	NA	NA	NA	NA	NA
tr|A0A140N4H7|A0A140N4H7_ECOBD	NA	NA	NA	NA	NA	NA	NA	NA	NA	NA	NA	NA	NA	NA	NA	NA	NA	NA	NA	NA	NA	NA	NA	NA	NA	NA	NA	NA	NA	NA	NA	NA	NA	NA	NA	NA	NA	NA	NA	NA	NA	NA	NA	NA	NA	NA	NA	NA	NA
tr|A0A140N4I6|A0A140N4I6_ECOBD	NA	NA	NA	NA	NA	NA	NA	NA	NA	NA	NA	NA	NA	NA	NA	NA	NA	NA	NA	NA	NA	NA	NA	NA	NA	NA	NA	NA	NA	NA	NA	NA	NA	NA	NA	NA	NA	NA	NA	NA	NA	NA	NA	NA	NA	NA	NA	NA	NA
tr|A0A140N4J1|A0A140N4J1_ECOBD	NA	NA	NA	NA	NA	NA	NA	2	2	2	2	2	9.11063	2.53e-05	NA	NA	NA	NA	NA	NA	NA	NA	NA	NA	NA	NA	NA	NA	NA	NA	NA	NA	NA	NA	NA	NA	NA	NA	NA	NA	NA	NA	NA	NA	NA	NA	NA	NA	NA
tr|A0A140N4K1|A0A140N4K1_ECOBD	22	22	228	228	228	69.5279	0.0058	25	25	250	250	250	66.0944	0.00626	21	21	194	194	194	64.8069	0.00475	20	20	253	253	253	68.2403	0.00812	31	31	213	213	213	73.3906	0.00505	25	25	229	229	229	69.9571	0.00499	17	17	107	107	107	63.5193	0.00547
tr|A0A140N4K7|A0A140N4K7_ECOBD	NA	NA	NA	NA	NA	NA	NA	NA	NA	NA	NA	NA	NA	NA	NA	NA	NA	NA	NA	NA	NA	NA	NA	NA	NA	NA	NA	NA	NA	NA	NA	NA	NA	NA	NA	NA	NA	NA	NA	NA	NA	NA	NA	NA	NA	NA	NA	NA	NA
tr|A0A140N4K8|A0A140N4K8_ECOBD	7	7	30	30	30	66.0714	0.00159	6	6	21	21	21	49.1071	0.00109	8	8	26	26	26	72.3214	0.00132	5	5	23	23	23	39.2857	0.00153	8	8	35	35	35	55.3571	0.00173	7	6	32	31	31.0374	41.9643	0.00141	4	4	8	8	8	34.8214	0.00085
tr|A0A140N4L0|A0A140N4L0_ECOBD	14	14	288	288	288	79.4872	0.0146	14	14	266	266	266	79.4872	0.0133	14	14	215	215	215	80.3419	0.0105	12	12	165	165	165	74.359	0.0105	18	18	250	250	250	80.3419	0.0118	15	15	238	238	238	79.4872	0.0103	11	10	90	89	90	47.8632	0.00916
tr|A0A140N4M0|A0A140N4M0_ECOBD	18	17	136	134	135.971	68.5039	0.00634	14	14	127	127	127	63.7795	0.00583	15	15	163	163	163	64.5669	0.00732	6	6	131	131	131	40.1575	0.00771	20	20	478	478	478	70.8661	0.0208	16	16	297	297	297	72.4409	0.0119	7	7	65	65	65	48.0315	0.00609
tr|A0A140N4M1|A0A140N4M1_ECOBD	5	5	5	5	5	29.6943	0.000129	4	4	5	5	5	25.7642	0.000127	4	4	6	6	6	23.1441	0.00015	2	2	3	3	3	9.60699	9.79e-05	3	3	4	4	4	20.0873	9.65e-05	3	3	4	4	4	17.4672	8.87e-05	2	2	2	2	2	12.2271	0.000104
tr|A0A140N4M3|A0A140N4M3_ECOBD	NA	NA	NA	NA	NA	NA	NA	2	2	2	2	2	19.5489	8.77e-05	NA	NA	NA	NA	NA	NA	NA	NA	NA	NA	NA	NA	NA	NA	NA	NA	NA	NA	NA	NA	NA	NA	NA	NA	NA	NA	NA	NA	NA	NA	NA	NA	NA	NA	NA
tr|A0A140N4M5|A0A140N4M5_ECOBD	12	12	29	29	29	45.6929	0.000644	11	11	27	27	27	47.9401	0.00059	11	11	26	26	26	46.8165	0.000556	6	6	11	11	11	24.7191	0.000308	2	2	7	7	7	8.98876	0.000145	7	7	14	14	14	33.7079	0.000266	2	2	3	3	3	7.49064	0.000134
tr|A0A140N4N0|A0A140N4N0_ECOBD	NA	NA	NA	NA	NA	NA	NA	3	3	3	3	3	17.3709	8.22e-05	3	3	3	3	3	14.0845	8.04e-05	2	2	2	2	2	7.51174	7.02e-05	2	2	2	2	2	16.4319	5.19e-05	2	2	2	2	2	11.2676	4.77e-05	5	5	5	5	5	24.4131	0.000279
tr|A0A140N4N4|A0A140N4N4_ECOBD	22	22	63	63	63	67.2131	0.000874	22	22	58	58	58	58.3138	0.000793	21	21	52	52	52	54.3326	0.000695	17	17	34	34	34	42.623	0.000595	18	18	44	44	44	52.6932	0.000569	22	22	52	52	52	63.7002	0.000618	15	15	34	34	34	38.4075	0.000948
tr|A0A140N4P1|A0A140N4P1_ECOBD	5	5	5	5	5	19.7183	0.000104	2	2	3	3	3	10.9155	6.16e-05	3	3	4	4	4	10.9155	8.04e-05	NA	NA	NA	NA	NA	NA	NA	NA	NA	NA	NA	NA	NA	NA	NA	NA	NA	NA	NA	NA	NA	NA	NA	NA	NA	NA	NA	NA
tr|A0A140N4P3|A0A140N4P3_ECOBD	19	19	36	36	36	50.5376	0.000573	23	23	35	35	35	57.2581	0.000549	19	19	33	33	33	56.1828	0.000506	16	16	24	24	24	52.6882	0.000482	19	19	36	36	36	55.3763	0.000535	25	25	40	40	40	62.9032	0.000546	NA	NA	NA	NA	NA	NA	NA
tr|A0A140N4Q1|A0A140N4Q1_ECOBD	NA	NA	NA	NA	NA	NA	NA	3	3	3	3	3	12.2699	5.37e-05	2	2	2	2	2	6.44172	3.5e-05	2	2	3	3	3	8.58896	6.88e-05	NA	NA	NA	NA	NA	NA	NA	NA	NA	NA	NA	NA	NA	NA	NA	NA	NA	NA	NA	NA	NA
tr|A0A140N4Q7|A0A140N4Q7_ECOBD	NA	NA	NA	NA	NA	NA	NA	NA	NA	NA	NA	NA	NA	NA	2	2	2	2	2	16.5746	6.31e-05	NA	NA	NA	NA	NA	NA	NA	NA	NA	NA	NA	NA	NA	NA	NA	NA	NA	NA	NA	NA	NA	NA	NA	NA	NA	NA	NA	NA
tr|A0A140N4R0|A0A140N4R0_ECOBD	8	8	45	45	45	90.3614	0.00321	10	10	44	44	44	98.7952	0.00309	8	8	44	44	44	80.7229	0.00303	9	9	38	38	38	95.1807	0.00342	12	12	55	55	55	98.7952	0.00366	13	13	49	49	49	98.7952	0.003	8	8	13	13	13	65.0602	0.00186
tr|A0A140N4R5|A0A140N4R5_ECOBD	NA	NA	NA	NA	NA	NA	NA	2	2	2	2	2	31.7073	0.000142	NA	NA	NA	NA	NA	NA	NA	NA	NA	NA	NA	NA	NA	NA	NA	NA	NA	NA	NA	NA	NA	NA	NA	NA	NA	NA	NA	NA	NA	NA	NA	NA	NA	NA	NA
tr|A0A140N4R6|A0A140N4R6_ECOBD	6	6	7	7	7	56.6667	0.000346	2	2	2	2	2	17.5	9.72e-05	3	3	3	3	3	30	0.000143	3	3	3	3	3	27.5	0.000187	3	3	3	3	3	23.3333	0.000138	3	3	4	4	4	27.5	0.000169	NA	NA	NA	NA	NA	NA	NA
tr|A0A140N4R7|A0A140N4R7_ECOBD	4	4	24	24	24	33.3333	0.00163	3	3	19	19	19	33.3333	0.00127	4	4	21	21	21	33.3333	0.00138	2	2	5	5	5	27.5862	0.00043	2	2	9	9	9	27.5862	0.000571	2	2	6	6	6	27.5862	0.00035	NA	NA	NA	NA	NA	NA	NA
tr|A0A140N4S7|A0A140N4S7_ECOBD	3	3	5	5	5	8.96226	0.00014	NA	NA	NA	NA	NA	NA	NA	3	3	3	3	3	15.566	8.08e-05	3	3	5	5	5	20.7547	0.000176	3	3	5	5	5	22.1698	0.00013	4	4	10	10	10	22.1698	0.000239	3	2	7	5	6.66667	15.0943	0.000374
tr|A0A140N4S8|A0A140N4S8_ECOBD	3	3	6	6	6	16.8605	0.000103	6	6	7	7	7	27.3256	0.000119	7	7	12	12	12	33.4302	0.000199	NA	NA	NA	NA	NA	NA	NA	2	2	3	3	3	10.1744	4.82e-05	8	8	9	9	9	28.4884	0.000133	NA	NA	NA	NA	NA	NA	NA
tr|A0A140N4T1|A0A140N4T1_ECOBD	NA	NA	NA	NA	NA	NA	NA	2	2	2	2	2	4.90196	2.86e-05	NA	NA	NA	NA	NA	NA	NA	NA	NA	NA	NA	NA	NA	NA	NA	NA	NA	NA	NA	NA	NA	NA	NA	NA	NA	NA	NA	NA	NA	NA	NA	NA	NA	NA	NA
tr|A0A140N4T4|A0A140N4T4_ECOBD	NA	NA	NA	NA	NA	NA	NA	2	NA	4	0	0	5.15933	0	2	NA	3	0	0	5.15933	0	2	NA	3	0	0	5.15933	0	2	NA	2	0	0	5.15933	0	2	NA	2	0	0	5.15933	0	2	NA	3	0	0	5.15933	0
tr|A0A140N4V0|A0A140N4V0_ECOBD	5	5	9	9	9	46.6258	0.000327	7	7	11	11	11	60.7362	0.000394	4	4	10	10	10	45.3988	0.00035	3	3	3	3	3	23.3129	0.000138	4	4	8	8	8	35.5828	0.000271	3	3	5	5	5	21.4724	0.000156	2	2	2	2	2	11.6564	0.000146
tr|A0A140N4V2|A0A140N4V2_ECOBD	NA	NA	NA	NA	NA	NA	NA	NA	NA	NA	NA	NA	NA	NA	NA	NA	NA	NA	NA	NA	NA	NA	NA	NA	NA	NA	NA	NA	NA	NA	NA	NA	NA	NA	NA	NA	NA	NA	NA	NA	NA	NA	NA	NA	NA	NA	NA	NA	NA
tr|A0A140N4V4|A0A140N4V4_ECOBD	NA	NA	NA	NA	NA	NA	NA	NA	NA	NA	NA	NA	NA	NA	NA	NA	NA	NA	NA	NA	NA	NA	NA	NA	NA	NA	NA	NA	NA	NA	NA	NA	NA	NA	NA	NA	NA	NA	NA	NA	NA	NA	NA	NA	NA	NA	NA	NA	NA
tr|A0A140N4V9|A0A140N4V9_ECOBD	2	2	2	2	2	5.59796	3.02e-05	NA	NA	NA	NA	NA	NA	NA	NA	NA	NA	NA	NA	NA	NA	NA	NA	NA	NA	NA	NA	NA	NA	NA	NA	NA	NA	NA	NA	NA	NA	NA	NA	NA	NA	NA	NA	NA	NA	NA	NA	NA	NA
tr|A0A140N4W4|A0A140N4W4_ECOBD	NA	NA	NA	NA	NA	NA	NA	NA	NA	NA	NA	NA	NA	NA	2	1	4	1	1.02222	4.98339	1.94e-05	NA	NA	NA	NA	NA	NA	NA	2	1	6	1	1.0625	4.98339	1.95e-05	NA	NA	NA	NA	NA	NA	NA	NA	NA	NA	NA	NA	NA	NA
tr|A0A140N4W8|A0A140N4W8_ECOBD	NA	NA	NA	NA	NA	NA	NA	NA	NA	NA	NA	NA	NA	NA	4	4	4	4	4	11.8721	5.21e-05	NA	NA	NA	NA	NA	NA	NA	NA	NA	NA	NA	NA	NA	NA	NA	NA	NA	NA	NA	NA	NA	12	12	21	21	21	30.137	0.000571
tr|A0A140N4Y2|A0A140N4Y2_ECOBD	5	5	22	22	22	49.4737	0.000686	6	6	24	24	24	35.2632	0.000737	6	6	28	28	28	35.2632	0.000841	3	3	8	8	8	20	0.000315	6	6	27	27	27	35.2632	0.000785	6	6	28	28	28	35.2632	0.000748	NA	NA	NA	NA	NA	NA	NA
tr|A0A140N4Y4|A0A140N4Y4_ECOBD	NA	NA	NA	NA	NA	NA	NA	NA	NA	NA	NA	NA	NA	NA	NA	NA	NA	NA	NA	NA	NA	NA	NA	NA	NA	NA	NA	NA	NA	NA	NA	NA	NA	NA	NA	NA	NA	NA	NA	NA	NA	NA	2	1	2	1	1.02174	2.83688	2.88e-05
tr|A0A140N4Y5|A0A140N4Y5_ECOBD	2	2	2	2	2	7.62943	3.23e-05	4	4	4	4	4	16.3488	6.36e-05	3	3	3	3	3	9.80926	4.67e-05	5	5	7	7	7	15.8038	0.000143	2	2	2	2	2	4.63215	3.01e-05	4	4	5	5	5	13.3515	6.92e-05	8	8	17	17	17	25.6131	0.000552
tr|A0A140N4Y7|A0A140N4Y7_ECOBD	25	25	69	69	69	40.8585	0.00065	20	20	49	49	49	39.1097	0.000455	30	30	80	80	80	48.6486	0.000726	22	22	45	45	45	37.5199	0.000535	33	33	96	96	96	50.0795	0.000843	32	32	113	113	113	51.0334	0.000912	2	2	2	2	2	4.29253	3.79e-05
tr|A0A140N4Y8|A0A140N4Y8_ECOBD	14	14	57	57	57	45.0425	0.000957	16	16	51	51	51	54.9575	0.000843	16	16	54	54	54	51.8414	0.000873	10	9	32	31	31.9118	28.3286	0.000676	14	14	51	51	51	39.9433	0.000798	17	17	76	76	76	46.1756	0.00109	3	3	5	5	5	9.63173	0.000169
tr|A0A140N4Z3|A0A140N4Z3_ECOBD	NA	NA	NA	NA	NA	NA	NA	NA	NA	NA	NA	NA	NA	NA	NA	NA	NA	NA	NA	NA	NA	NA	NA	NA	NA	NA	NA	NA	NA	NA	NA	NA	NA	NA	NA	NA	NA	NA	NA	NA	NA	NA	NA	NA	NA	NA	NA	NA	NA
tr|A0A140N4Z4|A0A140N4Z4_ECOBD	2	2	3	3	3	8.73016	7.05e-05	2	2	2	2	2	8.73016	4.63e-05	2	2	2	2	2	8.73016	4.53e-05	2	2	8	8	8	8.73016	0.000237	NA	NA	NA	NA	NA	NA	NA	2	2	2	2	2	8.73016	4.03e-05	NA	NA	NA	NA	NA	NA	NA
tr|A0A140N4Z5|A0A140N4Z5_ECOBD	NA	NA	NA	NA	NA	NA	NA	NA	NA	NA	NA	NA	NA	NA	NA	NA	NA	NA	NA	NA	NA	NA	NA	NA	NA	NA	NA	NA	NA	NA	NA	NA	NA	NA	NA	NA	NA	NA	NA	NA	NA	NA	4	4	5	5	5	5.47588	7.76e-05
tr|A0A140N500|A0A140N500_ECOBD	7	7	41	41	41	31.25	0.00138	8	8	41	41	41	50.5682	0.00136	8	8	45	45	45	40.9091	0.00146	6	6	37	37	37	28.4091	0.00157	11	10	77	75	76.9737	46.5909	0.00242	10	10	75	75	75	38.0682	0.00216	4	4	7	7	7	21.0227	0.000474
tr|A0A140N502|A0A140N502_ECOBD	NA	NA	NA	NA	NA	NA	NA	NA	NA	NA	NA	NA	NA	NA	2	2	2	2	2	3.1746	9.54e-06	NA	NA	NA	NA	NA	NA	NA	2	2	2	2	2	3.09106	9.23e-06	NA	NA	NA	NA	NA	NA	NA	NA	NA	NA	NA	NA	NA	NA
tr|A0A140N508|A0A140N508_ECOBD	NA	NA	NA	NA	NA	NA	NA	NA	NA	NA	NA	NA	NA	NA	NA	NA	NA	NA	NA	NA	NA	NA	NA	NA	NA	NA	NA	NA	NA	NA	NA	NA	NA	NA	NA	NA	NA	NA	NA	NA	NA	NA	3	3	3	3	3	20.8861	0.000226
tr|A0A140N510|A0A140N510_ECOBD	8	8	17	17	17	25.3704	0.000187	11	11	17	17	17	31.4815	0.000184	9	8	23	22	22.9565	24.6296	0.000243	4	3	6	5	5.83333	9.62963	8.07e-05	7	7	13	13	13	19.6296	0.000133	10	10	18	18	18	29.2593	0.000169	11	11	23	23	23	23.1481	0.000507
tr|A0A140N517|A0A140N517_ECOBD	NA	NA	NA	NA	NA	NA	NA	NA	NA	NA	NA	NA	NA	NA	2	2	2	2	2	7.72532	2.45e-05	NA	NA	NA	NA	NA	NA	NA	NA	NA	NA	NA	NA	NA	NA	NA	NA	NA	NA	NA	NA	NA	NA	NA	NA	NA	NA	NA	NA
tr|A0A140N521|A0A140N521_ECOBD	NA	NA	NA	NA	NA	NA	NA	NA	NA	NA	NA	NA	NA	NA	NA	NA	NA	NA	NA	NA	NA	NA	NA	NA	NA	NA	NA	NA	NA	NA	NA	NA	NA	NA	NA	NA	NA	NA	NA	NA	NA	NA	NA	NA	NA	NA	NA	NA	NA
tr|A0A140N523|A0A140N523_ECOBD	NA	NA	NA	NA	NA	NA	NA	2	2	2	2	2	22.695	8.28e-05	NA	NA	NA	NA	NA	NA	NA	NA	NA	NA	NA	NA	NA	NA	NA	NA	NA	NA	NA	NA	NA	NA	NA	NA	NA	NA	NA	NA	NA	NA	NA	NA	NA	NA	NA
tr|A0A140N527|A0A140N527_ECOBD	NA	NA	NA	NA	NA	NA	NA	NA	NA	NA	NA	NA	NA	NA	2	2	2	2	2	8.06846	2.79e-05	NA	NA	NA	NA	NA	NA	NA	2	2	2	2	2	9.29095	2.7e-05	NA	NA	NA	NA	NA	NA	NA	NA	NA	NA	NA	NA	NA	NA
tr|A0A140N528|A0A140N528_ECOBD	3	3	8	8	8	23.913	0.000515	4	4	20	20	20	47.8261	0.00127	4	4	15	15	15	47.8261	0.00093	4	4	37	37	37	31.5217	0.00301	5	5	13	13	13	51.087	0.00078	5	5	47	47	47	57.6087	0.00259	3	3	15	15	15	31.5217	0.00194
tr|A0A140N530|A0A140N530_ECOBD	NA	NA	NA	NA	NA	NA	NA	3	3	5	5	5	57.6087	0.000317	NA	NA	NA	NA	NA	NA	NA	NA	NA	NA	NA	NA	NA	NA	3	3	3	3	3	39.1304	0.00018	2	2	3	3	3	18.4783	0.000166	NA	NA	NA	NA	NA	NA	NA
tr|A0A140N534|A0A140N534_ECOBD	6	6	19	19	19	32.5397	0.000447	4	4	10	10	10	20.6349	0.000232	5	5	10	10	10	29.7619	0.000226	4	4	8	8	8	21.8254	0.000237	5	5	6	6	6	25.3968	0.000132	5	5	7	7	7	24.6032	0.000141	2	2	3	3	3	11.9048	0.000142
tr|A0A140N536|A0A140N536_ECOBD	27	27	53	53	53	53.4216	0.000693	28	28	48	48	48	66.0044	0.000618	22	22	44	44	44	50.1104	0.000554	14	14	20	20	20	30.9051	0.00033	17	17	34	34	34	33.9956	0.000415	23	23	32	32	32	50.7726	0.000359	4	4	4	4	4	11.0375	0.000105
tr|A0A140N537|A0A140N537_ECOBD	10	10	85	85	85	58.4615	0.00387	12	12	81	81	81	75.3846	0.00364	15	15	124	124	124	75.3846	0.00544	10	10	141	141	141	63.0769	0.00811	15	15	98	98	98	73.8462	0.00416	14	14	105	105	105	72.3077	0.0041	8	8	28	28	28	60	0.00256
tr|A0A140N539|A0A140N539_ECOBD	5	5	7	7	7	15.8768	9.83e-05	4	4	7	7	7	17.0616	9.68e-05	3	3	4	4	4	9.47867	5.41e-05	NA	NA	NA	NA	NA	NA	NA	NA	NA	NA	NA	NA	NA	NA	2	2	3	3	3	6.87204	3.61e-05	NA	NA	NA	NA	NA	NA	NA
tr|A0A140N544|A0A140N544_ECOBD	NA	NA	NA	NA	NA	NA	NA	NA	NA	NA	NA	NA	NA	NA	NA	NA	NA	NA	NA	NA	NA	3	3	3	3	3	6.43432	6.01e-05	NA	NA	NA	NA	NA	NA	NA	NA	NA	NA	NA	NA	NA	NA	5	5	10	10	10	12.8686	0.000319
tr|A0A140N545|A0A140N545_ECOBD	NA	NA	NA	NA	NA	NA	NA	NA	NA	NA	NA	NA	NA	NA	NA	NA	NA	NA	NA	NA	NA	NA	NA	NA	NA	NA	NA	NA	NA	NA	NA	NA	NA	NA	NA	NA	NA	NA	NA	NA	NA	NA	NA	NA	NA	NA	NA	NA	NA
tr|A0A140N548|A0A140N548_ECOBD	33	33	353	353	353	81.5534	0.0102	32	32	518	518	518	86.8932	0.0147	32	32	398	398	398	88.835	0.011	22	22	368	368	368	70.3883	0.0134	39	39	745	745	745	92.7184	0.02	32	32	732	732	732	90.2913	0.018	20	20	164	164	164	67.4757	0.00948
tr|A0A140N551|A0A140N551_ECOBD	NA	NA	NA	NA	NA	NA	NA	NA	NA	NA	NA	NA	NA	NA	NA	NA	NA	NA	NA	NA	NA	NA	NA	NA	NA	NA	NA	NA	NA	NA	NA	NA	NA	NA	NA	2	NA	2	0	0	1.12867	0	NA	NA	NA	NA	NA	NA	NA
tr|A0A140N556|A0A140N556_ECOBD	7	7	30	30	30	39.645	0.00105	8	8	31	31	31	41.4201	0.00107	8	8	31	31	31	52.071	0.00105	6	6	36	36	36	38.4615	0.00159	9	9	31	31	31	45.5621	0.00101	9	9	36	36	36	45.5621	0.00108	3	3	19	19	19	23.6686	0.00134
tr|A0A140N560|A0A140N560_ECOBD	3	3	3	3	3	13.1818	8.08e-05	7	7	7	7	7	32.2727	0.000186	10	10	11	11	11	37.7273	0.000285	8	8	8	8	8	29.0909	0.000272	7	7	9	9	9	26.8182	0.000226	9	9	11	11	11	30.9091	0.000254	7	7	7	7	7	19.0909	0.000379
tr|A0A140N562|A0A140N562_ECOBD	NA	NA	NA	NA	NA	NA	NA	NA	NA	NA	NA	NA	NA	NA	NA	NA	NA	NA	NA	NA	NA	NA	NA	NA	NA	NA	NA	NA	NA	NA	NA	NA	NA	NA	NA	NA	NA	NA	NA	NA	NA	NA	2	2	2	2	2	3.7037	4.41e-05
tr|A0A140N564|A0A140N564_ECOBD	13	13	16	16	16	34.4064	0.000191	9	9	11	11	11	23.1388	0.000129	9	9	14	14	14	23.34	0.000161	8	8	13	13	13	16.2978	0.000196	4	4	6	6	6	14.2857	6.67e-05	9	9	14	14	14	19.7183	0.000143	2	2	2	2	2	4.22535	4.79e-05
tr|A0A140N568|A0A140N568_ECOBD	NA	NA	NA	NA	NA	NA	NA	3	3	3	3	3	22.0833	7.29e-05	3	3	4	4	4	10.8333	9.51e-05	NA	NA	NA	NA	NA	NA	NA	2	2	2	2	2	5	4.6e-05	2	2	2	2	2	5	4.23e-05	NA	NA	NA	NA	NA	NA	NA
tr|A0A140N574|A0A140N574_ECOBD	NA	NA	NA	NA	NA	NA	NA	NA	NA	NA	NA	NA	NA	NA	2	2	3	3	3	10.5919	5.33e-05	NA	NA	NA	NA	NA	NA	NA	NA	NA	NA	NA	NA	NA	NA	NA	NA	NA	NA	NA	NA	NA	NA	NA	NA	NA	NA	NA	NA
tr|A0A140N582|A0A140N582_ECOBD	14	14	46	46	46	40.3458	0.000786	21	21	45	45	45	57.0605	0.000757	17	17	55	55	55	52.1614	0.000905	16	16	68	68	68	45.8213	0.00146	19	19	55	55	55	47.5504	0.000875	21	21	52	52	52	53.3141	0.000761	6	6	16	16	16	15.8501	0.000549
tr|A0A140N583|A0A140N583_ECOBD	7	6	11	10	10.1299	21.3836	0.000126	11	11	15	15	15	32.0755	0.000183	8	7	13	12	12.1644	23.8994	0.000146	11	11	19	19	19	33.1237	0.000298	8	7	12	11	11.2391	23.4801	0.00013	11	11	18	18	18	31.6562	0.000192	9	9	16	16	16	26.6247	0.000399
tr|A0A140N587|A0A140N587_ECOBD	2	2	9	9	9	3.0303	8.08e-05	4	4	8	8	8	7.42424	7.07e-05	3	3	5	5	5	5.75758	4.32e-05	6	6	8	8	8	10	9.06e-05	NA	NA	NA	NA	NA	NA	NA	2	2	3	3	3	3.18182	2.31e-05	7	7	15	15	15	11.5152	0.000271
tr|A0A140N593|A0A140N593_ECOBD	NA	NA	NA	NA	NA	NA	NA	NA	NA	NA	NA	NA	NA	NA	NA	NA	NA	NA	NA	NA	NA	NA	NA	NA	NA	NA	NA	NA	NA	NA	NA	NA	NA	NA	NA	NA	NA	NA	NA	NA	NA	NA	NA	NA	NA	NA	NA	NA	NA
tr|A0A140N598|A0A140N598_ECOBD	18	18	133	133	133	78.169	0.00555	20	19	123	122	122.992	81.6901	0.00505	20	20	97	97	97	80.2817	0.0039	11	11	93	93	93	48.5915	0.0049	16	16	138	138	138	57.0423	0.00537	17	17	110	110	110	78.169	0.00393	10	10	55	55	55	48.5915	0.00461
tr|A0A140N599|A0A140N599_ECOBD	8	8	11	11	11	17.7778	0.000103	14	14	19	19	19	27.3016	0.000176	12	12	17	17	17	21.9048	0.000154	5	5	8	8	8	9.52381	9.49e-05	NA	NA	NA	NA	NA	NA	NA	5	5	7	7	7	11.5873	5.64e-05	NA	NA	NA	NA	NA	NA	NA
tr|A0A140N5A3|A0A140N5A3_ECOBD	27	27	268	268	268	93.2961	0.00887	32	32	363	363	363	94.9721	0.0118	29	29	442	442	442	94.9721	0.0141	17	17	153	153	153	80.4469	0.00639	30	30	453	453	453	98.324	0.014	29	29	494	494	494	96.648	0.014	15	15	113	113	113	79.3296	0.00752
tr|A0A140N5A9|A0A140N5A9_ECOBD	3	3	28	28	28	21.9895	0.000869	5	5	14	14	14	27.7487	0.000428	6	6	11	11	11	34.555	0.000329	4	4	13	13	13	23.0366	0.000509	4	4	15	15	15	27.2251	0.000434	5	5	12	12	12	34.555	0.000319	2	2	4	4	4	12.0419	0.000249
tr|A0A140N5B4|A0A140N5B4_ECOBD	16	16	225	225	225	71.1864	0.0113	14	14	223	223	223	69.4915	0.011	16	16	194	194	194	73.7288	0.00938	13	13	190	190	190	69.4915	0.012	15	15	138	138	138	73.7288	0.00646	15	15	284	284	284	72.0339	0.0122	11	11	95	95	95	69.4915	0.00959
tr|A0A140N5B5|A0A140N5B5_ECOBD	2	2	3	3	3	5.42636	4.59e-05	3	3	3	3	3	10.5943	4.52e-05	3	3	3	3	3	10.8527	4.42e-05	3	3	4	4	4	4.90956	7.73e-05	2	2	4	4	4	5.68475	5.71e-05	3	3	5	5	5	8.78553	6.56e-05	4	4	4	4	4	10.0775	0.000123
tr|A0A140N5B6|A0A140N5B6_ECOBD	2	2	4	4	4	36.6667	0.000263	2	2	2	2	2	36.6667	0.00013	NA	NA	NA	NA	NA	NA	NA	NA	NA	NA	NA	NA	NA	NA	NA	NA	NA	NA	NA	NA	NA	NA	NA	NA	NA	NA	NA	NA	NA	NA	NA	NA	NA	NA	NA
tr|A0A140N5B7|A0A140N5B7_ECOBD	9	9	32	32	32	81.3084	0.00177	8	8	33	33	33	88.785	0.0018	8	8	13	13	13	88.785	0.000693	7	7	13	13	13	63.5514	0.000908	6	6	18	18	18	60.7477	0.000929	10	10	17	17	17	95.3271	0.000807	NA	NA	NA	NA	NA	NA	NA
tr|A0A140N5C1|A0A140N5C1_ECOBD	3	3	4	4	4	14.6853	5.53e-05	4	4	5	5	5	18.648	6.8e-05	4	4	5	5	5	14.4522	6.65e-05	3	3	4	4	4	6.75991	6.97e-05	2	2	4	4	4	4.8951	5.15e-05	4	4	6	6	6	14.2191	7.1e-05	3	3	4	4	4	6.75991	0.000111
tr|A0A140N5C4|A0A140N5C4_ECOBD	4	4	4	4	4	40	0.00025	6	6	7	7	7	75.7895	0.00043	5	5	5	5	5	60	0.0003	5	5	6	6	6	46.3158	0.000472	6	6	14	14	14	43.1579	0.000814	7	7	13	13	13	63.1579	0.000695	NA	NA	NA	NA	NA	NA	NA
tr|A0A140N5D2|A0A140N5D2_ECOBD	3	3	4	4	4	5.17647	2.79e-05	NA	NA	NA	NA	NA	NA	NA	2	2	2	2	2	4.58824	1.34e-05	2	2	3	3	3	3.17647	2.64e-05	NA	NA	NA	NA	NA	NA	NA	NA	NA	NA	NA	NA	NA	NA	NA	NA	NA	NA	NA	NA	NA
tr|A0A140N5D3|A0A140N5D3_ECOBD	NA	NA	NA	NA	NA	NA	NA	NA	NA	NA	NA	NA	NA	NA	4	4	6	6	6	16.3194	0.000119	NA	NA	NA	NA	NA	NA	NA	NA	NA	NA	NA	NA	NA	NA	2	2	2	2	2	9.72222	3.53e-05	2	2	2	2	2	7.98611	8.27e-05
tr|A0A140N5D7|A0A140N5D7_ECOBD	4	4	20	20	20	31.068	0.00115	9	9	22	22	22	59.2233	0.00125	10	10	25	25	25	59.2233	0.00139	8	8	28	28	28	52.4272	0.00203	10	10	26	26	26	59.2233	0.00139	11	11	40	40	40	62.1359	0.00197	6	6	21	21	21	47.5728	0.00243
tr|A0A140N5D8|A0A140N5D8_ECOBD	2	2	2	2	2	45.0704	0.000167	3	3	3	3	3	59.1549	0.000247	2	2	3	3	3	46.4789	0.000241	NA	NA	NA	NA	NA	NA	NA	NA	NA	NA	NA	NA	NA	NA	NA	NA	NA	NA	NA	NA	NA	NA	NA	NA	NA	NA	NA	NA
tr|A0A140N5E1|A0A140N5E1_ECOBD	NA	NA	NA	NA	NA	NA	NA	4	4	6	6	6	17.3333	0.000156	NA	NA	NA	NA	NA	NA	NA	4	4	4	4	4	18.6667	0.000133	NA	NA	NA	NA	NA	NA	NA	3	3	5	5	5	14.2222	0.000113	4	4	5	5	5	20.4444	0.000265
tr|A0A140N5E7|A0A140N5E7_ECOBD	NA	NA	NA	NA	NA	NA	NA	NA	NA	NA	NA	NA	NA	NA	NA	NA	NA	NA	NA	NA	NA	NA	NA	NA	NA	NA	NA	NA	NA	NA	NA	NA	NA	NA	NA	2	1	2	1	1.0082	3.11891	9.98e-06	2	2	2	2	2	4.2885	4.64e-05
tr|A0A140N5E8|A0A140N5E8_ECOBD	3	3	3	3	3	12.3596	3.99e-05	9	9	11	11	11	25.8427	0.000144	13	12	13	12	12.6	31.9101	0.000162	8	7	8	7	7.7	12.5843	0.000129	7	6	13	10	11.875	12.1348	0.000147	12	11	16	14	15.4	26.7416	0.000176	9	9	10	10	10	19.7753	0.000268
tr|A0A140N5F4|A0A140N5F4_ECOBD	35	35	124	124	124	59.775	0.00103	36	36	111	111	111	61.1814	0.000911	37	37	128	128	128	60.9001	0.00103	22	22	82	82	82	32.9114	0.000862	30	30	103	103	103	49.0858	0.0008	34	34	134	134	134	58.7904	0.000957	20	20	55	55	55	30.3797	0.000921
tr|A0A140N5F9|A0A140N5F9_ECOBD	NA	NA	NA	NA	NA	NA	NA	2	2	2	2	2	21.2963	0.000108	NA	NA	NA	NA	NA	NA	NA	3	3	4	4	4	14.8148	0.000277	NA	NA	NA	NA	NA	NA	NA	NA	NA	NA	NA	NA	NA	NA	NA	NA	NA	NA	NA	NA	NA
tr|A0A140N5G9|A0A140N5G9_ECOBD	NA	NA	NA	NA	NA	NA	NA	2	2	2	2	2	14.2857	7.94e-05	NA	NA	NA	NA	NA	NA	NA	NA	NA	NA	NA	NA	NA	NA	NA	NA	NA	NA	NA	NA	NA	NA	NA	NA	NA	NA	NA	NA	NA	NA	NA	NA	NA	NA	NA
tr|A0A140N5H1|A0A140N5H1_ECOBD	7	7	17	17	17	51.5152	0.000763	6	6	10	10	10	45.4545	0.000442	5	5	8	8	8	45.4545	0.000346	5	5	8	8	8	45.4545	0.000453	4	4	6	6	6	35.6061	0.000251	5	5	8	8	8	45.4545	0.000308	3	3	5	5	5	34.0909	0.000451
tr|A0A140N5H3|A0A140N5H3_ECOBD	NA	NA	NA	NA	NA	NA	NA	NA	NA	NA	NA	NA	NA	NA	3	3	5	5	5	20.1493	0.000213	NA	NA	NA	NA	NA	NA	NA	2	2	2	2	2	20.1493	8.24e-05	2	2	2	2	2	14.1791	7.58e-05	2	2	4	4	4	12.6866	0.000355
tr|A0A140N5H6|A0A140N5H6_ECOBD	2	2	4	4	4	3.34347	3.6e-05	6	6	7	7	7	11.3982	6.21e-05	3	3	4	4	4	5.92705	3.47e-05	NA	NA	NA	NA	NA	NA	NA	2	2	2	2	2	1.51976	1.68e-05	5	5	6	6	6	6.231	4.63e-05	5	5	5	5	5	7.44681	9.05e-05
tr|A0A140N5H9|A0A140N5H9_ECOBD	NA	NA	NA	NA	NA	NA	NA	4	4	4	4	4	17.0306	0.000102	2	2	2	2	2	11.7904	4.98e-05	NA	NA	NA	NA	NA	NA	NA	NA	NA	NA	NA	NA	NA	NA	NA	NA	NA	NA	NA	NA	NA	NA	NA	NA	NA	NA	NA	NA
tr|A0A140N5I0|A0A140N5I0_ECOBD	19	19	86	86	86	57.037	0.00189	20	20	74	74	74	50.7407	0.0016	20	20	89	89	89	59.2593	0.00188	11	11	68	68	68	37.037	0.00188	12	12	53	53	53	32.5926	0.00108	17	17	89	89	89	49.6296	0.00167	6	6	21	21	21	27.7778	0.000926
tr|A0A140N5I1|A0A140N5I1_ECOBD	5	5	12	12	12	24.7748	0.00032	4	4	13	13	13	24.3243	0.000342	5	5	18	18	18	31.982	0.000463	NA	NA	NA	NA	NA	NA	NA	7	7	63	63	63	29.2793	0.00157	5	5	77	77	77	29.2793	0.00176	8	8	95	95	95	34.6847	0.0051
tr|A0A140N5I2|A0A140N5I2_ECOBD	5	5	8	8	8	10.4084	6.25e-05	10	9	16	15	15.9375	20.1581	0.000123	8	8	13	13	13	16.8643	9.77e-05	3	3	4	4	4	4.87484	3.94e-05	3	2	4	3	3.05172	3.55731	2.22e-05	8	8	11	11	11	13.5705	7.36e-05	12	12	25	25	25	17.1278	0.000392
tr|A0A140N5J6|A0A140N5J6_ECOBD	3	3	4	4	4	20.2703	8.01e-05	3	3	3	3	3	27.3649	5.91e-05	2	2	2	2	2	13.1757	3.86e-05	NA	NA	NA	NA	NA	NA	NA	NA	NA	NA	NA	NA	NA	NA	2	2	2	2	2	8.10811	3.43e-05	2	2	2	2	2	9.45946	8.04e-05
tr|A0A140N5J7|A0A140N5J7_ECOBD	7	7	15	15	15	46.2766	0.000473	7	7	13	13	13	46.2766	0.000403	9	9	23	23	23	60.1064	0.000698	3	3	5	5	5	16.4894	0.000199	8	8	21	21	21	63.2979	0.000617	6	6	17	17	17	46.2766	0.000459	2	2	4	4	4	11.7021	0.000253
tr|A0A140N5K0|A0A140N5K0_ECOBD	NA	NA	NA	NA	NA	NA	NA	NA	NA	NA	NA	NA	NA	NA	NA	NA	NA	NA	NA	NA	NA	NA	NA	NA	NA	NA	NA	NA	NA	NA	NA	NA	NA	NA	NA	NA	NA	NA	NA	NA	NA	NA	2	2	2	2	2	4.33673	6.07e-05
tr|A0A140N5K1|A0A140N5K1_ECOBD	5	5	7	7	7	21.7993	0.000144	5	5	6	6	6	20.4152	0.000121	5	5	5	5	5	19.7232	9.87e-05	6	6	9	9	9	23.5294	0.000233	3	3	6	6	6	13.4948	0.000115	6	6	10	10	10	25.9516	0.000176	NA	NA	NA	NA	NA	NA	NA
tr|A0A140N5K6|A0A140N5K6_ECOBD	NA	NA	NA	NA	NA	NA	NA	NA	NA	NA	NA	NA	NA	NA	NA	NA	NA	NA	NA	NA	NA	NA	NA	NA	NA	NA	NA	NA	NA	NA	NA	NA	NA	NA	NA	NA	NA	NA	NA	NA	NA	NA	NA	NA	NA	NA	NA	NA	NA
tr|A0A140N5K8|A0A140N5K8_ECOBD	19	19	131	131	131	66.1692	0.00386	22	22	139	139	139	85.5721	0.00404	23	23	138	138	138	85.5721	0.00392	12	12	77	77	77	46.7662	0.00286	24	24	202	202	202	74.1294	0.00555	24	24	215	215	215	77.6119	0.00543	9	9	18	18	18	44.2786	0.00107
tr|A0A140N5L0|A0A140N5L0_ECOBD	2	2	3	3	3	34.0909	0.000202	NA	NA	NA	NA	NA	NA	NA	NA	NA	NA	NA	NA	NA	NA	NA	NA	NA	NA	NA	NA	NA	NA	NA	NA	NA	NA	NA	NA	NA	NA	NA	NA	NA	NA	NA	NA	NA	NA	NA	NA	NA	NA
tr|A0A140N5L3|A0A140N5L3_ECOBD	31	31	93	93	93	51.932	0.000852	31	31	93	93	93	47.6043	0.000839	31	31	110	110	110	48.068	0.00097	21	21	34	34	34	33.2303	0.000393	20	20	104	104	104	35.8578	0.000888	22	22	132	132	132	39.1036	0.00104	12	12	17	17	17	16.6924	0.000313
tr|A0A140N5L7|A0A140N5L7_ECOBD	17	17	154	154	154	76.9231	0.00877	20	20	186	186	186	78.8462	0.0104	17	17	121	121	121	78.8462	0.00664	13	13	108	108	108	72.1154	0.00776	12	12	49	49	49	59.6154	0.0026	16	16	139	139	139	76.9231	0.00678	9	9	51	51	51	52.8846	0.00584
tr|A0A140N5L9|A0A140N5L9_ECOBD	36	36	595	595	595	93.4985	0.0109	36	36	659	659	659	96.904	0.0119	37	37	684	684	684	95.9752	0.0121	23	23	249	249	249	56.3467	0.00576	40	40	864	864	864	88.8545	0.0148	39	39	1062	1062	1062	88.8545	0.0167	19	19	269	269	269	50.4644	0.00992
tr|A0A140N5M2|A0A140N5M2_ECOBD	6	6	9	9	9	31.2102	0.00017	7	7	9	9	9	27.0701	0.000167	8	8	12	12	12	36.6242	0.000218	5	5	8	8	8	18.4713	0.00019	9	9	15	15	15	33.758	0.000264	8	8	15	15	15	30.2548	0.000243	3	3	3	3	3	9.23567	0.000114
tr|A0A140N5M6|A0A140N5M6_ECOBD	NA	NA	NA	NA	NA	NA	NA	3	3	7	7	7	44.7368	0.00107	4	4	10	10	10	50	0.0015	2	2	6	6	6	26.3158	0.00118	5	5	17	17	17	78.9474	0.00247	5	5	15	15	15	57.8947	0.002	NA	NA	NA	NA	NA	NA	NA
tr|A0A140N5N0|A0A140N5N0_ECOBD	NA	NA	NA	NA	NA	NA	NA	NA	NA	NA	NA	NA	NA	NA	NA	NA	NA	NA	NA	NA	NA	NA	NA	NA	NA	NA	NA	NA	NA	NA	NA	NA	NA	NA	NA	NA	NA	NA	NA	NA	NA	NA	NA	NA	NA	NA	NA	NA	NA
tr|A0A140N5N4|A0A140N5N4_ECOBD	NA	NA	NA	NA	NA	NA	NA	2	1	2	1	1.00676	8.09969	1.83e-05	NA	NA	NA	NA	NA	NA	NA	NA	NA	NA	NA	NA	NA	NA	NA	NA	NA	NA	NA	NA	NA	NA	NA	NA	NA	NA	NA	NA	NA	NA	NA	NA	NA	NA	NA
tr|A0A140N5N6|A0A140N5N6_ECOBD	NA	NA	NA	NA	NA	NA	NA	NA	NA	NA	NA	NA	NA	NA	NA	NA	NA	NA	NA	NA	NA	NA	NA	NA	NA	NA	NA	NA	NA	NA	NA	NA	NA	NA	NA	NA	NA	NA	NA	NA	NA	NA	NA	NA	NA	NA	NA	NA	NA
tr|A0A140N5N8|A0A140N5N8_ECOBD	NA	NA	NA	NA	NA	NA	NA	NA	NA	NA	NA	NA	NA	NA	NA	NA	NA	NA	NA	NA	NA	NA	NA	NA	NA	NA	NA	NA	NA	NA	NA	NA	NA	NA	NA	NA	NA	NA	NA	NA	NA	NA	NA	NA	NA	NA	NA	NA	NA
tr|A0A140N5N9|A0A140N5N9_ECOBD	NA	NA	NA	NA	NA	NA	NA	2	2	2	2	2	5.24017	2.55e-05	2	2	2	2	2	6.9869	2.49e-05	3	3	3	3	3	8.95197	4.9e-05	NA	NA	NA	NA	NA	NA	NA	NA	NA	NA	NA	NA	NA	NA	NA	NA	NA	NA	NA	NA	NA
tr|A0A140N5P0|A0A140N5P0_ECOBD	12	12	20	20	20	51.7483	0.000414	9	9	20	20	20	46.5035	0.000408	9	9	20	20	20	48.2517	0.000399	4	4	8	8	8	12.5874	0.000209	8	8	10	10	10	42.3077	0.000193	7	7	19	19	19	34.6154	0.000337	5	5	8	8	8	16.7832	0.000333
tr|A0A140N5P1|A0A140N5P1_ECOBD	NA	NA	NA	NA	NA	NA	NA	NA	NA	NA	NA	NA	NA	NA	3	3	3	3	3	14.3731	5.24e-05	NA	NA	NA	NA	NA	NA	NA	NA	NA	NA	NA	NA	NA	NA	3	3	3	3	3	13.4557	4.66e-05	NA	NA	NA	NA	NA	NA	NA
tr|A0A140N5P6|A0A140N5P6_ECOBD	10	10	21	21	21	61.413	0.000676	12	12	22	22	22	75.5435	0.000698	13	13	30	30	30	78.2609	0.00093	12	12	21	21	21	74.4565	0.000853	10	10	28	28	28	70.1087	0.00084	10	10	20	20	20	61.413	0.000552	3	3	4	4	4	20.1087	0.000259
tr|A0A140N5Q1|A0A140N5Q1_ECOBD	NA	NA	NA	NA	NA	NA	NA	NA	NA	NA	NA	NA	NA	NA	2	2	2	2	2	5.34125	3.39e-05	3	3	7	7	7	9.19881	0.000155	2	2	2	2	2	6.52819	3.28e-05	3	3	3	3	3	8.30861	4.52e-05	2	1	3	2	2.66667	5.93472	9.42e-05
tr|A0A140N5Q7|A0A140N5Q7_ECOBD	2	2	3	3	3	7.85219	4.11e-05	3	3	4	4	4	9.69977	5.39e-05	5	5	5	5	5	12.0092	6.59e-05	3	3	4	4	4	6.23557	6.9e-05	NA	NA	NA	NA	NA	NA	NA	NA	NA	NA	NA	NA	NA	NA	7	7	12	12	12	14.7806	0.00033
tr|A0A140N5R4|A0A140N5R4_ECOBD	2	2	4	4	4	10.8025	7.32e-05	3	3	4	4	4	14.8148	7.2e-05	2	2	5	5	5	11.4198	8.81e-05	NA	NA	NA	NA	NA	NA	NA	3	3	3	3	3	14.1975	5.11e-05	5	5	5	5	5	28.3951	7.83e-05	4	4	5	5	5	17.5926	0.000184
tr|A0A140N5R7|A0A140N5R7_ECOBD	8	8	20	20	20	61.4583	0.00123	9	9	12	12	12	75	0.000729	8	8	14	14	14	63.5417	0.000832	7	7	13	13	13	57.2917	0.00101	8	8	14	14	14	48.9583	0.000805	8	8	11	11	11	54.1667	0.000582	3	3	6	6	6	16.6667	0.000744
tr|A0A140N5R8|A0A140N5R8_ECOBD	NA	NA	NA	NA	NA	NA	NA	2	1	2	1	1.00813	2.2409	8.24e-06	NA	NA	NA	NA	NA	NA	NA	NA	NA	NA	NA	NA	NA	NA	NA	NA	NA	NA	NA	NA	NA	NA	NA	NA	NA	NA	NA	NA	6	5	6	5	5.45455	8.82353	9.1e-05
tr|A0A140N5S4|A0A140N5S4_ECOBD	5	5	11	11	11	55.102	0.000443	7	7	12	12	12	59.8639	0.000476	8	8	16	16	16	72.7891	0.000621	6	6	15	15	15	49.6599	0.000763	6	6	8	8	8	39.4558	0.000301	10	10	15	15	15	78.2313	0.000518	2	2	3	3	3	17.6871	0.000243
tr|A0A140N5S7|A0A140N5S7_ECOBD	NA	NA	NA	NA	NA	NA	NA	2	1	3	2	2.28571	6.45161	4.3e-05	2	1	2	1	1.14286	6.45161	2.1e-05	NA	NA	NA	NA	NA	NA	NA	NA	NA	NA	NA	NA	NA	NA	NA	NA	NA	NA	NA	NA	NA	2	2	2	2	2	6.12903	7.68e-05
tr|A0A140N5T4|A0A140N5T4_ECOBD	NA	NA	NA	NA	NA	NA	NA	NA	NA	NA	NA	NA	NA	NA	NA	NA	NA	NA	NA	NA	NA	NA	NA	NA	NA	NA	NA	NA	NA	NA	NA	NA	NA	NA	NA	2	1	3	1	1.33333	3.80762	1.36e-05	NA	NA	NA	NA	NA	NA	NA
tr|A0A140N5T5|A0A140N5T5_ECOBD	11	11	23	23	23	38.2418	0.0003	14	14	21	21	21	43.0769	0.000269	12	12	22	22	22	42.1978	0.000276	6	6	12	12	12	14.9451	0.000197	6	6	7	7	7	17.5824	8.5e-05	5	5	9	9	9	13.1868	0.0001	3	3	6	6	6	8.57143	0.000157
tr|A0A140N5T6|A0A140N5T6_ECOBD	3	3	3	3	3	14.5503	4.7e-05	2	2	3	3	3	10.0529	4.63e-05	3	3	8	8	8	13.4921	0.000121	NA	NA	NA	NA	NA	NA	NA	3	3	9	9	9	10.0529	0.000132	4	4	11	11	11	17.4603	0.000148	3	3	5	5	5	13.4921	0.000157
tr|A0A140N5U1|A0A140N5U1_ECOBD	NA	NA	NA	NA	NA	NA	NA	2	2	2	2	2	3.2634	2.72e-05	NA	NA	NA	NA	NA	NA	NA	NA	NA	NA	NA	NA	NA	NA	NA	NA	NA	NA	NA	NA	NA	NA	NA	NA	NA	NA	NA	NA	NA	NA	NA	NA	NA	NA	NA
tr|A0A140N5U3|A0A140N5U3_ECOBD	NA	NA	NA	NA	NA	NA	NA	NA	NA	NA	NA	NA	NA	NA	NA	NA	NA	NA	NA	NA	NA	NA	NA	NA	NA	NA	NA	NA	NA	NA	NA	NA	NA	NA	NA	NA	NA	NA	NA	NA	NA	NA	NA	NA	NA	NA	NA	NA	NA
tr|A0A140N5U8|A0A140N5U8_ECOBD	2	2	2	2	2	5.38462	4.56e-05	3	3	4	4	4	13.4615	8.98e-05	2	2	2	2	2	9.61538	4.39e-05	2	2	2	2	2	5.38462	5.75e-05	NA	NA	NA	NA	NA	NA	NA	NA	NA	NA	NA	NA	NA	NA	13	12	26	25	25.4167	43.4615	0.00116
tr|A0A140N5V0|A0A140N5V0_ECOBD	NA	NA	NA	NA	NA	NA	NA	NA	NA	NA	NA	NA	NA	NA	NA	NA	NA	NA	NA	NA	NA	NA	NA	NA	NA	NA	NA	NA	NA	NA	NA	NA	NA	NA	NA	NA	NA	NA	NA	NA	NA	NA	NA	NA	NA	NA	NA	NA	NA
tr|A0A140N5V1|A0A140N5V1_ECOBD	6	6	12	12	12	43.318	0.000328	3	3	7	7	7	20.7373	0.000188	6	6	12	12	12	41.9355	0.000316	4	4	6	6	6	17.0507	0.000207	6	6	15	15	15	43.318	0.000382	6	6	11	11	11	41.9355	0.000257	3	3	5	5	5	14.2857	0.000274
tr|A0A140N5V4|A0A140N5V4_ECOBD	2	2	3	3	3	16.3934	9.71e-05	3	3	3	3	3	22.9508	9.57e-05	NA	NA	NA	NA	NA	NA	NA	NA	NA	NA	NA	NA	NA	NA	NA	NA	NA	NA	NA	NA	NA	3	3	5	5	5	22.9508	0.000139	NA	NA	NA	NA	NA	NA	NA
Group: tr|A0A140N5V8|A0A140N5V8_ECOBD,tr|A0A140N8B1|A0A140N8B1_ECOBD	NA	NA	NA	NA	NA	NA	NA	NA	NA	NA	NA	NA	NA	NA	NA	NA	NA	NA	NA	NA	NA	NA	NA	NA	NA	NA	NA	NA	NA	NA	NA	NA	NA	NA	NA	NA	NA	NA	NA	NA	NA	NA	NA	NA	NA	NA	NA	NA	NA
tr|A0A140N5V8|A0A140N5V8_ECOBD	7	1	8	1	4.5	22.2467	5.87e-05	4	1	5	2	5	11.2335	6.43e-05	3	1	3	1	1.06897	7.48899	1.34e-05	4	1	6	1	6	7.92952	9.88e-05	4	2	6	3	6	11.0132	7.3e-05	9	3	13	5	11.6667	20.2643	0.00013	4	1	7	2	7	8.59031	0.000184
tr|A0A140N5V9|A0A140N5V9_ECOBD	NA	NA	NA	NA	NA	NA	NA	NA	NA	NA	NA	NA	NA	NA	NA	NA	NA	NA	NA	NA	NA	NA	NA	NA	NA	NA	NA	NA	NA	NA	NA	NA	NA	NA	NA	NA	NA	NA	NA	NA	NA	NA	2	2	2	2	2	5.78035	6.88e-05
tr|A0A140N5W1|A0A140N5W1_ECOBD	NA	NA	NA	NA	NA	NA	NA	NA	NA	NA	NA	NA	NA	NA	2	2	2	2	2	8.90052	5.98e-05	NA	NA	NA	NA	NA	NA	NA	NA	NA	NA	NA	NA	NA	NA	NA	NA	NA	NA	NA	NA	NA	NA	NA	NA	NA	NA	NA	NA
tr|A0A140N5W3|A0A140N5W3_ECOBD	NA	NA	NA	NA	NA	NA	NA	2	2	2	2	2	7.90123	2.88e-05	2	2	2	2	2	4.44444	2.82e-05	NA	NA	NA	NA	NA	NA	NA	NA	NA	NA	NA	NA	NA	NA	3	3	4	4	4	11.8519	5.01e-05	NA	NA	NA	NA	NA	NA	NA
tr|A0A140N5W6|A0A140N5W6_ECOBD	3	3	3	3	3	11.5207	4.1e-05	3	3	3	3	3	9.90783	4.03e-05	4	4	6	6	6	14.5161	7.89e-05	NA	NA	NA	NA	NA	NA	NA	2	2	3	3	3	5.99078	3.82e-05	2	2	3	3	3	9.447	3.51e-05	7	7	9	9	9	12.212	0.000247
tr|A0A140N5W9|A0A140N5W9_ECOBD	2	NA	7	0	0	6.8323	0	3	NA	4	0	0	10.559	0	3	NA	7	0	0	10.559	0	2	NA	5	0	0	9.93789	0	3	NA	4	0	0	10.559	0	2	NA	3	0	0	6.8323	0	2	NA	2	0	0	9.93789	0
tr|A0A140N5X0|A0A140N5X0_ECOBD	8	8	14	14	14	26.7303	0.000198	11	11	15	15	15	25.7757	0.000209	8	8	15	15	15	18.3771	0.000204	6	6	9	9	9	13.3652	0.000161	10	10	20	20	20	20.2864	0.000264	7	7	19	19	19	22.1957	0.00023	4	4	5	5	5	9.54654	0.000142
tr|A0A140N5X5|A0A140N5X5_ECOBD	NA	NA	NA	NA	NA	NA	NA	NA	NA	NA	NA	NA	NA	NA	NA	NA	NA	NA	NA	NA	NA	NA	NA	NA	NA	NA	NA	NA	NA	NA	NA	NA	NA	NA	NA	NA	NA	NA	NA	NA	NA	NA	NA	NA	NA	NA	NA	NA	NA
tr|A0A140N5X6|A0A140N5X6_ECOBD	NA	NA	NA	NA	NA	NA	NA	NA	NA	NA	NA	NA	NA	NA	NA	NA	NA	NA	NA	NA	NA	2	2	2	2	2	7.38462	4.6e-05	NA	NA	NA	NA	NA	NA	NA	NA	NA	NA	NA	NA	NA	NA	NA	NA	NA	NA	NA	NA	NA
tr|A0A140N5X8|A0A140N5X8_ECOBD	2	2	2	2	2	7.94702	3.92e-05	NA	NA	NA	NA	NA	NA	NA	NA	NA	NA	NA	NA	NA	NA	2	2	2	2	2	7.94702	4.95e-05	NA	NA	NA	NA	NA	NA	NA	NA	NA	NA	NA	NA	NA	NA	NA	NA	NA	NA	NA	NA	NA
tr|A0A140N5X9|A0A140N5X9_ECOBD	4	4	5	5	5	29.1866	0.000142	NA	NA	NA	NA	NA	NA	NA	2	2	3	3	3	12.9187	8.19e-05	2	2	2	2	2	6.2201	7.15e-05	2	2	2	2	2	8.61244	5.29e-05	3	3	3	3	3	14.3541	7.29e-05	NA	NA	NA	NA	NA	NA	NA
tr|A0A140N5Y7|A0A140N5Y7_ECOBD	6	6	16	16	16	40.6015	0.000713	10	10	14	14	14	68.4211	0.000614	8	8	11	11	11	51.1278	0.000472	6	6	14	14	14	40.6015	0.000787	3	3	6	6	6	18.797	0.000249	5	5	12	12	12	30.8271	0.000458	3	3	4	4	4	18.797	0.000358
tr|A0A140N5Y8|A0A140N5Y8_ECOBD	NA	NA	NA	NA	NA	NA	NA	NA	NA	NA	NA	NA	NA	NA	2	1	2	1	1.05	5.10949	2.19e-05	NA	NA	NA	NA	NA	NA	NA	2	1	4	1	1.1875	2.91971	2.39e-05	2	1	3	1	1.1	7.66423	2.04e-05	NA	NA	NA	NA	NA	NA	NA
tr|A0A140N5Z7|A0A140N5Z7_ECOBD	4	4	53	53	53	67.2727	0.00571	5	5	78	78	78	67.2727	0.00827	5	5	54	54	54	67.2727	0.0056	6	6	108	108	108	72.7273	0.0147	5	5	47	47	47	72.7273	0.00472	5	5	62	62	62	72.7273	0.00572	4	4	49	49	49	72.7273	0.0106
tr|A0A140N5Z8|A0A140N5Z8_ECOBD	3	3	5	5	5	37.5	0.000337	3	3	3	3	3	40.9091	0.000199	3	3	6	6	6	40.9091	0.000389	3	3	5	5	5	50	0.000425	2	2	2	2	2	22.7273	0.000126	2	2	2	2	2	22.7273	0.000115	NA	NA	NA	NA	NA	NA	NA
tr|A0A140N604|A0A140N604_ECOBD	6	6	7	7	7	14.7493	6.12e-05	7	7	9	9	9	14.3068	7.75e-05	6	6	9	9	9	9.58702	7.58e-05	3	3	3	3	3	5.60472	3.31e-05	3	3	3	3	3	3.9823	2.44e-05	4	4	5	5	5	6.34218	3.74e-05	5	5	7	7	7	9.88201	0.000123
tr|A0A140N610|A0A140N610_ECOBD	2	2	2	2	2	13.8462	9.12e-05	3	3	5	5	5	22.3077	0.000224	3	3	6	6	6	22.3077	0.000263	3	3	5	5	5	22.3077	0.000287	NA	NA	NA	NA	NA	NA	NA	3	3	5	5	5	22.3077	0.000195	3	3	4	4	4	22.3077	0.000366
tr|A0A140N613|A0A140N613_ECOBD	3	3	3	3	3	11.4983	6.19e-05	4	4	5	5	5	19.8606	0.000102	2	2	3	3	3	10.8014	5.97e-05	4	4	5	5	5	13.9373	0.00013	11	11	18	18	18	41.8118	0.000346	11	11	17	17	17	34.1463	0.000301	5	5	9	9	9	17.4216	0.000373
tr|A0A140N615|A0A140N615_ECOBD	2	2	2	2	2	8.46395	3.72e-05	2	2	2	2	2	10.0313	3.66e-05	2	2	3	3	3	10.3448	5.37e-05	NA	NA	NA	NA	NA	NA	NA	2	2	2	2	2	4.38871	3.46e-05	2	2	3	3	3	4.38871	4.77e-05	NA	NA	NA	NA	NA	NA	NA
tr|A0A140N618|A0A140N618_ECOBD	NA	NA	NA	NA	NA	NA	NA	NA	NA	NA	NA	NA	NA	NA	NA	NA	NA	NA	NA	NA	NA	NA	NA	NA	NA	NA	NA	NA	NA	NA	NA	NA	NA	NA	NA	NA	NA	NA	NA	NA	NA	NA	NA	NA	NA	NA	NA	NA	NA
tr|A0A140N619|A0A140N619_ECOBD	NA	NA	NA	NA	NA	NA	NA	NA	NA	NA	NA	NA	NA	NA	NA	NA	NA	NA	NA	NA	NA	NA	NA	NA	NA	NA	NA	NA	NA	NA	NA	NA	NA	NA	NA	NA	NA	NA	NA	NA	NA	NA	NA	NA	NA	NA	NA	NA	NA
tr|A0A140N622|A0A140N622_ECOBD	NA	NA	NA	NA	NA	NA	NA	NA	NA	NA	NA	NA	NA	NA	NA	NA	NA	NA	NA	NA	NA	NA	NA	NA	NA	NA	NA	NA	NA	NA	NA	NA	NA	NA	NA	NA	NA	NA	NA	NA	NA	NA	NA	NA	NA	NA	NA	NA	NA
tr|A0A140N626|A0A140N626_ECOBD	17	17	26	26	26	23.5429	0.000176	20	20	34	34	34	22.6286	0.000227	19	19	29	29	29	22.6286	0.000189	22	22	44	44	44	22.7429	0.000376	14	14	22	22	22	19.6571	0.000139	21	21	36	36	36	24.3429	0.000209	17	17	34	34	34	19.7714	0.000463
tr|A0A140N627|A0A140N627_ECOBD	8	8	14	14	14	29.4271	0.000216	14	14	26	26	26	40.625	0.000395	13	13	26	26	26	44.0104	0.000386	9	9	26	26	26	23.1771	0.000506	13	13	37	37	37	27.3438	0.000532	16	16	38	38	38	35.4167	0.000502	10	10	43	43	43	20.8333	0.00133
tr|A0A140N633|A0A140N633_ECOBD	NA	NA	NA	NA	NA	NA	NA	NA	NA	NA	NA	NA	NA	NA	NA	NA	NA	NA	NA	NA	NA	NA	NA	NA	NA	NA	NA	NA	NA	NA	NA	NA	NA	NA	NA	NA	NA	NA	NA	NA	NA	NA	NA	NA	NA	NA	NA	NA	NA
tr|A0A140N634|A0A140N634_ECOBD	NA	NA	NA	NA	NA	NA	NA	NA	NA	NA	NA	NA	NA	NA	NA	NA	NA	NA	NA	NA	NA	NA	NA	NA	NA	NA	NA	NA	NA	NA	NA	NA	NA	NA	NA	NA	NA	NA	NA	NA	NA	NA	NA	NA	NA	NA	NA	NA	NA
tr|A0A140N640|A0A140N640_ECOBD	8	8	11	11	11	26.2646	0.000127	13	13	19	19	19	30.1556	0.000216	10	10	13	13	13	28.0156	0.000144	8	8	14	14	14	19.0661	0.000204	7	7	8	8	8	13.6187	8.6e-05	9	9	12	12	12	19.8444	0.000119	9	9	16	16	16	17.7043	0.000371
tr|A0A140N643|A0A140N643_ECOBD	2	2	2	2	2	14.6341	7.23e-05	2	2	2	2	2	11.5854	7.12e-05	NA	NA	NA	NA	NA	NA	NA	NA	NA	NA	NA	NA	NA	NA	NA	NA	NA	NA	NA	NA	NA	NA	NA	NA	NA	NA	NA	NA	NA	NA	NA	NA	NA	NA	NA
tr|A0A140N644|A0A140N644_ECOBD	7	7	8	8	8	15.6371	9.15e-05	9	9	10	10	10	20.0772	0.000113	4	4	6	6	6	6.75676	6.61e-05	NA	NA	NA	NA	NA	NA	NA	3	3	3	3	3	10.8108	3.2e-05	4	4	4	4	4	12.9344	3.92e-05	3	3	3	3	3	7.52896	6.9e-05
tr|A0A140N645|A0A140N645_ECOBD	8	8	21	21	21	43.8272	0.000768	9	9	27	27	27	52.4691	0.000972	9	9	25	25	25	50.6173	0.000881	7	7	26	26	26	40.1235	0.0012	6	6	15	15	15	33.9506	0.000511	10	10	33	33	33	48.7654	0.00103	4	4	6	6	6	29.6296	0.000441
tr|A0A140N648|A0A140N648_ECOBD	NA	NA	NA	NA	NA	NA	NA	NA	NA	NA	NA	NA	NA	NA	NA	NA	NA	NA	NA	NA	NA	NA	NA	NA	NA	NA	NA	NA	NA	NA	NA	NA	NA	NA	NA	NA	NA	NA	NA	NA	NA	NA	NA	NA	NA	NA	NA	NA	NA
tr|A0A140N649|A0A140N649_ECOBD	NA	NA	NA	NA	NA	NA	NA	NA	NA	NA	NA	NA	NA	NA	NA	NA	NA	NA	NA	NA	NA	NA	NA	NA	NA	NA	NA	NA	NA	NA	NA	NA	NA	NA	NA	NA	NA	NA	NA	NA	NA	NA	NA	NA	NA	NA	NA	NA	NA
tr|A0A140N652|A0A140N652_ECOBD	NA	NA	NA	NA	NA	NA	NA	2	2	3	3	3	8.24742	9.02e-05	NA	NA	NA	NA	NA	NA	NA	NA	NA	NA	NA	NA	NA	NA	NA	NA	NA	NA	NA	NA	NA	NA	NA	NA	NA	NA	NA	NA	NA	NA	NA	NA	NA	NA	NA
tr|A0A140N655|A0A140N655_ECOBD	11	11	18	18	18	36.5	0.000267	11	11	16	16	16	26.5	0.000233	15	15	23	23	23	36.75	0.000328	6	6	9	9	9	15	0.000168	6	6	10	10	10	15.25	0.000138	10	10	20	20	20	25.25	0.000254	NA	NA	NA	NA	NA	NA	NA
tr|A0A140N660|A0A140N660_ECOBD	NA	NA	NA	NA	NA	NA	NA	2	2	3	3	3	16	0.000233	NA	NA	NA	NA	NA	NA	NA	2	2	4	4	4	28	0.000399	NA	NA	NA	NA	NA	NA	NA	2	2	2	2	2	28	0.000135	NA	NA	NA	NA	NA	NA	NA
tr|A0A140N665|A0A140N665_ECOBD	2	2	2	2	2	1.57895	7.8e-06	3	3	3	3	3	2.03947	1.15e-05	2	2	2	2	2	1.11842	7.51e-06	2	2	2	2	2	1.11842	9.83e-06	NA	NA	NA	NA	NA	NA	NA	NA	NA	NA	NA	NA	NA	NA	NA	NA	NA	NA	NA	NA	NA
tr|A0A140N666|A0A140N666_ECOBD	2	2	2	2	2	5.51559	2.84e-05	NA	NA	NA	NA	NA	NA	NA	2	2	2	2	2	5.51559	2.74e-05	3	3	4	4	4	8.15348	7.17e-05	3	3	3	3	3	6.71463	3.97e-05	3	3	4	4	4	6.71463	4.87e-05	2	2	2	2	2	5.51559	5.71e-05
tr|A0A140N678|A0A140N678_ECOBD	NA	NA	NA	NA	NA	NA	NA	NA	NA	NA	NA	NA	NA	NA	2	1	2	1	1.0137	13.1868	3.18e-05	NA	NA	NA	NA	NA	NA	NA	2	1	2	1	1.02174	8.24176	3.1e-05	NA	NA	NA	NA	NA	NA	NA	NA	NA	NA	NA	NA	NA	NA
tr|A0A140N679|A0A140N679_ECOBD	NA	NA	NA	NA	NA	NA	NA	NA	NA	NA	NA	NA	NA	NA	NA	NA	NA	NA	NA	NA	NA	NA	NA	NA	NA	NA	NA	NA	NA	NA	NA	NA	NA	NA	NA	NA	NA	NA	NA	NA	NA	NA	4	4	4	4	4	11.2179	0.000153
tr|A0A140N683|A0A140N683_ECOBD	24	23	68	67	67.8701	37.1941	0.000656	26	26	56	56	56	39.3148	0.000533	27	26	61	60	60.8219	43.7194	0.000566	18	18	52	52	52	23.491	0.000634	19	18	34	33	33.7174	27.2431	0.000304	26	26	57	57	57	31.6476	0.000472	19	19	39	39	39	25.6117	0.000757
tr|A0A140N688|A0A140N688_ECOBD	3	3	6	6	6	17.2589	0.00018	5	5	5	5	5	21.3198	0.000148	4	4	7	7	7	18.7817	0.000203	NA	NA	NA	NA	NA	NA	NA	2	2	3	3	3	4.56853	8.41e-05	2	2	2	2	2	10.1523	5.15e-05	NA	NA	NA	NA	NA	NA	NA
tr|A0A140N690|A0A140N690_ECOBD	NA	NA	NA	NA	NA	NA	NA	3	3	4	4	4	13.2013	7.7e-05	3	3	3	3	3	10.8911	5.65e-05	4	4	7	7	7	14.8515	0.000173	6	6	7	7	7	26.0726	0.000128	6	6	8	8	8	25.4125	0.000134	5	5	9	9	9	18.1518	0.000354
tr|A0A140N692|A0A140N692_ECOBD	4	4	10	10	10	22.0339	0.000251	5	5	8	8	8	28.8136	0.000198	6	6	7	7	7	38.1356	0.000169	NA	NA	NA	NA	NA	NA	NA	NA	NA	NA	NA	NA	NA	NA	NA	NA	NA	NA	NA	NA	NA	2	2	3	3	3	10.1695	0.000151
tr|A0A140N699|A0A140N699_ECOBD	NA	NA	NA	NA	NA	NA	NA	NA	NA	NA	NA	NA	NA	NA	3	3	3	3	3	9.48905	4.17e-05	NA	NA	NA	NA	NA	NA	NA	NA	NA	NA	NA	NA	NA	NA	NA	NA	NA	NA	NA	NA	NA	NA	NA	NA	NA	NA	NA	NA
tr|A0A140N6A0|A0A140N6A0_ECOBD	NA	NA	NA	NA	NA	NA	NA	3	3	5	5	5	11.4155	0.000133	5	5	5	5	5	21.4612	0.00013	NA	NA	NA	NA	NA	NA	NA	4	4	4	4	4	25.1142	0.000101	5	5	6	6	6	33.79	0.000139	NA	NA	NA	NA	NA	NA	NA
tr|A0A140N6A4|A0A140N6A4_ECOBD	NA	NA	NA	NA	NA	NA	NA	2	2	2	2	2	5.59796	2.97e-05	NA	NA	NA	NA	NA	NA	NA	NA	NA	NA	NA	NA	NA	NA	NA	NA	NA	NA	NA	NA	NA	NA	NA	NA	NA	NA	NA	NA	NA	NA	NA	NA	NA	NA	NA
tr|A0A140N6A5|A0A140N6A5_ECOBD	35	35	71	71	71	44.9242	0.000491	42	42	80	80	80	47.958	0.000545	37	37	96	96	96	50.5251	0.000639	28	28	62	62	62	35.1225	0.000541	37	37	127	127	127	38.7398	0.000818	43	43	155	155	155	45.5076	0.000918	39	39	96	96	96	44.8075	0.00133
tr|A0A140N6A8|A0A140N6A8_ECOBD	13	13	26	26	26	45.4361	0.000313	16	16	21	21	21	48.4787	0.000249	20	20	33	33	33	46.6531	0.000382	13	13	22	22	22	34.8884	0.000334	8	8	16	16	16	17.6471	0.000179	9	9	13	13	13	20.4868	0.000134	10	10	14	14	14	26.3692	0.000338
tr|A0A140N6B0|A0A140N6B0_ECOBD	NA	NA	NA	NA	NA	NA	NA	NA	NA	NA	NA	NA	NA	NA	NA	NA	NA	NA	NA	NA	NA	NA	NA	NA	NA	NA	NA	NA	NA	NA	NA	NA	NA	NA	NA	NA	NA	NA	NA	NA	NA	NA	3	3	3	3	3	10.7034	0.000109
tr|A0A140N6B2|A0A140N6B2_ECOBD	10	10	20	20	20	37.8049	0.000482	7	7	13	13	13	26.0163	0.000308	9	9	17	17	17	43.0894	0.000394	6	6	13	13	13	24.7967	0.000395	6	6	10	10	10	25.6098	0.000225	7	7	10	10	10	25.2033	0.000206	6	6	7	7	7	24.7967	0.000339
tr|A0A140N6B7|A0A140N6B7_ECOBD	NA	NA	NA	NA	NA	NA	NA	NA	NA	NA	NA	NA	NA	NA	NA	NA	NA	NA	NA	NA	NA	NA	NA	NA	NA	NA	NA	NA	NA	NA	NA	NA	NA	NA	NA	NA	NA	NA	NA	NA	NA	NA	NA	NA	NA	NA	NA	NA	NA
tr|A0A140N6C1|A0A140N6C1_ECOBD	36	36	101	101	101	43.7811	0.000744	36	36	77	77	77	43.7811	0.000559	36	36	93	93	93	43.408	0.00066	18	18	38	38	38	18.0348	0.000353	24	24	51	51	51	31.0945	0.00035	38	38	69	69	69	45.398	0.000436	12	12	24	24	24	18.1592	0.000355
tr|A0A140N6C3|A0A140N6C3_ECOBD	2	2	2	2	2	3.53478	1.35e-05	NA	NA	NA	NA	NA	NA	NA	NA	NA	NA	NA	NA	NA	NA	NA	NA	NA	NA	NA	NA	NA	NA	NA	NA	NA	NA	NA	NA	NA	NA	NA	NA	NA	NA	NA	NA	NA	NA	NA	NA	NA	NA
tr|A0A140N6C6|A0A140N6C6_ECOBD	5	5	6	6	6	7.84641	5.94e-05	7	7	9	9	9	12.02	8.77e-05	6	6	7	7	7	8.84808	6.67e-05	6	6	10	10	10	10.5175	0.000125	NA	NA	NA	NA	NA	NA	NA	6	6	8	8	8	10.1836	6.78e-05	4	4	5	5	5	8.34725	9.94e-05
tr|A0A140N6C7|A0A140N6C7_ECOBD	3	3	3	3	3	16.8285	5.75e-05	NA	NA	NA	NA	NA	NA	NA	NA	NA	NA	NA	NA	NA	NA	NA	NA	NA	NA	NA	NA	NA	NA	NA	NA	NA	NA	NA	NA	NA	NA	NA	NA	NA	NA	NA	NA	NA	NA	NA	NA	NA	NA
tr|A0A140N6D3|A0A140N6D3_ECOBD	3	3	5	5	5	9.15842	7.33e-05	3	3	3	3	3	11.3861	4.33e-05	NA	NA	NA	NA	NA	NA	NA	2	2	2	2	2	6.18812	3.7e-05	2	2	2	2	2	4.45545	2.73e-05	3	3	3	3	3	12.1287	3.77e-05	3	3	4	4	4	8.91089	0.000118
tr|A0A140N6D4|A0A140N6D4_ECOBD	NA	NA	NA	NA	NA	NA	NA	NA	NA	NA	NA	NA	NA	NA	2	2	2	2	2	3.51827	1.54e-05	NA	NA	NA	NA	NA	NA	NA	NA	NA	NA	NA	NA	NA	NA	2	2	2	2	2	2.43572	1.37e-05	NA	NA	NA	NA	NA	NA	NA
tr|A0A140N6D6|A0A140N6D6_ECOBD	7	7	12	12	12	74.0741	0.000878	7	7	12	12	12	65.4321	0.000864	8	8	13	13	13	74.0741	0.000916	6	6	14	14	14	58.0247	0.00129	6	6	11	11	11	60.4938	0.00075	5	5	11	11	11	65.4321	0.000689	3	3	4	4	4	38.2716	0.000588
tr|A0A140N6D7|A0A140N6D7_ECOBD	NA	NA	NA	NA	NA	NA	NA	NA	NA	NA	NA	NA	NA	NA	2	2	4	4	4	6.28931	4.79e-05	NA	NA	NA	NA	NA	NA	NA	NA	NA	NA	NA	NA	NA	NA	2	2	2	2	2	6.28931	2.13e-05	NA	NA	NA	NA	NA	NA	NA
tr|A0A140N6E5|A0A140N6E5_ECOBD	NA	NA	NA	NA	NA	NA	NA	2	2	3	3	3	5.47619	4.17e-05	3	3	3	3	3	8.09524	4.08e-05	NA	NA	NA	NA	NA	NA	NA	NA	NA	NA	NA	NA	NA	NA	2	2	4	4	4	7.14286	4.83e-05	NA	NA	NA	NA	NA	NA	NA
tr|A0A140N6E7|A0A140N6E7_ECOBD	17	17	63	63	63	49.3151	0.00102	22	22	58	58	58	52.3288	0.000927	21	21	54	54	54	50.6849	0.000844	16	16	37	37	37	32.0548	0.000758	17	17	26	26	26	51.2329	0.000393	19	19	42	42	42	54.7945	0.000584	8	8	15	15	15	21.0959	0.000489
tr|A0A140N6F1|A0A140N6F1_ECOBD	4	4	5	5	5	13.4039	5.23e-05	3	3	3	3	3	9.70018	3.09e-05	6	6	7	7	7	16.7549	7.05e-05	5	5	7	7	7	11.1111	9.23e-05	2	2	2	2	2	4.93827	1.95e-05	8	8	10	10	10	21.8695	8.95e-05	NA	NA	NA	NA	NA	NA	NA
tr|A0A140N6F4|A0A140N6F4_ECOBD	3	3	5	5	5	7.32323	7.48e-05	7	7	9	9	9	18.4343	0.000133	5	5	5	5	5	13.3838	7.21e-05	6	6	13	13	13	14.899	0.000245	3	3	3	3	3	7.57576	4.18e-05	5	5	5	5	5	12.3737	6.41e-05	2	2	3	3	3	5.30303	9.02e-05
tr|A0A140N6F6|A0A140N6F6_ECOBD	14	14	26	26	26	27.9412	0.000227	18	18	30	30	30	36.4706	0.000257	9	9	19	19	19	16.1765	0.000159	7	7	15	15	15	13.9706	0.000165	6	6	14	14	14	12.6471	0.000114	11	11	21	21	21	23.6765	0.000157	5	5	12	12	12	8.52941	0.00021
tr|A0A140N6F9|A0A140N6F9_ECOBD	NA	NA	NA	NA	NA	NA	NA	NA	NA	NA	NA	NA	NA	NA	NA	NA	NA	NA	NA	NA	NA	NA	NA	NA	NA	NA	NA	NA	NA	NA	NA	NA	NA	NA	NA	NA	NA	NA	NA	NA	NA	NA	NA	NA	NA	NA	NA	NA	NA
tr|A0A140N6G0|A0A140N6G0_ECOBD	47	47	802	802	802	90.0463	0.011	49	49	687	687	687	92.3611	0.00928	49	48	693	692	692.766	96.5278	0.00915	35	34	549	548	548.987	70.3704	0.0095	47	46	634	633	633.995	88.8889	0.00811	46	46	742	742	742	95.1389	0.00872	29	29	377	377	377	59.4907	0.0104
tr|A0A140N6G5|A0A140N6G5_ECOBD	NA	NA	NA	NA	NA	NA	NA	NA	NA	NA	NA	NA	NA	NA	2	2	2	2	2	5.35211	3.22e-05	NA	NA	NA	NA	NA	NA	NA	NA	NA	NA	NA	NA	NA	NA	NA	NA	NA	NA	NA	NA	NA	NA	NA	NA	NA	NA	NA	NA
tr|A0A140N6G8|A0A140N6G8_ECOBD	NA	NA	NA	NA	NA	NA	NA	NA	NA	NA	NA	NA	NA	NA	NA	NA	NA	NA	NA	NA	NA	NA	NA	NA	NA	NA	NA	NA	NA	NA	NA	NA	NA	NA	NA	NA	NA	NA	NA	NA	NA	NA	NA	NA	NA	NA	NA	NA	NA
tr|A0A140N6H9|A0A140N6H9_ECOBD	4	4	8	8	8	25.6098	0.000193	7	7	8	8	8	25.6098	0.00019	6	6	10	10	10	26.8293	0.000232	6	6	15	15	15	28.8618	0.000456	5	5	9	9	9	25.6098	0.000202	4	4	11	11	11	24.7967	0.000227	3	3	6	6	6	17.8862	0.00029
tr|A0A140N6I0|A0A140N6I0_ECOBD	NA	NA	NA	NA	NA	NA	NA	2	2	2	2	2	4.66472	3.4e-05	2	2	2	2	2	7.87172	3.33e-05	NA	NA	NA	NA	NA	NA	NA	3	3	3	3	3	10.4956	4.83e-05	3	3	4	4	4	9.91254	5.92e-05	2	2	3	3	3	5.8309	0.000104
tr|A0A140N6I5|A0A140N6I5_ECOBD	12	12	24	24	24	57.6369	0.00041	6	6	11	11	11	37.1758	0.000185	10	9	19	18	18.5143	50.4323	0.000304	6	6	9	9	9	20.7493	0.000194	11	11	20	20	20	42.9395	0.000318	11	11	21	21	21	42.9395	0.000307	6	6	7	7	7	20.7493	0.00024
tr|A0A140N6I7|A0A140N6I7_ECOBD	3	3	5	5	5	8.91473	0.000115	3	3	3	3	3	8.91473	6.78e-05	2	2	2	2	2	5.03876	4.42e-05	NA	NA	NA	NA	NA	NA	NA	2	2	7	7	7	8.91473	0.00015	2	2	8	8	8	8.91473	0.000157	NA	NA	NA	NA	NA	NA	NA
tr|A0A140N6I9|A0A140N6I9_ECOBD	2	2	3	3	3	13.0435	7.03e-05	3	3	3	3	3	18.5771	6.92e-05	2	2	3	3	3	13.0435	6.77e-05	3	3	3	3	3	14.2292	8.86e-05	2	2	2	2	2	14.6245	4.37e-05	2	2	2	2	2	12.6482	4.01e-05	NA	NA	NA	NA	NA	NA	NA
tr|A0A140N6J0|A0A140N6J0_ECOBD	9	9	71	71	71	95.6044	0.00462	13	13	85	85	85	97.8022	0.00545	12	12	68	68	68	97.8022	0.00426	7	7	52	52	52	91.2088	0.00427	6	6	79	79	79	79.1209	0.00479	8	8	132	132	132	95.6044	0.00736	4	4	14	14	14	52.7473	0.00183
tr|A0A140N6J2|A0A140N6J2_ECOBD	NA	NA	NA	NA	NA	NA	NA	NA	NA	NA	NA	NA	NA	NA	2	2	2	2	2	10.3093	2.94e-05	NA	NA	NA	NA	NA	NA	NA	NA	NA	NA	NA	NA	NA	NA	NA	NA	NA	NA	NA	NA	NA	NA	NA	NA	NA	NA	NA	NA
tr|A0A140N6J5|A0A140N6J5_ECOBD	NA	NA	NA	NA	NA	NA	NA	NA	NA	NA	NA	NA	NA	NA	NA	NA	NA	NA	NA	NA	NA	NA	NA	NA	NA	NA	NA	NA	NA	NA	NA	NA	NA	NA	NA	NA	NA	NA	NA	NA	NA	NA	10	9	28	27	27.2432	24.1192	0.000879
tr|A0A140N6J6|A0A140N6J6_ECOBD	9	9	27	27	27	29.717	0.000377	11	11	19	19	19	35.3774	0.000261	13	13	23	23	23	40.8019	0.00031	9	9	14	14	14	24.5283	0.000247	6	6	15	15	15	19.1038	0.000195	12	12	26	26	26	36.0849	0.000311	6	6	13	13	13	17.9245	0.000365
tr|A0A140N6J8|A0A140N6J8_ECOBD	7	7	15	15	15	29.6296	0.000299	13	13	16	16	16	49.4949	0.000314	8	8	21	21	21	40.0673	0.000404	5	5	5	5	5	14.8148	0.000126	11	9	17	14	15.1667	36.3636	0.000282	11	10	14	13	13.3824	41.4141	0.000229	3	3	4	4	4	10.101	0.00016
tr|A0A140N6K0|A0A140N6K0_ECOBD	2	2	2	2	2	8.34846	2.15e-05	NA	NA	NA	NA	NA	NA	NA	NA	NA	NA	NA	NA	NA	NA	NA	NA	NA	NA	NA	NA	NA	NA	NA	NA	NA	NA	NA	NA	NA	NA	NA	NA	NA	NA	NA	NA	NA	NA	NA	NA	NA	NA
tr|A0A140N6K2|A0A140N6K2_ECOBD	NA	NA	NA	NA	NA	NA	NA	NA	NA	NA	NA	NA	NA	NA	NA	NA	NA	NA	NA	NA	NA	NA	NA	NA	NA	NA	NA	NA	NA	NA	NA	NA	NA	NA	NA	NA	NA	NA	NA	NA	NA	NA	2	2	2	2	2	4.9217	5.33e-05
tr|A0A140N6K3|A0A140N6K3_ECOBD	NA	NA	NA	NA	NA	NA	NA	2	2	3	3	3	22.6027	0.00012	3	3	4	4	4	37.6712	0.000156	NA	NA	NA	NA	NA	NA	NA	NA	NA	NA	NA	NA	NA	NA	NA	NA	NA	NA	NA	NA	NA	4	4	15	15	15	36.9863	0.00122
tr|A0A140N6K5|A0A140N6K5_ECOBD	2	2	16	16	16	13.8158	0.000624	3	3	32	32	32	38.1579	0.00123	4	4	20	20	20	45.3947	0.000751	2	2	8	8	8	21.7105	0.000393	2	2	11	11	11	21.7105	0.0004	3	3	12	12	12	25	0.000401	NA	NA	NA	NA	NA	NA	NA
tr|A0A140N6K9|A0A140N6K9_ECOBD	3	3	8	8	8	15.7447	0.000202	4	4	6	6	6	19.1489	0.000149	2	2	4	4	4	11.9149	9.71e-05	3	3	3	3	3	15.3191	9.54e-05	2	2	2	2	2	10.2128	4.7e-05	2	2	2	2	2	9.3617	4.32e-05	NA	NA	NA	NA	NA	NA	NA
tr|A0A140N6L4|A0A140N6L4_ECOBD	NA	NA	NA	NA	NA	NA	NA	NA	NA	NA	NA	NA	NA	NA	2	2	3	3	3	5.42636	6.64e-05	NA	NA	NA	NA	NA	NA	NA	NA	NA	NA	NA	NA	NA	NA	NA	NA	NA	NA	NA	NA	NA	4	4	4	4	4	17.0543	0.000185
tr|A0A140N6M2|A0A140N6M2_ECOBD	NA	NA	NA	NA	NA	NA	NA	NA	NA	NA	NA	NA	NA	NA	NA	NA	NA	NA	NA	NA	NA	NA	NA	NA	NA	NA	NA	NA	NA	NA	NA	NA	NA	NA	NA	NA	NA	NA	NA	NA	NA	NA	2	2	2	2	2	6.29371	8.33e-05
tr|A0A140N6M3|A0A140N6M3_ECOBD	5	5	10	10	10	41.358	0.000366	5	5	12	12	12	40.7407	0.000432	3	3	13	13	13	32.716	0.000458	3	3	3	3	3	15.4321	0.000138	4	4	12	12	12	32.716	0.000409	4	4	14	14	14	32.716	0.000439	2	2	2	2	2	12.963	0.000147
tr|A0A140N6M4|A0A140N6M4_ECOBD	2	2	2	2	2	9.67742	3.82e-05	7	7	7	7	7	20.9677	0.000132	4	4	6	6	6	13.871	0.00011	10	10	12	12	12	37.7419	0.000289	3	3	3	3	3	12.2581	5.35e-05	5	5	5	5	5	19.6774	8.19e-05	7	7	7	7	7	26.129	0.000269
tr|A0A140N6N0|A0A140N6N0_ECOBD	7	7	17	17	17	23.8532	0.000308	8	8	10	10	10	23.5474	0.000178	7	7	11	11	11	29.3578	0.000192	5	5	10	10	10	18.0428	0.000229	6	6	8	8	8	20.7951	0.000135	8	8	17	17	17	33.6391	0.000264	4	4	9	9	9	13.1498	0.000328
tr|A0A140N6N1|A0A140N6N1_ECOBD	NA	NA	NA	NA	NA	NA	NA	NA	NA	NA	NA	NA	NA	NA	NA	NA	NA	NA	NA	NA	NA	NA	NA	NA	NA	NA	NA	NA	NA	NA	NA	NA	NA	NA	NA	NA	NA	NA	NA	NA	NA	NA	NA	NA	NA	NA	NA	NA	NA
tr|A0A140N6N2|A0A140N6N2_ECOBD	11	11	21	21	21	50.1475	0.000367	12	12	20	20	20	49.2625	0.000344	10	10	22	22	22	42.7729	0.00037	7	7	10	10	10	23.8938	0.00022	7	7	12	12	12	22.4189	0.000196	10	10	17	17	17	34.5133	0.000255	5	5	6	6	6	14.7493	0.000211
tr|A0A140N6N3|A0A140N6N3_ECOBD	6	6	12	12	12	28.27	0.0003	7	7	7	7	7	32.0675	0.000172	10	10	11	11	11	35.443	0.000265	8	8	11	11	11	31.2236	0.000347	10	10	19	19	19	43.8819	0.000443	13	13	24	24	24	48.9451	0.000514	15	15	34	34	34	52.7426	0.00171
tr|A0A140N6P1|A0A140N6P1_ECOBD	NA	NA	NA	NA	NA	NA	NA	NA	NA	NA	NA	NA	NA	NA	NA	NA	NA	NA	NA	NA	NA	NA	NA	NA	NA	NA	NA	NA	NA	NA	NA	NA	NA	NA	NA	NA	NA	NA	NA	NA	NA	NA	NA	NA	NA	NA	NA	NA	NA
tr|A0A140N6P4|A0A140N6P4_ECOBD	3	3	8	8	8	12.9278	0.00018	4	4	7	7	7	20.1521	0.000155	3	3	5	5	5	17.1103	0.000108	3	3	4	4	4	11.4068	0.000114	NA	NA	NA	NA	NA	NA	NA	3	3	6	6	6	8.36502	0.000116	NA	NA	NA	NA	NA	NA	NA
tr|A0A140N6P5|A0A140N6P5_ECOBD	2	2	2	2	2	14.3617	6.3e-05	NA	NA	NA	NA	NA	NA	NA	2	2	3	3	3	20.7447	9.11e-05	NA	NA	NA	NA	NA	NA	NA	NA	NA	NA	NA	NA	NA	NA	NA	NA	NA	NA	NA	NA	NA	NA	NA	NA	NA	NA	NA	NA
tr|A0A140N6P6|A0A140N6P6_ECOBD	3	3	4	4	4	10	5.78e-05	4	4	8	8	8	14.878	0.000114	2	2	2	2	2	8.29268	2.78e-05	5	5	8	8	8	14.1463	0.000146	3	3	7	7	7	12.1951	9.43e-05	6	6	14	14	14	22.6829	0.000173	13	13	142	142	142	35.122	0.00412
tr|A0A140N6P7|A0A140N6P7_ECOBD	NA	NA	NA	NA	NA	NA	NA	3	3	3	3	3	50.6667	0.000233	NA	NA	NA	NA	NA	NA	NA	NA	NA	NA	NA	NA	NA	NA	2	2	2	2	2	38.6667	0.000147	2	2	2	2	2	38.6667	0.000135	NA	NA	NA	NA	NA	NA	NA
tr|A0A140N6P8|A0A140N6P8_ECOBD	NA	NA	NA	NA	NA	NA	NA	2	2	2	2	2	13.089	6.11e-05	NA	NA	NA	NA	NA	NA	NA	NA	NA	NA	NA	NA	NA	NA	NA	NA	NA	NA	NA	NA	NA	NA	NA	NA	NA	NA	NA	NA	2	2	2	2	2	12.5654	0.000125
tr|A0A140N6Q0|A0A140N6Q0_ECOBD	6	6	8	8	8	32.9114	0.0003	2	2	4	4	4	20.2532	0.000148	5	5	8	8	8	24.6835	0.000289	3	3	6	6	6	20.8861	0.000284	NA	NA	NA	NA	NA	NA	NA	NA	NA	NA	NA	NA	NA	NA	NA	NA	NA	NA	NA	NA	NA
tr|A0A140N6Q3|A0A140N6Q3_ECOBD	9	9	48	48	48	40.303	0.000862	9	9	38	38	38	37.5758	0.000672	10	10	39	39	39	42.1212	0.000674	9	9	95	95	95	33.3333	0.00215	6	6	20	20	20	25.4545	0.000335	7	7	38	38	38	32.4242	0.000585	NA	NA	NA	NA	NA	NA	NA
tr|A0A140N6R1|A0A140N6R1_ECOBD	11	11	67	67	67	72.3881	0.00296	13	12	62	61	61.1924	73.8806	0.00266	13	13	42	42	42	70.1493	0.00179	9	8	31	28	28.3457	56.7164	0.00158	10	10	68	68	68	67.1642	0.0028	11	11	68	68	68	66.4179	0.00258	8	7	41	39	39.4561	52.2388	0.00351
tr|A0A140N6R2|A0A140N6R2_ECOBD	NA	NA	NA	NA	NA	NA	NA	NA	NA	NA	NA	NA	NA	NA	NA	NA	NA	NA	NA	NA	NA	NA	NA	NA	NA	NA	NA	NA	NA	NA	NA	NA	NA	NA	NA	NA	NA	NA	NA	NA	NA	NA	NA	NA	NA	NA	NA	NA	NA
tr|A0A140N6R3|A0A140N6R3_ECOBD	NA	NA	NA	NA	NA	NA	NA	2	2	2	2	2	26.8041	0.00012	NA	NA	NA	NA	NA	NA	NA	NA	NA	NA	NA	NA	NA	NA	NA	NA	NA	NA	NA	NA	NA	NA	NA	NA	NA	NA	NA	NA	NA	NA	NA	NA	NA	NA	NA
tr|A0A140N6R4|A0A140N6R4_ECOBD	NA	NA	NA	NA	NA	NA	NA	NA	NA	NA	NA	NA	NA	NA	NA	NA	NA	NA	NA	NA	NA	3	3	3	3	3	5.54593	3.89e-05	NA	NA	NA	NA	NA	NA	NA	NA	NA	NA	NA	NA	NA	NA	NA	NA	NA	NA	NA	NA	NA
tr|A0A140N6R5|A0A140N6R5_ECOBD	NA	NA	NA	NA	NA	NA	NA	NA	NA	NA	NA	NA	NA	NA	2	2	2	2	2	8.06452	4.6e-05	2	2	2	2	2	5.64516	6.03e-05	NA	NA	NA	NA	NA	NA	NA	NA	NA	NA	NA	NA	NA	NA	2	2	2	2	2	7.25806	9.6e-05
tr|A0A140N6R6|A0A140N6R6_ECOBD	4	4	5	5	5	12.037	9.14e-05	5	5	7	7	7	14.5062	0.000126	3	3	3	3	3	11.7284	5.28e-05	6	6	9	9	9	16.6667	0.000208	3	3	3	3	3	8.64198	5.11e-05	6	6	10	10	10	16.9753	0.000157	8	8	10	10	10	27.4691	0.000367
tr|A0A140N6R8|A0A140N6R8_ECOBD	4	4	6	6	6	17.0561	8.31e-05	6	6	6	6	6	25.2336	8.18e-05	3	3	3	3	3	17.2897	4e-05	4	4	6	6	6	8.41121	0.000105	NA	NA	NA	NA	NA	NA	NA	2	2	2	2	2	5.37383	2.37e-05	3	3	4	4	4	14.2523	0.000111
tr|A0A140N6R9|A0A140N6R9_ECOBD	9	9	41	41	41	39.1111	0.00108	12	12	53	53	53	50.6667	0.00137	10	10	61	61	61	40.4444	0.00155	4	4	12	12	12	20.4444	0.000399	10	10	30	30	30	42.6667	0.000736	8	8	37	37	37	43.5556	0.000835	4	4	10	10	10	20.4444	0.000529
tr|A0A140N6S0|A0A140N6S0_ECOBD	4	4	7	7	7	39.6226	0.000261	3	3	7	7	7	27.044	0.000257	5	5	11	11	11	47.1698	0.000395	NA	NA	NA	NA	NA	NA	NA	2	2	2	2	2	19.4969	6.95e-05	2	2	3	3	3	19.4969	9.58e-05	NA	NA	NA	NA	NA	NA	NA
tr|A0A140N6T1|A0A140N6T1_ECOBD	6	6	15	15	15	31.5436	0.000298	6	6	7	7	7	27.8523	0.000137	6	6	7	7	7	29.8658	0.000134	3	3	5	5	5	9.0604	0.000125	5	5	5	5	5	25.1678	9.27e-05	4	4	4	4	4	15.4362	6.81e-05	2	2	2	2	2	6.71141	7.99e-05
tr|A0A140N6T6|A0A140N6T6_ECOBD	NA	NA	NA	NA	NA	NA	NA	NA	NA	NA	NA	NA	NA	NA	3	3	3	3	3	7.22101	3.75e-05	NA	NA	NA	NA	NA	NA	NA	NA	NA	NA	NA	NA	NA	NA	4	4	4	4	4	10.9409	4.44e-05	NA	NA	NA	NA	NA	NA	NA
tr|A0A140N6T7|A0A140N6T7_ECOBD	13	12	114	112	112.945	73.0435	0.00582	12	12	147	147	147	80	0.00746	14	14	139	139	139	68.6957	0.0069	11	10	97	96	96.5424	70.4348	0.00627	13	13	346	346	346	68.6957	0.0166	16	16	432	432	432	81.7391	0.0191	7	7	43	43	43	48.6957	0.00445
tr|A0A140N6T8|A0A140N6T8_ECOBD	NA	NA	NA	NA	NA	NA	NA	2	2	2	2	2	22.2222	0.000118	NA	NA	NA	NA	NA	NA	NA	NA	NA	NA	NA	NA	NA	NA	NA	NA	NA	NA	NA	NA	NA	NA	NA	NA	NA	NA	NA	NA	NA	NA	NA	NA	NA	NA	NA
tr|A0A140N6U4|A0A140N6U4_ECOBD	2	2	2	2	2	10	4.09e-05	2	2	2	2	2	12.7586	4.02e-05	NA	NA	NA	NA	NA	NA	NA	NA	NA	NA	NA	NA	NA	NA	NA	NA	NA	NA	NA	NA	NA	NA	NA	NA	NA	NA	NA	NA	NA	NA	NA	NA	NA	NA	NA
tr|A0A140N6U7|A0A140N6U7_ECOBD	NA	NA	NA	NA	NA	NA	NA	2	2	2	2	2	8.28221	3.58e-05	2	2	4	4	4	7.36196	7e-05	2	2	9	9	9	7.05521	0.000206	NA	NA	NA	NA	NA	NA	NA	NA	NA	NA	NA	NA	NA	NA	NA	NA	NA	NA	NA	NA	NA
tr|A0A140N6V1|A0A140N6V1_ECOBD	6	6	86	86	86	38.7755	0.0026	6	6	133	133	133	38.7755	0.00396	6	6	117	117	117	38.7755	0.00341	4	4	18	18	18	19.3878	0.000686	5	5	78	78	78	37.2449	0.0022	5	5	98	98	98	37.2449	0.00254	NA	NA	NA	NA	NA	NA	NA
tr|A0A140N6V3|A0A140N6V3_ECOBD	10	10	12	12	12	42.7397	0.000195	10	10	12	12	12	37.8082	0.000192	6	6	7	7	7	22.4658	0.000109	5	5	6	6	6	15.6164	0.000123	6	6	8	8	8	22.7397	0.000121	7	7	9	9	9	32.6027	0.000125	5	5	7	7	7	13.1507	0.000228
tr|A0A140N6V7|A0A140N6V7_ECOBD	NA	NA	NA	NA	NA	NA	NA	2	2	2	2	2	13.1004	5.1e-05	NA	NA	NA	NA	NA	NA	NA	NA	NA	NA	NA	NA	NA	NA	NA	NA	NA	NA	NA	NA	NA	NA	NA	NA	NA	NA	NA	NA	NA	NA	NA	NA	NA	NA	NA
tr|A0A140N6V9|A0A140N6V9_ECOBD	NA	NA	NA	NA	NA	NA	NA	NA	NA	NA	NA	NA	NA	NA	NA	NA	NA	NA	NA	NA	NA	NA	NA	NA	NA	NA	NA	NA	NA	NA	NA	NA	NA	NA	NA	NA	NA	NA	NA	NA	NA	NA	NA	NA	NA	NA	NA	NA	NA
tr|A0A140N6W0|A0A140N6W0_ECOBD	NA	NA	NA	NA	NA	NA	NA	NA	NA	NA	NA	NA	NA	NA	45	1	1473	1	1473	89.0863	0.0213	36	1	910	1	455.5	71.066	0.00864	52	2	1933	7	1355.2	89.3401	0.019	48	1	1925	2	963.5	92.132	0.0124	NA	NA	NA	NA	NA	NA	NA
Group: tr|A0A140N6W0|A0A140N6W0_ECOBD,tr|A0A140NCI6|A0A140NCI6_ECOBD	42	NA	1195	0	1195	79.9492	0.018	46	NA	1157	0	1157	88.3249	0.0171	NA	NA	NA	NA	NA	NA	NA	NA	NA	NA	NA	NA	NA	NA	NA	NA	NA	NA	NA	NA	NA	NA	NA	NA	NA	NA	NA	NA	30	NA	425	0	425	59.8985	0.0128
tr|A0A140N6W1|A0A140N6W1_ECOBD	NA	NA	NA	NA	NA	NA	NA	NA	NA	NA	NA	NA	NA	NA	NA	NA	NA	NA	NA	NA	NA	NA	NA	NA	NA	NA	NA	NA	NA	NA	NA	NA	NA	NA	NA	NA	NA	NA	NA	NA	NA	NA	NA	NA	NA	NA	NA	NA	NA
tr|A0A140N6W3|A0A140N6W3_ECOBD	NA	NA	NA	NA	NA	NA	NA	NA	NA	NA	NA	NA	NA	NA	NA	NA	NA	NA	NA	NA	NA	NA	NA	NA	NA	NA	NA	NA	2	2	2	2	2	1.47059	1.48e-05	NA	NA	NA	NA	NA	NA	NA	NA	NA	NA	NA	NA	NA	NA
tr|A0A140N6W7|A0A140N6W7_ECOBD	NA	NA	NA	NA	NA	NA	NA	NA	NA	NA	NA	NA	NA	NA	2	2	2	2	2	8.49057	3.59e-05	2	2	2	2	2	5.66038	4.7e-05	3	3	3	3	3	12.2642	5.21e-05	NA	NA	NA	NA	NA	NA	NA	NA	NA	NA	NA	NA	NA	NA
tr|A0A140N6W8|A0A140N6W8_ECOBD	20	20	195	195	195	78.2051	0.00741	22	22	231	231	231	91.6667	0.00864	20	20	245	245	245	87.1795	0.00896	14	14	182	182	182	58.3333	0.00872	22	22	447	447	447	91.0256	0.0158	22	22	406	406	406	91.0256	0.0132	11	11	70	70	70	47.4359	0.00534
tr|A0A140N6W9|A0A140N6W9_ECOBD	38	38	78	78	78	41.6667	0.000528	39	39	73	73	73	47.9452	0.000486	37	37	67	67	67	46.6895	0.000436	32	32	77	77	77	36.758	0.000657	27	27	49	49	49	26.5982	0.000309	40	40	81	81	81	43.8356	0.000469	24	24	40	40	40	27.968	0.000544
tr|A0A140N6X1|A0A140N6X1_ECOBD	NA	NA	NA	NA	NA	NA	NA	NA	NA	NA	NA	NA	NA	NA	NA	NA	NA	NA	NA	NA	NA	2	2	2	2	2	5.26316	2.46e-05	NA	NA	NA	NA	NA	NA	NA	NA	NA	NA	NA	NA	NA	NA	NA	NA	NA	NA	NA	NA	NA
tr|A0A140N6X2|A0A140N6X2_ECOBD	2	2	2	2	2	16.5049	5.75e-05	2	2	2	2	2	21.3592	5.66e-05	3	3	3	3	3	18.932	8.31e-05	2	2	2	2	2	8.25243	7.26e-05	NA	NA	NA	NA	NA	NA	NA	NA	NA	NA	NA	NA	NA	NA	NA	NA	NA	NA	NA	NA	NA
tr|A0A140N6X3|A0A140N6X3_ECOBD	NA	NA	NA	NA	NA	NA	NA	3	3	4	4	4	8.00971	5.66e-05	4	4	5	5	5	14.0777	6.93e-05	NA	NA	NA	NA	NA	NA	NA	NA	NA	NA	NA	NA	NA	NA	2	2	2	2	2	8.00971	2.46e-05	NA	NA	NA	NA	NA	NA	NA
tr|A0A140N6X4|A0A140N6X4_ECOBD	NA	NA	NA	NA	NA	NA	NA	NA	NA	NA	NA	NA	NA	NA	2	2	2	2	2	14.359	5.85e-05	NA	NA	NA	NA	NA	NA	NA	NA	NA	NA	NA	NA	NA	NA	NA	NA	NA	NA	NA	NA	NA	NA	NA	NA	NA	NA	NA	NA
tr|A0A140N6X6|A0A140N6X6_ECOBD	4	4	4	4	4	4.92653	2.05e-05	NA	NA	NA	NA	NA	NA	NA	NA	NA	NA	NA	NA	NA	NA	NA	NA	NA	NA	NA	NA	NA	NA	NA	NA	NA	NA	NA	NA	NA	NA	NA	NA	NA	NA	NA	2	2	2	2	2	1.64218	2.06e-05
tr|A0A140N6X9|A0A140N6X9_ECOBD	NA	NA	NA	NA	NA	NA	NA	2	2	2	2	2	15.2	4.67e-05	2	2	4	4	4	15.2	9.13e-05	NA	NA	NA	NA	NA	NA	NA	NA	NA	NA	NA	NA	NA	NA	2	2	2	2	2	16.4	4.06e-05	NA	NA	NA	NA	NA	NA	NA
tr|A0A140N6Y0|A0A140N6Y0_ECOBD	NA	NA	NA	NA	NA	NA	NA	NA	NA	NA	NA	NA	NA	NA	NA	NA	NA	NA	NA	NA	NA	2	2	2	2	2	3.84615	3.83e-05	3	3	3	3	3	10.2564	4.25e-05	2	2	2	2	2	3.84615	2.6e-05	NA	NA	NA	NA	NA	NA	NA
tr|A0A140N6Y2|A0A140N6Y2_ECOBD	2	2	3	3	3	13.7255	8.71e-05	2	2	2	2	2	8.33333	5.72e-05	NA	NA	NA	NA	NA	NA	NA	NA	NA	NA	NA	NA	NA	NA	NA	NA	NA	NA	NA	NA	NA	NA	NA	NA	NA	NA	NA	NA	NA	NA	NA	NA	NA	NA	NA
tr|A0A140N6Y5|A0A140N6Y5_ECOBD	11	11	130	130	130	65.0485	0.00748	10	10	64	64	64	65.0485	0.00363	12	12	74	74	74	70.8738	0.0041	8	8	61	61	61	47.5728	0.00443	15	15	114	114	114	74.7573	0.00611	11	11	63	63	63	70.8738	0.0031	6	6	30	30	30	44.6602	0.00347
tr|A0A140N6Y7|A0A140N6Y7_ECOBD	NA	NA	NA	NA	NA	NA	NA	NA	NA	NA	NA	NA	NA	NA	NA	NA	NA	NA	NA	NA	NA	NA	NA	NA	NA	NA	NA	NA	2	1	3	1	1.02632	3.6036	1.28e-05	NA	NA	NA	NA	NA	NA	NA	2	2	2	2	2	5.18018	5.36e-05
tr|A0A140N6Y9|A0A140N6Y9_ECOBD	NA	NA	NA	NA	NA	NA	NA	NA	NA	NA	NA	NA	NA	NA	NA	NA	NA	NA	NA	NA	NA	NA	NA	NA	NA	NA	NA	NA	NA	NA	NA	NA	NA	NA	NA	NA	NA	NA	NA	NA	NA	NA	NA	NA	NA	NA	NA	NA	NA
tr|A0A140N6Z1|A0A140N6Z1_ECOBD	7	7	14	14	14	31.9693	0.000212	6	6	8	8	8	21.4834	0.000119	3	3	6	6	6	15.601	8.76e-05	6	6	13	13	13	21.7391	0.000249	4	4	7	7	7	13.0435	9.89e-05	5	5	7	7	7	22.5064	9.09e-05	5	5	8	8	8	14.578	0.000244
tr|A0A140N6Z2|A0A140N6Z2_ECOBD	14	14	123	123	123	63.2353	0.00536	13	13	175	175	175	63.2353	0.00751	12	12	185	185	185	63.2353	0.00776	6	6	32	32	32	44.8529	0.00176	15	15	139	139	139	73.5294	0.00565	12	12	229	229	229	57.3529	0.00855	7	7	27	27	27	47.7941	0.00236
tr|A0A140N6Z3|A0A140N6Z3_ECOBD	2	2	3	3	3	6.0166	3.69e-05	4	4	4	4	4	10.5809	4.84e-05	3	3	3	3	3	11.2033	3.55e-05	NA	NA	NA	NA	NA	NA	NA	2	2	2	2	2	6.84647	2.29e-05	3	3	11	11	11	9.54357	0.000116	8	8	18	18	18	20.7469	0.000445
tr|A0A140N6Z4|A0A140N6Z4_ECOBD	NA	NA	NA	NA	NA	NA	NA	NA	NA	NA	NA	NA	NA	NA	2	2	3	3	3	17.5532	9.11e-05	2	2	3	3	3	11.1702	0.000119	4	4	5	5	5	26.0638	0.000147	3	3	3	3	3	22.8723	8.1e-05	4	4	10	10	10	22.8723	0.000633
tr|A0A140N6Z6|A0A140N6Z6_ECOBD	7	7	168	168	168	67.8571	0.0119	7	7	149	149	149	71.4286	0.0103	8	8	182	182	182	70.2381	0.0124	7	7	104	104	104	66.6667	0.00925	12	12	117	117	117	86.9048	0.00769	10	10	109	109	109	82.1429	0.00659	5	5	15	15	15	58.3333	0.00213
tr|A0A140N6Z9|A0A140N6Z9_ECOBD	17	17	305	305	305	89.8204	0.0108	21	21	234	234	234	89.8204	0.00818	23	23	347	347	347	93.4132	0.0119	15	15	308	308	308	84.4311	0.0138	25	25	318	318	318	94.6108	0.0105	22	22	229	229	229	93.4132	0.00696	13	13	93	93	93	70.0599	0.00663
tr|A0A140N702|A0A140N702_ECOBD	3	3	3	3	3	13.7255	3.49e-05	2	2	2	2	2	6.47059	2.29e-05	NA	NA	NA	NA	NA	NA	NA	NA	NA	NA	NA	NA	NA	NA	NA	NA	NA	NA	NA	NA	NA	2	2	3	3	3	5.4902	2.99e-05	7	7	15	15	15	18.0392	0.00035
tr|A0A140N704|A0A140N704_ECOBD	6	6	11	11	11	27.3016	0.000207	7	7	14	14	14	30.4762	0.000259	9	8	18	17	17.4857	35.2381	0.000317	6	6	11	11	11	23.1746	0.000261	5	5	10	10	10	21.9048	0.000175	6	6	10	10	10	24.127	0.000161	8	8	82	82	82	24.127	0.0031
tr|A0A140N707|A0A140N707_ECOBD	NA	NA	NA	NA	NA	NA	NA	2	2	3	3	3	27.9279	0.000158	NA	NA	NA	NA	NA	NA	NA	2	2	2	2	2	24.3243	0.000135	NA	NA	NA	NA	NA	NA	NA	NA	NA	NA	NA	NA	NA	NA	NA	NA	NA	NA	NA	NA	NA
tr|A0A140N708|A0A140N708_ECOBD	NA	NA	NA	NA	NA	NA	NA	NA	NA	NA	NA	NA	NA	NA	NA	NA	NA	NA	NA	NA	NA	NA	NA	NA	NA	NA	NA	NA	NA	NA	NA	NA	NA	NA	NA	NA	NA	NA	NA	NA	NA	NA	2	2	2	2	2	21.0084	0.0002
tr|A0A140N711|A0A140N711_ECOBD	19	19	235	235	235	77.7778	0.00967	20	20	196	196	196	72.2222	0.00794	18	18	266	266	266	72.9167	0.0105	14	14	204	204	204	68.0556	0.0106	19	19	281	281	281	79.8611	0.0108	20	20	227	227	227	77.7778	0.008	13	13	142	142	142	59.0278	0.0117
tr|A0A140N714|A0A140N714_ECOBD	2	2	5	5	5	34.375	0.000309	4	4	6	6	6	41.6667	0.000365	3	3	6	6	6	40.625	0.000357	2	2	4	4	4	34.375	0.000311	2	2	3	3	3	34.375	0.000173	NA	NA	NA	NA	NA	NA	NA	NA	NA	NA	NA	NA	NA	NA
tr|A0A140N717|A0A140N717_ECOBD	2	2	2	2	2	15.9091	5.39e-05	5	5	6	6	6	36.8182	0.000159	3	3	4	4	4	12.7273	0.000104	NA	NA	NA	NA	NA	NA	NA	NA	NA	NA	NA	NA	NA	NA	2	1	2	1	1.2	9.09091	2.77e-05	NA	NA	NA	NA	NA	NA	NA
tr|A0A140N719|A0A140N719_ECOBD	5	5	13	13	13	31.3187	0.000423	9	9	18	18	18	59.8901	0.000577	8	8	15	15	15	46.1538	0.00047	9	9	21	21	21	46.1538	0.000862	5	5	7	7	7	37.3626	0.000212	6	6	13	13	13	30.2198	0.000363	4	4	9	9	9	24.7253	0.000589
tr|A0A140N720|A0A140N720_ECOBD	3	3	10	10	10	72.7273	0.000898	4	4	5	5	5	77.2727	0.000442	2	2	4	4	4	60.6061	0.000346	NA	NA	NA	NA	NA	NA	NA	2	2	3	3	3	60.6061	0.000251	2	2	2	2	2	60.6061	0.000154	NA	NA	NA	NA	NA	NA	NA
tr|A0A140N725|A0A140N725_ECOBD	9	9	18	18	18	31.1475	0.000437	13	13	22	22	22	60.6557	0.000526	14	14	22	22	22	60.6557	0.000515	5	5	10	10	10	21.7213	0.000306	7	7	8	8	8	36.0656	0.000181	9	9	20	20	20	38.9344	0.000416	2	2	3	3	3	8.19672	0.000146
tr|A0A140N726|A0A140N726_ECOBD	5	5	10	10	10	48.6726	0.000524	4	4	5	5	5	31.8584	0.000258	2	2	7	7	7	23.8938	0.000354	2	2	4	4	4	23.8938	0.000265	3	3	6	6	6	30.0885	0.000293	4	4	6	6	6	30.0885	0.00027	2	2	3	3	3	23.8938	0.000316
tr|A0A140N729|A0A140N729_ECOBD	4	4	4	4	4	30.8108	0.000128	4	4	5	5	5	34.5946	0.000158	3	3	3	3	3	24.3243	9.25e-05	NA	NA	NA	NA	NA	NA	NA	NA	NA	NA	NA	NA	NA	NA	3	3	3	3	3	14.5946	8.23e-05	2	2	3	3	3	16.2162	0.000193
tr|A0A140N730|A0A140N730_ECOBD	3	3	33	33	33	22.1239	0.00173	5	5	28	28	28	30.0885	0.00145	4	4	35	35	35	30.0885	0.00177	6	6	38	38	38	38.0531	0.00251	4	4	26	26	26	30.0885	0.00127	3	3	16	16	16	22.1239	0.000719	4	4	17	17	17	22.1239	0.00179
tr|A0A140N731|A0A140N731_ECOBD	6	6	15	15	15	26.7062	0.000264	8	8	12	12	12	26.4095	0.000208	8	8	15	15	15	29.9703	0.000254	3	3	3	3	3	9.79228	6.65e-05	2	2	3	3	3	10.3858	4.92e-05	2	2	4	4	4	10.3858	6.03e-05	3	3	4	4	4	9.19881	0.000141
tr|A0A140N732|A0A140N732_ECOBD	NA	NA	NA	NA	NA	NA	NA	NA	NA	NA	NA	NA	NA	NA	NA	NA	NA	NA	NA	NA	NA	2	2	2	2	2	5.13595	4.52e-05	3	3	4	4	4	5.74018	6.67e-05	NA	NA	NA	NA	NA	NA	NA	NA	NA	NA	NA	NA	NA	NA
tr|A0A140N733|A0A140N733_ECOBD	3	3	3	3	3	22.8814	7.53e-05	6	6	10	10	10	46.6102	0.000247	6	6	7	7	7	44.4915	0.000169	3	3	3	3	3	13.5593	9.5e-05	4	4	4	4	4	18.2203	9.36e-05	2	2	2	2	2	9.74576	4.3e-05	2	2	3	3	3	8.47458	0.000151
tr|A0A140N735|A0A140N735_ECOBD	NA	NA	NA	NA	NA	NA	NA	NA	NA	NA	NA	NA	NA	NA	2	2	2	2	2	9.55882	4.2e-05	4	4	4	4	4	17.2794	0.00011	NA	NA	NA	NA	NA	NA	NA	2	2	2	2	2	9.55882	3.73e-05	2	2	2	2	2	8.45588	8.75e-05
tr|A0A140N737|A0A140N737_ECOBD	7	7	7	7	7	34.7561	0.000253	5	5	7	7	7	23.1707	0.000249	5	5	11	11	11	23.1707	0.000383	5	5	7	7	7	29.878	0.000319	7	7	14	14	14	35.9756	0.000471	7	7	18	18	18	32.3171	0.000557	7	7	14	14	14	35.3659	0.00102
tr|A0A140N738|A0A140N738_ECOBD	2	2	2	2	2	2.84091	3.37e-05	NA	NA	NA	NA	NA	NA	NA	NA	NA	NA	NA	NA	NA	NA	NA	NA	NA	NA	NA	NA	NA	NA	NA	NA	NA	NA	NA	NA	NA	NA	NA	NA	NA	NA	NA	NA	NA	NA	NA	NA	NA	NA
tr|A0A140N739|A0A140N739_ECOBD	4	4	8	8	8	35.2518	0.000341	5	5	5	5	5	32.3741	0.00021	4	4	5	5	5	31.6547	0.000205	4	4	4	4	4	34.5324	0.000215	NA	NA	NA	NA	NA	NA	NA	NA	NA	NA	NA	NA	NA	NA	NA	NA	NA	NA	NA	NA	NA
tr|A0A140N740|A0A140N740_ECOBD	NA	NA	NA	NA	NA	NA	NA	NA	NA	NA	NA	NA	NA	NA	2	1	2	1	1.03448	9.49721	3.3e-05	NA	NA	NA	NA	NA	NA	NA	NA	NA	NA	NA	NA	NA	NA	NA	NA	NA	NA	NA	NA	NA	NA	NA	NA	NA	NA	NA	NA
tr|A0A140N742|A0A140N742_ECOBD	NA	NA	NA	NA	NA	NA	NA	NA	NA	NA	NA	NA	NA	NA	2	2	2	2	2	6.14334	3.9e-05	2	2	2	2	2	6.14334	5.1e-05	2	2	2	2	2	7.50853	3.77e-05	NA	NA	NA	NA	NA	NA	NA	2	2	3	3	3	6.14334	0.000122
tr|A0A140N743|A0A140N743_ECOBD	NA	NA	NA	NA	NA	NA	NA	NA	NA	NA	NA	NA	NA	NA	NA	NA	NA	NA	NA	NA	NA	NA	NA	NA	NA	NA	NA	NA	NA	NA	NA	NA	NA	NA	NA	NA	NA	NA	NA	NA	NA	NA	NA	NA	NA	NA	NA	NA	NA
tr|A0A140N745|A0A140N745_ECOBD	7	7	8	8	8	12	7.9e-05	4	4	4	4	4	7.5	3.89e-05	8	8	9	9	9	11.5	8.56e-05	11	11	12	12	12	17.3333	0.000149	NA	NA	NA	NA	NA	NA	NA	4	4	7	7	7	6	5.92e-05	14	14	19	19	19	22.8333	0.000377
tr|A0A140N747|A0A140N747_ECOBD	2	2	2	2	2	37.3134	0.000177	2	2	2	2	2	34.3284	0.000174	2	2	2	2	2	34.3284	0.00017	NA	NA	NA	NA	NA	NA	NA	NA	NA	NA	NA	NA	NA	NA	NA	NA	NA	NA	NA	NA	NA	NA	NA	NA	NA	NA	NA	NA
tr|A0A140N751|A0A140N751_ECOBD	13	13	32	32	32	69.7115	0.000912	12	12	28	28	28	60.5769	0.000785	12	12	30	30	30	51.4423	0.000823	7	7	14	14	14	36.5385	0.000503	11	11	18	18	18	43.2692	0.000478	12	11	23	22	22.7857	45.6731	0.000556	7	7	18	18	18	36.5385	0.00103
tr|A0A140N752|A0A140N752_ECOBD	5	5	15	15	15	47.4359	0.00057	2	2	16	16	16	10.2564	0.000598	4	4	12	12	12	24.359	0.000439	3	3	13	13	13	23.7179	0.000623	4	4	25	25	25	30.1282	0.000885	4	4	26	26	26	30.1282	0.000846	2	2	9	9	9	10.8974	0.000687
tr|A0A140N753|A0A140N753_ECOBD	NA	NA	NA	NA	NA	NA	NA	3	3	3	3	3	3.51317	2.2e-05	2	2	2	2	2	2.50941	1.43e-05	2	2	2	2	2	2.50941	1.88e-05	NA	NA	NA	NA	NA	NA	NA	NA	NA	NA	NA	NA	NA	NA	NA	NA	NA	NA	NA	NA	NA
tr|A0A140N754|A0A140N754_ECOBD	7	7	12	12	12	34.0102	0.000361	3	3	4	4	4	25.3807	0.000118	4	4	6	6	6	33.5025	0.000174	2	2	4	4	4	18.2741	0.000152	5	5	6	6	6	33.5025	0.000168	3	3	3	3	3	23.8579	7.73e-05	3	3	4	4	4	23.8579	0.000242
tr|A0A140N758|A0A140N758_ECOBD	NA	NA	NA	NA	NA	NA	NA	NA	NA	NA	NA	NA	NA	NA	NA	NA	NA	NA	NA	NA	NA	NA	NA	NA	NA	NA	NA	NA	NA	NA	NA	NA	NA	NA	NA	NA	NA	NA	NA	NA	NA	NA	NA	NA	NA	NA	NA	NA	NA
tr|A0A140N762|A0A140N762_ECOBD	2	2	7	7	7	21.7949	0.000266	5	5	9	9	9	33.9744	0.000337	5	5	9	9	9	33.9744	0.000329	2	2	4	4	4	10.8974	0.000192	3	3	3	3	3	13.4615	0.000106	4	4	5	5	5	28.2051	0.000163	NA	NA	NA	NA	NA	NA	NA
tr|A0A140N763|A0A140N763_ECOBD	20	20	47	47	47	32.4709	0.00036	28	28	56	56	56	40.3622	0.000423	29	29	62	62	62	42.1734	0.000458	18	18	34	34	34	24.0621	0.000329	14	14	21	21	21	20.3105	0.00015	17	17	30	30	30	28.0724	0.000197	4	4	5	5	5	6.46831	7.7e-05
tr|A0A140N765|A0A140N765_ECOBD	NA	NA	NA	NA	NA	NA	NA	NA	NA	NA	NA	NA	NA	NA	NA	NA	NA	NA	NA	NA	NA	NA	NA	NA	NA	NA	NA	NA	NA	NA	NA	NA	NA	NA	NA	NA	NA	NA	NA	NA	NA	NA	NA	NA	NA	NA	NA	NA	NA
tr|A0A140N767|A0A140N767_ECOBD	NA	NA	NA	NA	NA	NA	NA	NA	NA	NA	NA	NA	NA	NA	NA	NA	NA	NA	NA	NA	NA	NA	NA	NA	NA	NA	NA	NA	NA	NA	NA	NA	NA	NA	NA	NA	NA	NA	NA	NA	NA	NA	NA	NA	NA	NA	NA	NA	NA
tr|A0A140N770|A0A140N770_ECOBD	9	9	23	23	23	42.1233	0.000467	12	12	22	22	22	39.3836	0.00044	11	11	36	36	36	43.1507	0.000704	8	8	18	18	18	26.7123	0.000461	12	12	43	43	43	36.9863	0.000813	15	15	41	41	41	46.2329	0.000713	8	8	30	30	30	30.137	0.00122
tr|A0A140N771|A0A140N771_ECOBD	NA	NA	NA	NA	NA	NA	NA	4	4	5	5	5	28.4848	0.000177	2	2	2	2	2	16.9697	6.92e-05	NA	NA	NA	NA	NA	NA	NA	NA	NA	NA	NA	NA	NA	NA	NA	NA	NA	NA	NA	NA	NA	NA	NA	NA	NA	NA	NA	NA
tr|A0A140N773|A0A140N773_ECOBD	NA	NA	NA	NA	NA	NA	NA	3	3	3	3	3	7.63791	2.48e-05	NA	NA	NA	NA	NA	NA	NA	NA	NA	NA	NA	NA	NA	NA	NA	NA	NA	NA	NA	NA	NA	NA	NA	NA	NA	NA	NA	NA	NA	NA	NA	NA	NA	NA	NA
tr|A0A140N775|A0A140N775_ECOBD	28	28	165	165	165	84.6154	0.00313	28	28	135	135	135	82.3718	0.00252	26	26	128	128	128	84.2949	0.00234	11	11	22	22	22	35.2564	0.000527	20	20	149	149	149	61.5385	0.00264	22	22	247	247	247	72.4359	0.00402	14	14	130	130	130	40.0641	0.00496
tr|A0A140N779|A0A140N779_ECOBD	7	7	11	11	11	21.118	0.000202	6	6	8	8	8	25.1553	0.000145	7	7	9	9	9	21.118	0.00016	4	4	8	8	8	13.6646	0.000186	NA	NA	NA	NA	NA	NA	NA	NA	NA	NA	NA	NA	NA	NA	4	4	9	9	9	13.6646	0.000333
tr|A0A140N780|A0A140N780_ECOBD	NA	NA	NA	NA	NA	NA	NA	NA	NA	NA	NA	NA	NA	NA	NA	NA	NA	NA	NA	NA	NA	2	NA	2	0	0	1.8797	0	NA	NA	NA	NA	NA	NA	NA	NA	NA	NA	NA	NA	NA	NA	NA	NA	NA	NA	NA	NA	NA
tr|A0A140N781|A0A140N781_ECOBD	NA	NA	NA	NA	NA	NA	NA	NA	NA	NA	NA	NA	NA	NA	2	2	3	3	3	5.919	5.33e-05	NA	NA	NA	NA	NA	NA	NA	2	2	3	3	3	6.23053	5.16e-05	2	2	3	3	3	6.54206	4.74e-05	NA	NA	NA	NA	NA	NA	NA
tr|A0A140N782|A0A140N782_ECOBD	NA	NA	NA	NA	NA	NA	NA	NA	NA	NA	NA	NA	NA	NA	NA	NA	NA	NA	NA	NA	NA	2	2	2	2	2	3.39286	2.67e-05	3	3	3	3	3	5.89286	2.96e-05	2	2	2	2	2	3.39286	1.81e-05	2	2	2	2	2	3.39286	4.25e-05
tr|A0A140N783|A0A140N783_ECOBD	41	41	473	473	473	86.4048	0.00847	42	42	472	472	472	89.1239	0.00832	43	43	495	495	495	89.1239	0.00853	29	29	468	468	468	70.6949	0.0106	41	41	528	528	528	90.9366	0.00881	44	44	602	602	602	91.5408	0.00923	27	26	428	423	427.988	61.0272	0.0154
tr|A0A140N784|A0A140N784_ECOBD	NA	NA	NA	NA	NA	NA	NA	NA	NA	NA	NA	NA	NA	NA	NA	NA	NA	NA	NA	NA	NA	2	2	2	2	2	4.97238	4.13e-05	NA	NA	NA	NA	NA	NA	NA	3	3	3	3	3	6.07735	4.21e-05	NA	NA	NA	NA	NA	NA	NA
tr|A0A140N785|A0A140N785_ECOBD	3	3	3	3	3	13.6882	6.76e-05	3	3	3	3	3	13.308	6.66e-05	4	4	4	4	4	15.5894	8.68e-05	3	3	4	4	4	10.6464	0.000114	NA	NA	NA	NA	NA	NA	NA	3	3	6	6	6	10.6464	0.000116	NA	NA	NA	NA	NA	NA	NA
tr|A0A140N788|A0A140N788_ECOBD	12	12	12	12	12	35.1695	0.000151	12	10	18	14	18	36.4407	0.000223	11	9	15	12	15	29.4492	0.000181	10	8	13	10	13	29.4492	0.000206	8	6	8	6	8	25.4237	9.36e-05	11	9	13	11	13	31.7797	0.00014	11	9	13	10	13	30.7203	0.000328
tr|A0A140N791|A0A140N791_ECOBD	NA	NA	NA	NA	NA	NA	NA	NA	NA	NA	NA	NA	NA	NA	NA	NA	NA	NA	NA	NA	NA	NA	NA	NA	NA	NA	NA	NA	NA	NA	NA	NA	NA	NA	NA	NA	NA	NA	NA	NA	NA	NA	NA	NA	NA	NA	NA	NA	NA
tr|A0A140N793|A0A140N793_ECOBD	19	19	98	98	98	39.1234	0.000943	22	22	89	89	89	39.2857	0.000843	18	18	82	82	82	37.8247	0.00076	18	17	48	47	47.8868	30.3571	0.000581	19	19	75	75	75	35.7143	0.000672	21	20	69	68	68.7556	30.5195	0.000567	2	2	5	5	5	4.70779	9.66e-05
tr|A0A140N7A0|A0A140N7A0_ECOBD	NA	NA	NA	NA	NA	NA	NA	4	4	4	4	4	13.5638	6.21e-05	NA	NA	NA	NA	NA	NA	NA	3	2	4	3	3.08824	7.97872	6.14e-05	NA	NA	NA	NA	NA	NA	NA	NA	NA	NA	NA	NA	NA	NA	2	2	3	3	3	6.38298	9.5e-05
tr|A0A140N7A3|A0A140N7A3_ECOBD	2	2	4	4	4	13.278	9.84e-05	5	5	6	6	6	26.556	0.000145	2	2	8	8	8	13.6929	0.000189	NA	NA	NA	NA	NA	NA	NA	3	3	5	5	5	16.1826	0.000115	3	3	4	4	4	16.1826	8.43e-05	NA	NA	NA	NA	NA	NA	NA
tr|A0A140N7A4|A0A140N7A4_ECOBD	NA	NA	NA	NA	NA	NA	NA	NA	NA	NA	NA	NA	NA	NA	NA	NA	NA	NA	NA	NA	NA	NA	NA	NA	NA	NA	NA	NA	NA	NA	NA	NA	NA	NA	NA	NA	NA	NA	NA	NA	NA	NA	NA	NA	NA	NA	NA	NA	NA
tr|A0A140N7A5|A0A140N7A5_ECOBD	8	8	29	29	29	67.8322	0.0012	8	8	25	25	25	67.8322	0.00102	8	8	29	29	29	67.8322	0.00116	7	7	22	22	22	59.4406	0.00115	8	8	30	30	30	67.8322	0.00116	8	8	32	32	32	67.8322	0.00114	6	6	19	19	19	55.9441	0.00158
tr|A0A140N7A6|A0A140N7A6_ECOBD	NA	NA	NA	NA	NA	NA	NA	NA	NA	NA	NA	NA	NA	NA	NA	NA	NA	NA	NA	NA	NA	NA	NA	NA	NA	NA	NA	NA	NA	NA	NA	NA	NA	NA	NA	NA	NA	NA	NA	NA	NA	NA	2	2	4	4	4	10.0917	0.000437
tr|A0A140N7A7|A0A140N7A7_ECOBD	3	3	4	4	4	29.5082	0.00013	4	4	4	4	4	33.3333	0.000128	NA	NA	NA	NA	NA	NA	NA	2	2	4	4	4	13.6612	0.000163	NA	NA	NA	NA	NA	NA	NA	3	3	3	3	3	18.0328	8.32e-05	2	2	4	4	4	13.6612	0.00026
tr|A0A140N7A8|A0A140N7A8_ECOBD	NA	NA	NA	NA	NA	NA	NA	NA	NA	NA	NA	NA	NA	NA	3	3	4	4	4	15.0502	7.63e-05	NA	NA	NA	NA	NA	NA	NA	NA	NA	NA	NA	NA	NA	NA	2	2	4	4	4	8.3612	6.79e-05	3	3	6	6	6	12.3746	0.000239
tr|A0A140N7A9|A0A140N7A9_ECOBD	NA	NA	NA	NA	NA	NA	NA	NA	NA	NA	NA	NA	NA	NA	2	2	2	2	2	8.88325	2.9e-05	NA	NA	NA	NA	NA	NA	NA	NA	NA	NA	NA	NA	NA	NA	NA	NA	NA	NA	NA	NA	NA	NA	NA	NA	NA	NA	NA	NA
tr|A0A140N7B0|A0A140N7B0_ECOBD	2	2	2	2	2	6.65025	2.92e-05	NA	NA	NA	NA	NA	NA	NA	NA	NA	NA	NA	NA	NA	NA	2	2	2	2	2	3.94089	3.68e-05	4	4	5	5	5	9.35961	6.8e-05	2	2	4	4	4	7.88177	5e-05	4	4	6	6	6	11.33	0.000176
tr|A0A140N7B3|A0A140N7B3_ECOBD	3	3	6	6	6	13.615	8.35e-05	NA	NA	NA	NA	NA	NA	NA	3	3	3	3	3	8.21596	4.02e-05	2	2	3	3	3	6.33803	5.26e-05	2	2	2	2	2	5.39906	2.59e-05	2	2	2	2	2	3.75587	2.38e-05	8	8	16	16	16	19.2488	0.000447
tr|A0A140N7B4|A0A140N7B4_ECOBD	3	3	4	4	4	52.5773	0.000244	2	2	2	2	2	31.9588	0.00012	3	3	8	8	8	31.9588	0.000471	NA	NA	NA	NA	NA	NA	NA	NA	NA	NA	NA	NA	NA	NA	NA	NA	NA	NA	NA	NA	NA	NA	NA	NA	NA	NA	NA	NA
tr|A0A140N7B6|A0A140N7B6_ECOBD	3	3	5	5	5	14.1026	7.6e-05	5	5	6	6	6	16.9231	8.98e-05	4	4	7	7	7	18.2051	0.000102	2	2	3	3	3	5.89744	5.75e-05	3	3	4	4	4	12.3077	5.66e-05	4	4	9	9	9	15.641	0.000117	3	3	3	3	3	10.7692	9.16e-05
tr|A0A140N7B7|A0A140N7B7_ECOBD	31	31	228	228	228	62.9098	0.00277	35	34	233	232	232.987	72.3361	0.00279	39	38	204	202	203.98	67.8279	0.00239	20	20	105	105	105	45.082	0.00161	33	33	157	157	157	61.2705	0.00178	28	27	192	191	191.979	67.0082	0.002	10	10	28	28	28	27.2541	0.000683
tr|A0A140N7B8|A0A140N7B8_ECOBD	NA	NA	NA	NA	NA	NA	NA	NA	NA	NA	NA	NA	NA	NA	NA	NA	NA	NA	NA	NA	NA	2	2	2	2	2	3.68852	6.13e-05	NA	NA	NA	NA	NA	NA	NA	NA	NA	NA	NA	NA	NA	NA	NA	NA	NA	NA	NA	NA	NA
tr|A0A140N7B9|A0A140N7B9_ECOBD	3	3	6	6	6	11.0294	0.000131	8	8	10	10	10	30.5147	0.000215	9	9	12	12	12	34.1912	0.000252	5	5	9	9	9	19.1176	0.000247	10	10	13	13	13	37.5	0.000264	9	9	16	16	16	38.2353	0.000299	4	4	6	6	6	14.3382	0.000263
tr|A0A140N7C0|A0A140N7C0_ECOBD	NA	NA	NA	NA	NA	NA	NA	3	3	3	3	3	56.0606	0.000265	2	2	2	2	2	37.8788	0.000173	2	2	4	4	4	39.3939	0.000453	2	2	2	2	2	27.2727	0.000167	2	2	2	2	2	27.2727	0.000154	NA	NA	NA	NA	NA	NA	NA
tr|A0A140N7C1|A0A140N7C1_ECOBD	12	12	34	34	34	37.4251	0.000603	14	14	39	39	39	38.024	0.000681	10	10	21	21	21	29.3413	0.000359	6	6	18	18	18	13.1737	0.000403	10	10	26	26	26	31.1377	0.00043	15	15	37	37	37	35.9281	0.000562	7	7	18	18	18	19.1617	0.000642
tr|A0A140N7C2|A0A140N7C2_ECOBD	NA	NA	NA	NA	NA	NA	NA	NA	NA	NA	NA	NA	NA	NA	NA	NA	NA	NA	NA	NA	NA	NA	NA	NA	NA	NA	NA	NA	NA	NA	NA	NA	NA	NA	NA	NA	NA	NA	NA	NA	NA	NA	NA	NA	NA	NA	NA	NA	NA
tr|A0A140N7C3|A0A140N7C3_ECOBD	4	4	5	5	5	12.7517	6.63e-05	4	4	4	4	4	12.528	5.22e-05	6	6	7	7	7	22.1477	8.94e-05	4	4	6	6	6	8.50112	0.0001	2	2	3	3	3	7.60626	3.71e-05	3	3	4	4	4	9.39597	4.54e-05	12	12	31	31	31	29.9776	0.000826
tr|A0A140N7C4|A0A140N7C4_ECOBD	NA	NA	NA	NA	NA	NA	NA	3	3	3	3	3	19.3396	8.26e-05	NA	NA	NA	NA	NA	NA	NA	3	3	3	3	3	19.3396	0.000106	NA	NA	NA	NA	NA	NA	NA	2	2	2	2	2	14.6226	4.79e-05	2	2	3	3	3	12.7358	0.000168
tr|A0A140N7C5|A0A140N7C5_ECOBD	6	6	17	17	17	31.6456	0.000638	9	9	16	16	16	48.7342	0.000591	8	8	16	16	16	59.4937	0.000578	10	10	41	41	41	65.1899	0.00194	6	6	9	9	9	36.0759	0.000315	7	7	18	18	18	45.5696	0.000578	7	7	10	10	10	44.9367	0.000754
tr|A0A140N7C6|A0A140N7C6_ECOBD	15	15	37	37	37	77.8182	0.000797	14	14	30	30	30	74.9091	0.000637	17	17	39	39	39	78.5455	0.000809	11	11	19	19	19	38.1818	0.000516	13	13	40	40	40	39.6364	0.000803	15	15	50	50	50	44	0.000923	9	9	10	10	10	33.4545	0.000433
tr|A0A140N7C7|A0A140N7C7_ECOBD	51	51	309	309	309	71.733	0.0026	51	51	389	389	389	73.4375	0.00322	51	51	429	429	429	71.5909	0.00348	40	40	234	234	234	58.2386	0.00248	53	53	345	345	345	68.892	0.00271	57	57	523	523	523	76.1364	0.00377	36	35	174	173	173.384	53.5511	0.00293
tr|A0A140N7C8|A0A140N7C8_ECOBD	NA	NA	NA	NA	NA	NA	NA	3	3	7	7	7	30.625	0.000255	3	3	3	3	3	16.25	0.000107	NA	NA	NA	NA	NA	NA	NA	NA	NA	NA	NA	NA	NA	NA	NA	NA	NA	NA	NA	NA	NA	NA	NA	NA	NA	NA	NA	NA
tr|A0A140N7D0|A0A140N7D0_ECOBD	11	11	28	28	28	21.0134	0.000247	16	16	35	35	35	26.9747	0.000304	17	17	25	25	25	30.1043	0.000213	13	13	18	18	18	18.3308	0.000201	10	10	24	24	24	15.2012	0.000198	15	15	22	22	22	24.7392	0.000166	3	3	6	6	6	5.06706	0.000106
tr|A0A140N7D2|A0A140N7D2_ECOBD	NA	NA	NA	NA	NA	NA	NA	NA	NA	NA	NA	NA	NA	NA	NA	NA	NA	NA	NA	NA	NA	NA	NA	NA	NA	NA	NA	NA	NA	NA	NA	NA	NA	NA	NA	NA	NA	NA	NA	NA	NA	NA	NA	NA	NA	NA	NA	NA	NA
tr|A0A140N7D6|A0A140N7D6_ECOBD	33	33	172	172	172	59.596	0.00206	29	29	156	156	156	50.303	0.00184	29	29	150	150	150	48.4848	0.00173	21	21	114	114	114	41.0101	0.00172	28	28	149	149	149	56.5657	0.00166	29	29	168	168	168	55.5556	0.00172	8	8	15	15	15	17.9798	0.000361
tr|A0A140N7D8|A0A140N7D8_ECOBD	9	9	115	115	115	76.8293	0.00831	7	7	158	158	158	78.0488	0.0112	8	8	176	176	176	65.8537	0.0122	7	7	183	183	183	57.3171	0.0167	9	9	107	107	107	80.4878	0.00721	9	9	190	190	190	80.4878	0.0118	6	6	68	68	68	57.3171	0.00987
tr|A0A140N7D9|A0A140N7D9_ECOBD	NA	NA	NA	NA	NA	NA	NA	NA	NA	NA	NA	NA	NA	NA	NA	NA	NA	NA	NA	NA	NA	NA	NA	NA	NA	NA	NA	NA	NA	NA	NA	NA	NA	NA	NA	NA	NA	NA	NA	NA	NA	NA	2	2	3	3	3	5.06329	7.54e-05
tr|A0A140N7E1|A0A140N7E1_ECOBD	NA	NA	NA	NA	NA	NA	NA	NA	NA	NA	NA	NA	NA	NA	2	2	3	3	3	7.28155	4.16e-05	NA	NA	NA	NA	NA	NA	NA	NA	NA	NA	NA	NA	NA	NA	NA	NA	NA	NA	NA	NA	NA	NA	NA	NA	NA	NA	NA	NA
tr|A0A140N7E4|A0A140N7E4_ECOBD	10	10	50	50	50	63.4615	0.0019	12	12	35	35	35	61.5385	0.00131	10	10	33	33	33	55.1282	0.00121	11	11	49	49	49	55.1282	0.00235	11	11	38	38	38	58.3333	0.00135	11	11	31	31	31	58.3333	0.00101	8	8	21	21	21	55.1282	0.0016
tr|A0A140N7E6|A0A140N7E6_ECOBD	18	18	44	44	44	28.8162	0.000406	17	17	39	39	39	26.1682	0.000354	18	18	45	45	45	33.1776	0.0004	14	14	33	33	33	20.0935	0.000384	14	14	58	58	58	20.7165	0.000499	14	14	82	82	82	25.7009	0.000648	16	16	47	47	47	20.7165	0.000872
tr|A0A140N7E7|A0A140N7E7_ECOBD	2	2	2	2	2	5.18135	3.07e-05	2	2	2	2	2	4.92228	3.02e-05	NA	NA	NA	NA	NA	NA	NA	NA	NA	NA	NA	NA	NA	NA	NA	NA	NA	NA	NA	NA	NA	NA	NA	NA	NA	NA	NA	NA	5	5	6	6	6	9.58549	0.000185
tr|A0A140N7E8|A0A140N7E8_ECOBD	4	4	5	5	5	53.5088	0.00026	3	3	6	6	6	53.5088	0.000307	4	4	8	8	8	61.4035	0.0004	2	2	2	2	2	21.0526	0.000131	NA	NA	NA	NA	NA	NA	NA	2	2	2	2	2	23.6842	8.91e-05	NA	NA	NA	NA	NA	NA	NA
tr|A0A140N7F3|A0A140N7F3_ECOBD	NA	NA	NA	NA	NA	NA	NA	NA	NA	NA	NA	NA	NA	NA	NA	NA	NA	NA	NA	NA	NA	2	2	3	3	3	14.4068	0.00019	NA	NA	NA	NA	NA	NA	NA	NA	NA	NA	NA	NA	NA	NA	2	2	2	2	2	14.4068	0.000202
tr|A0A140N7F5|A0A140N7F5_ECOBD	10	10	95	95	95	80.9524	0.00894	8	8	96	96	96	76.1905	0.00889	10	10	97	97	97	85.7143	0.00879	6	6	55	55	55	63.4921	0.00653	11	11	100	100	100	90.4762	0.00877	8	8	108	108	108	76.1905	0.0087	4	4	24	24	24	41.2698	0.00454
tr|A0A140N7F8|A0A140N7F8_ECOBD	9	9	29	29	29	41.0526	0.000904	8	8	23	23	23	41.0526	0.000706	10	10	28	28	28	41.0526	0.000841	7	7	21	21	21	28.4211	0.000826	11	11	28	28	28	45.7895	0.000814	10	10	23	23	23	41.0526	0.000615	7	7	14	14	14	28.4211	0.000877
tr|A0A140N7G1|A0A140N7G1_ECOBD	3	3	3	3	3	28.0612	9.07e-05	2	2	3	3	3	14.7959	8.93e-05	4	4	6	6	6	30.6122	0.000175	NA	NA	NA	NA	NA	NA	NA	2	2	4	4	4	15.3061	0.000113	2	2	4	4	4	15.3061	0.000104	NA	NA	NA	NA	NA	NA	NA
tr|A0A140N7G4|A0A140N7G4_ECOBD	6	6	67	67	67	86.4407	0.00673	6	6	67	67	67	79.661	0.00663	6	6	91	91	91	88.1356	0.0088	4	4	148	148	148	71.1864	0.0187	8	8	171	171	171	94.9153	0.016	7	7	54	54	54	93.2203	0.00465	4	4	128	128	128	71.1864	0.0258
tr|A0A140N7H0|A0A140N7H0_ECOBD	NA	NA	NA	NA	NA	NA	NA	NA	NA	NA	NA	NA	NA	NA	NA	NA	NA	NA	NA	NA	NA	2	1	2	1	1.01562	3.0303	1.77e-05	NA	NA	NA	NA	NA	NA	NA	NA	NA	NA	NA	NA	NA	NA	NA	NA	NA	NA	NA	NA	NA
tr|A0A140N7H3|A0A140N7H3_ECOBD	NA	NA	NA	NA	NA	NA	NA	2	2	2	2	2	13.4752	8.28e-05	NA	NA	NA	NA	NA	NA	NA	NA	NA	NA	NA	NA	NA	NA	NA	NA	NA	NA	NA	NA	NA	NA	NA	NA	NA	NA	NA	NA	NA	NA	NA	NA	NA	NA	NA
tr|A0A140N7H8|A0A140N7H8_ECOBD	2	2	2	2	2	11.5242	4.41e-05	4	4	4	4	4	17.4721	8.68e-05	5	5	6	6	6	23.7918	0.000127	4	4	5	5	5	14.4981	0.000139	3	3	3	3	3	11.8959	6.16e-05	6	6	6	6	6	27.881	0.000113	3	3	6	6	6	12.6394	0.000266
tr|A0A140N7H9|A0A140N7H9_ECOBD	3	3	8	8	8	10.6996	0.000195	3	3	13	13	13	17.284	0.000312	5	5	15	15	15	18.5185	0.000352	3	3	3	3	3	14.8148	9.23e-05	6	6	16	16	16	22.2222	0.000364	4	4	12	12	12	14.4033	0.000251	2	2	3	3	3	9.0535	0.000147
tr|A0A140N7I1|A0A140N7I1_ECOBD	7	7	11	11	11	41.0526	0.000343	7	7	10	10	10	49.4737	0.000307	5	5	8	8	8	37.3684	0.00024	5	5	5	5	5	27.3684	0.000197	5	5	11	11	11	38.4211	0.00032	5	5	8	8	8	43.6842	0.000214	NA	NA	NA	NA	NA	NA	NA
tr|A0A140N7I5|A0A140N7I5_ECOBD	2	2	5	5	5	18.0556	0.000206	2	2	2	2	2	17.3611	8.1e-05	2	2	2	2	2	12.5	7.93e-05	NA	NA	NA	NA	NA	NA	NA	NA	NA	NA	NA	NA	NA	NA	4	4	4	4	4	28.4722	0.000141	6	6	13	13	13	38.8889	0.00107
tr|A0A140N7I9|A0A140N7I9_ECOBD	NA	NA	NA	NA	NA	NA	NA	4	4	4	4	4	4.16988	1.8e-05	NA	NA	NA	NA	NA	NA	NA	2	2	2	2	2	1.62162	1.15e-05	NA	NA	NA	NA	NA	NA	NA	11	10	12	10	11.1765	12.2008	4.38e-05	17	17	28	28	28	15.9846	0.000257
tr|A0A140N7J1|A0A140N7J1_ECOBD	23	23	351	351	351	55.6777	0.00762	27	27	372	372	372	63.0037	0.00795	28	28	345	345	345	64.1026	0.00721	18	18	206	206	206	51.2821	0.00564	32	32	702	702	702	69.5971	0.0142	29	29	651	651	651	66.6667	0.0121	15	15	123	123	123	49.8168	0.00536
tr|A0A140N7J2|A0A140N7J2_ECOBD	5	5	12	12	12	62.8205	0.000912	7	7	10	10	10	65.3846	0.000748	4	4	5	5	5	62.8205	0.000366	3	3	4	4	4	44.8718	0.000383	2	2	5	5	5	17.9487	0.000354	5	5	8	8	8	48.7179	0.000521	5	5	8	8	8	62.8205	0.00122
tr|A0A140N7J3|A0A140N7J3_ECOBD	3	3	3	3	3	11.2329	4.87e-05	NA	NA	NA	NA	NA	NA	NA	3	3	3	3	3	10.137	4.69e-05	NA	NA	NA	NA	NA	NA	NA	NA	NA	NA	NA	NA	NA	NA	NA	NA	NA	NA	NA	NA	NA	NA	NA	NA	NA	NA	NA	NA
tr|A0A140N7J8|A0A140N7J8_ECOBD	NA	NA	NA	NA	NA	NA	NA	NA	NA	NA	NA	NA	NA	NA	NA	NA	NA	NA	NA	NA	NA	NA	NA	NA	NA	NA	NA	NA	NA	NA	NA	NA	NA	NA	NA	NA	NA	NA	NA	NA	NA	NA	NA	NA	NA	NA	NA	NA	NA
tr|A0A140N7J9|A0A140N7J9_ECOBD	17	17	29	29	29	48.3296	0.000383	20	20	34	34	34	46.7706	0.000442	21	21	37	37	37	46.3252	0.00047	18	18	40	40	40	36.5256	0.000666	20	20	30	30	30	41.8708	0.000369	28	27	60	59	59.8429	58.5746	0.000677	16	16	36	36	36	34.0757	0.000955
tr|A0A140N7K1|A0A140N7K1_ECOBD	2	2	2	2	2	24.7525	0.000117	2	2	2	2	2	11.8812	0.000116	4	4	6	6	6	34.6535	0.000339	NA	NA	NA	NA	NA	NA	NA	3	3	6	6	6	38.6139	0.000328	3	3	5	5	5	38.6139	0.000251	NA	NA	NA	NA	NA	NA	NA
tr|A0A140N7K3|A0A140N7K3_ECOBD	21	21	75	75	75	60.5263	0.00146	19	19	55	55	55	64.1447	0.00106	25	25	50	50	50	68.75	0.000939	13	13	58	58	58	39.8026	0.00143	20	20	56	56	56	55.9211	0.00102	19	19	59	59	59	49.0132	0.000985	10	10	23	23	23	31.5789	0.000901
tr|A0A140N7K4|A0A140N7K4_ECOBD	NA	NA	NA	NA	NA	NA	NA	NA	NA	NA	NA	NA	NA	NA	2	2	3	3	3	15.5738	0.00014	NA	NA	NA	NA	NA	NA	NA	NA	NA	NA	NA	NA	NA	NA	NA	NA	NA	NA	NA	NA	NA	NA	NA	NA	NA	NA	NA	NA
tr|A0A140N7K6|A0A140N7K6_ECOBD	2	2	2	2	2	5.11247	2.42e-05	NA	NA	NA	NA	NA	NA	NA	NA	NA	NA	NA	NA	NA	NA	NA	NA	NA	NA	NA	NA	NA	NA	NA	NA	NA	NA	NA	NA	4	4	4	4	4	11.4519	4.15e-05	NA	NA	NA	NA	NA	NA	NA
tr|A0A140N7K7|A0A140N7K7_ECOBD	NA	NA	NA	NA	NA	NA	NA	2	1	2	1	1.0625	3.43915	1.64e-05	NA	NA	NA	NA	NA	NA	NA	NA	NA	NA	NA	NA	NA	NA	NA	NA	NA	NA	NA	NA	NA	NA	NA	NA	NA	NA	NA	NA	NA	NA	NA	NA	NA	NA	NA
tr|A0A140N7K8|A0A140N7K8_ECOBD	13	13	120	120	120	55.4455	0.00704	13	13	125	125	125	57.4257	0.00722	15	15	136	136	136	62.3762	0.00768	7	7	94	94	94	47.5248	0.00696	13	13	146	146	146	70.297	0.00798	12	12	126	126	126	66.3366	0.00633	6	6	62	62	62	41.5842	0.00731
tr|A0A140N7L1|A0A140N7L1_ECOBD	NA	NA	NA	NA	NA	NA	NA	2	2	2	2	2	5.9633	2.68e-05	NA	NA	NA	NA	NA	NA	NA	NA	NA	NA	NA	NA	NA	NA	NA	NA	NA	NA	NA	NA	NA	2	2	2	2	2	2.52294	2.33e-05	NA	NA	NA	NA	NA	NA	NA
tr|A0A140N7L8|A0A140N7L8_ECOBD	NA	NA	NA	NA	NA	NA	NA	NA	NA	NA	NA	NA	NA	NA	NA	NA	NA	NA	NA	NA	NA	2	2	2	2	2	3.29218	2.05e-05	NA	NA	NA	NA	NA	NA	NA	NA	NA	NA	NA	NA	NA	NA	NA	NA	NA	NA	NA	NA	NA
tr|A0A140N7L9|A0A140N7L9_ECOBD	11	11	55	55	55	84.4961	0.00253	9	9	84	84	84	65.1163	0.0038	11	11	76	76	76	83.7209	0.00336	6	6	145	145	145	42.6357	0.0084	10	10	87	87	87	51.1628	0.00372	9	9	77	77	77	51.1628	0.00303	7	7	46	46	46	51.1628	0.00425
tr|A0A140N7M2|A0A140N7M2_ECOBD	4	4	4	4	4	26.3158	0.000139	3	3	3	3	3	20.4678	0.000102	4	4	5	5	5	23.9766	0.000167	3	3	5	5	5	20.4678	0.000219	3	3	4	4	4	20.4678	0.000129	3	3	4	4	4	20.4678	0.000119	NA	NA	NA	NA	NA	NA	NA
tr|A0A140N7M4|A0A140N7M4_ECOBD	NA	NA	NA	NA	NA	NA	NA	NA	NA	NA	NA	NA	NA	NA	NA	NA	NA	NA	NA	NA	NA	NA	NA	NA	NA	NA	NA	NA	NA	NA	NA	NA	NA	NA	NA	NA	NA	NA	NA	NA	NA	NA	4	4	6	6	6	13.1737	0.000214
tr|A0A140N7M5|A0A140N7M5_ECOBD	23	23	118	118	118	66	0.00175	24	24	122	122	122	73.5	0.00178	23	23	128	128	128	62	0.00183	11	11	49	49	49	35.25	0.000916	22	20	134	132	133.886	49.5	0.00185	23	23	176	176	176	53.5	0.00223	6	6	15	15	15	18.25	0.000446
tr|A0A140N7N0|A0A140N7N0_ECOBD	NA	NA	NA	NA	NA	NA	NA	NA	NA	NA	NA	NA	NA	NA	NA	NA	NA	NA	NA	NA	NA	NA	NA	NA	NA	NA	NA	NA	NA	NA	NA	NA	NA	NA	NA	NA	NA	NA	NA	NA	NA	NA	NA	NA	NA	NA	NA	NA	NA
tr|A0A140N7N1|A0A140N7N1_ECOBD	3	3	3	3	3	24.3781	8.84e-05	2	2	2	2	2	6.96517	5.81e-05	NA	NA	NA	NA	NA	NA	NA	NA	NA	NA	NA	NA	NA	NA	NA	NA	NA	NA	NA	NA	NA	NA	NA	NA	NA	NA	NA	NA	3	3	3	3	3	12.4378	0.000178
tr|A0A140N7N2|A0A140N7N2_ECOBD	4	4	5	5	5	17.4603	9.41e-05	7	7	7	7	7	30.4762	0.00013	7	7	11	11	11	34.2857	0.000199	7	7	11	11	11	21.2698	0.000261	4	4	4	4	4	14.9206	7.01e-05	7	7	10	10	10	25.7143	0.000161	3	3	4	4	4	12.0635	0.000151
tr|A0A140N7N3|A0A140N7N3_ECOBD	NA	NA	NA	NA	NA	NA	NA	2	2	2	2	2	2.30719	7.69e-06	2	2	2	2	2	2.43902	7.52e-06	2	2	2	2	2	2.04351	9.85e-06	NA	NA	NA	NA	NA	NA	NA	NA	NA	NA	NA	NA	NA	NA	21	21	28	28	28	16.8754	0.00022
tr|A0A140N7N4|A0A140N7N4_ECOBD	2	2	5	5	5	8.84354	0.000202	3	3	4	4	4	20.4082	0.000159	2	2	3	3	3	8.84354	0.000116	2	2	2	2	2	19.0476	0.000102	NA	NA	NA	NA	NA	NA	NA	NA	NA	NA	NA	NA	NA	NA	NA	NA	NA	NA	NA	NA	NA
tr|A0A140N7N6|A0A140N7N6_ECOBD	NA	NA	NA	NA	NA	NA	NA	NA	NA	NA	NA	NA	NA	NA	NA	NA	NA	NA	NA	NA	NA	NA	NA	NA	NA	NA	NA	NA	NA	NA	NA	NA	NA	NA	NA	NA	NA	NA	NA	NA	NA	NA	3	2	4	3	3.03947	8.26772	0.000142
tr|A0A140N7P0|A0A140N7P0_ECOBD	NA	NA	NA	NA	NA	NA	NA	4	4	4	4	4	11.6228	5.12e-05	2	2	2	2	2	5.92105	2.5e-05	2	2	2	2	2	4.16667	3.28e-05	2	2	3	3	3	6.14035	3.63e-05	3	3	4	4	4	8.55263	4.45e-05	NA	NA	NA	NA	NA	NA	NA
tr|A0A140N7P2|A0A140N7P2_ECOBD	NA	NA	NA	NA	NA	NA	NA	2	2	2	2	2	7.46988	2.81e-05	NA	NA	NA	NA	NA	NA	NA	2	2	2	2	2	7.46988	3.6e-05	NA	NA	NA	NA	NA	NA	NA	NA	NA	NA	NA	NA	NA	NA	NA	NA	NA	NA	NA	NA	NA
tr|A0A140N7P3|A0A140N7P3_ECOBD	3	3	5	5	5	8.80503	6.21e-05	NA	NA	NA	NA	NA	NA	NA	NA	NA	NA	NA	NA	NA	NA	2	2	3	3	3	5.24109	4.7e-05	2	2	2	2	2	4.61216	2.32e-05	2	2	2	2	2	4.8218	2.13e-05	NA	NA	NA	NA	NA	NA	NA
tr|A0A140N7P8|A0A140N7P8_ECOBD	NA	NA	NA	NA	NA	NA	NA	NA	NA	NA	NA	NA	NA	NA	NA	NA	NA	NA	NA	NA	NA	NA	NA	NA	NA	NA	NA	NA	NA	NA	NA	NA	NA	NA	NA	NA	NA	NA	NA	NA	NA	NA	2	2	2	2	2	3.15091	3.95e-05
tr|A0A140N7Q1|A0A140N7Q1_ECOBD	2	2	2	2	2	9.38967	5.56e-05	3	3	3	3	3	13.1455	8.22e-05	3	3	5	5	5	14.0845	0.000134	2	2	2	2	2	13.615	7.02e-05	2	2	2	2	2	11.7371	5.19e-05	3	3	3	3	3	13.615	7.15e-05	NA	NA	NA	NA	NA	NA	NA
tr|A0A140N7Q2|A0A140N7Q2_ECOBD	NA	NA	NA	NA	NA	NA	NA	2	2	2	2	2	12.3223	5.53e-05	NA	NA	NA	NA	NA	NA	NA	NA	NA	NA	NA	NA	NA	NA	NA	NA	NA	NA	NA	NA	NA	NA	NA	NA	NA	NA	NA	NA	NA	NA	NA	NA	NA	NA	NA
tr|A0A140N7Q3|A0A140N7Q3_ECOBD	NA	NA	NA	NA	NA	NA	NA	NA	NA	NA	NA	NA	NA	NA	NA	NA	NA	NA	NA	NA	NA	NA	NA	NA	NA	NA	NA	NA	NA	NA	NA	NA	NA	NA	NA	NA	NA	NA	NA	NA	NA	NA	NA	NA	NA	NA	NA	NA	NA
tr|A0A140N7Q4|A0A140N7Q4_ECOBD	NA	NA	NA	NA	NA	NA	NA	NA	NA	NA	NA	NA	NA	NA	NA	NA	NA	NA	NA	NA	NA	NA	NA	NA	NA	NA	NA	NA	NA	NA	NA	NA	NA	NA	NA	NA	NA	NA	NA	NA	NA	NA	NA	NA	NA	NA	NA	NA	NA
tr|A0A140N7Q6|A0A140N7Q6_ECOBD	4	4	16	16	16	40.8163	0.000967	4	4	20	20	20	43.8776	0.00119	3	3	13	13	13	43.8776	0.000757	3	3	18	18	18	43.8776	0.00137	4	4	15	15	15	47.9592	0.000845	3	3	16	16	16	43.8776	0.000829	NA	NA	NA	NA	NA	NA	NA
tr|A0A140N7Q7|A0A140N7Q7_ECOBD	2	2	2	2	2	9.20502	4.96e-05	NA	NA	NA	NA	NA	NA	NA	NA	NA	NA	NA	NA	NA	NA	3	2	3	2	2.1	10.4603	6.57e-05	2	2	2	2	2	9.20502	4.62e-05	2	2	2	2	2	8.3682	4.25e-05	2	2	2	2	2	8.3682	9.96e-05
tr|A0A140N7Q9|A0A140N7Q9_ECOBD	2	1	5	1	1.0113	3.73333	1.6e-05	NA	NA	NA	NA	NA	NA	NA	NA	NA	NA	NA	NA	NA	NA	2	1	3	1	1.00669	3.73333	2.01e-05	NA	NA	NA	NA	NA	NA	NA	NA	NA	NA	NA	NA	NA	NA	NA	NA	NA	NA	NA	NA	NA
tr|A0A140N7R0|A0A140N7R0_ECOBD	NA	NA	NA	NA	NA	NA	NA	3	3	3	3	3	6.91824	3.67e-05	2	2	2	2	2	6.07966	2.39e-05	3	3	3	3	3	5.66038	4.7e-05	NA	NA	NA	NA	NA	NA	NA	NA	NA	NA	NA	NA	NA	NA	NA	NA	NA	NA	NA	NA	NA
tr|A0A140N7R1|A0A140N7R1_ECOBD	3	3	4	4	4	6.73575	6.14e-05	NA	NA	NA	NA	NA	NA	NA	2	2	3	3	3	3.62694	4.44e-05	2	2	3	3	3	4.40415	5.81e-05	2	2	4	4	4	4.40415	5.72e-05	2	2	2	2	2	4.40415	2.63e-05	2	2	2	2	2	4.40415	6.17e-05
tr|A0A140N7R5|A0A140N7R5_ECOBD	4	4	4	4	4	20.2703	8.01e-05	3	3	4	4	4	13.1757	7.88e-05	3	3	4	4	4	13.1757	7.71e-05	2	2	22	22	22	7.43243	0.000556	NA	NA	NA	NA	NA	NA	NA	NA	NA	NA	NA	NA	NA	NA	3	3	8	8	8	11.8243	0.000322
tr|A0A140N7S0|A0A140N7S0_ECOBD	NA	NA	NA	NA	NA	NA	NA	NA	NA	NA	NA	NA	NA	NA	2	2	2	2	2	9.48905	4.17e-05	2	2	3	3	3	5.83942	8.18e-05	NA	NA	NA	NA	NA	NA	NA	NA	NA	NA	NA	NA	NA	NA	NA	NA	NA	NA	NA	NA	NA
tr|A0A140N7S3|A0A140N7S3_ECOBD	2	2	8	8	8	23.0769	0.000456	3	3	8	8	8	31.7308	0.000449	3	3	16	16	16	31.7308	0.000878	3	3	9	9	9	29.8077	0.000647	3	3	11	11	11	31.7308	0.000584	3	3	10	10	10	31.7308	0.000488	3	3	6	6	6	29.8077	0.000687
tr|A0A140N7S8|A0A140N7S8_ECOBD	NA	NA	NA	NA	NA	NA	NA	3	3	4	4	4	13.467	6.69e-05	2	2	2	2	2	9.45559	3.27e-05	NA	NA	NA	NA	NA	NA	NA	NA	NA	NA	NA	NA	NA	NA	2	2	2	2	2	9.45559	2.91e-05	3	3	3	3	3	5.73066	0.000102
tr|A0A140N7S9|A0A140N7S9_ECOBD	NA	NA	NA	NA	NA	NA	NA	NA	NA	NA	NA	NA	NA	NA	NA	NA	NA	NA	NA	NA	NA	NA	NA	NA	NA	NA	NA	NA	NA	NA	NA	NA	NA	NA	NA	2	2	3	3	3	3.9653	1.89e-05	NA	NA	NA	NA	NA	NA	NA
tr|A0A140N7T0|A0A140N7T0_ECOBD	NA	NA	NA	NA	NA	NA	NA	NA	NA	NA	NA	NA	NA	NA	NA	NA	NA	NA	NA	NA	NA	NA	NA	NA	NA	NA	NA	NA	NA	NA	NA	NA	NA	NA	NA	NA	NA	NA	NA	NA	NA	NA	NA	NA	NA	NA	NA	NA	NA
tr|A0A140N7T1|A0A140N7T1_ECOBD	NA	NA	NA	NA	NA	NA	NA	NA	NA	NA	NA	NA	NA	NA	NA	NA	NA	NA	NA	NA	NA	NA	NA	NA	NA	NA	NA	NA	NA	NA	NA	NA	NA	NA	NA	NA	NA	NA	NA	NA	NA	NA	3	3	3	3	3	9.33333	9.53e-05
tr|A0A140N7T2|A0A140N7T2_ECOBD	NA	NA	NA	NA	NA	NA	NA	NA	NA	NA	NA	NA	NA	NA	2	2	2	2	2	11.1111	4.23e-05	2	2	2	2	2	10.3704	5.54e-05	NA	NA	NA	NA	NA	NA	NA	NA	NA	NA	NA	NA	NA	NA	2	2	2	2	2	11.1111	8.82e-05
tr|A0A140N7T4|A0A140N7T4_ECOBD	4	4	4	4	4	5.45213	3.15e-05	8	8	8	8	8	10.1064	6.21e-05	8	8	9	9	9	9.44149	6.83e-05	8	7	8	7	8	11.7021	7.95e-05	4	4	4	4	4	6.64894	2.94e-05	4	4	4	4	4	6.78191	2.7e-05	NA	NA	NA	NA	NA	NA	NA
tr|A0A140N7T5|A0A140N7T5_ECOBD	NA	NA	NA	NA	NA	NA	NA	NA	NA	NA	NA	NA	NA	NA	NA	NA	NA	NA	NA	NA	NA	2	2	2	2	2	6.48148	6.92e-05	NA	NA	NA	NA	NA	NA	NA	NA	NA	NA	NA	NA	NA	NA	NA	NA	NA	NA	NA	NA	NA
tr|A0A140N7T6|A0A140N7T6_ECOBD	NA	NA	NA	NA	NA	NA	NA	4	4	4	4	4	16.3728	5.88e-05	2	2	3	3	3	5.28967	4.31e-05	2	2	2	2	2	5.28967	3.77e-05	2	2	5	5	5	5.28967	6.96e-05	2	2	6	6	6	5.28967	7.67e-05	6	5	9	8	8.10526	13.0982	0.000243
tr|A0A140N7T7|A0A140N7T7_ECOBD	2	2	2	2	2	8.91892	3.2e-05	2	2	2	2	2	7.56757	3.15e-05	NA	NA	NA	NA	NA	NA	NA	NA	NA	NA	NA	NA	NA	NA	NA	NA	NA	NA	NA	NA	NA	NA	NA	NA	NA	NA	NA	NA	2	2	2	2	2	8.10811	6.44e-05
tr|A0A140N7T9|A0A140N7T9_ECOBD	NA	NA	NA	NA	NA	NA	NA	NA	NA	NA	NA	NA	NA	NA	NA	NA	NA	NA	NA	NA	NA	NA	NA	NA	NA	NA	NA	NA	NA	NA	NA	NA	NA	NA	NA	NA	NA	NA	NA	NA	NA	NA	2	2	2	2	2	5.82278	6.03e-05
tr|A0A140N7U0|A0A140N7U0_ECOBD	2	2	3	3	3	12.5654	9.31e-05	5	5	5	5	5	25.1309	0.000153	3	3	6	6	6	17.801	0.000179	5	5	7	7	7	29.8429	0.000274	4	4	4	4	4	22.5131	0.000116	5	5	5	5	5	26.178	0.000133	4	4	4	4	4	25.1309	0.000249
tr|A0A140N7U3|A0A140N7U3_ECOBD	3	3	10	10	10	25.5102	0.000605	2	2	11	11	11	25.5102	0.000655	4	4	17	17	17	25.5102	0.00099	NA	NA	NA	NA	NA	NA	NA	2	2	2	2	2	24.4898	0.000113	3	3	10	10	10	25.5102	0.000518	NA	NA	NA	NA	NA	NA	NA
tr|A0A140N7U4|A0A140N7U4_ECOBD	21	21	50	50	50	51.9231	0.000633	19	19	43	43	43	52.9915	0.000536	22	22	58	58	58	50.8547	0.000707	17	17	22	22	22	36.1111	0.000351	8	8	44	44	44	20.0855	0.000519	19	19	109	109	109	41.0256	0.00118	16	16	37	37	37	37.1795	0.000941
tr|A0A140N7V0|A0A140N7V0_ECOBD	NA	NA	NA	NA	NA	NA	NA	NA	NA	NA	NA	NA	NA	NA	NA	NA	NA	NA	NA	NA	NA	NA	NA	NA	NA	NA	NA	NA	NA	NA	NA	NA	NA	NA	NA	NA	NA	NA	NA	NA	NA	NA	NA	NA	NA	NA	NA	NA	NA
tr|A0A140N7V1|A0A140N7V1_ECOBD	2	2	7	7	7	7.62195	0.000126	3	3	3	3	3	10.6707	5.34e-05	2	2	3	3	3	8.23171	5.22e-05	5	5	9	9	9	18.2927	0.000205	NA	NA	NA	NA	NA	NA	NA	2	2	2	2	2	6.70732	3.1e-05	NA	NA	NA	NA	NA	NA	NA
tr|A0A140N7V2|A0A140N7V2_ECOBD	NA	NA	NA	NA	NA	NA	NA	NA	NA	NA	NA	NA	NA	NA	NA	NA	NA	NA	NA	NA	NA	2	2	2	2	2	7.35786	5e-05	4	4	5	5	5	14.7157	9.24e-05	4	4	5	5	5	14.7157	8.49e-05	6	6	12	12	12	20.4013	0.000478
tr|A0A140N7V5|A0A140N7V5_ECOBD	NA	NA	NA	NA	NA	NA	NA	NA	NA	NA	NA	NA	NA	NA	NA	NA	NA	NA	NA	NA	NA	NA	NA	NA	NA	NA	NA	NA	NA	NA	NA	NA	NA	NA	NA	NA	NA	NA	NA	NA	NA	NA	NA	NA	NA	NA	NA	NA	NA
tr|A0A140N7W1|A0A140N7W1_ECOBD	NA	NA	NA	NA	NA	NA	NA	3	3	5	5	5	31.2057	0.000207	2	2	3	3	3	22.695	0.000121	NA	NA	NA	NA	NA	NA	NA	NA	NA	NA	NA	NA	NA	NA	NA	NA	NA	NA	NA	NA	NA	NA	NA	NA	NA	NA	NA	NA
tr|A0A140N7W3|A0A140N7W3_ECOBD	8	8	28	28	28	56.8807	0.00152	14	14	42	42	42	59.633	0.00225	12	12	47	47	47	55.9633	0.00246	7	7	53	53	53	51.3761	0.00363	8	8	32	32	32	56.8807	0.00162	5	5	20	20	20	33.0275	0.000931	6	6	29	29	29	40.367	0.00317
tr|A0A140N7W5|A0A140N7W5_ECOBD	NA	NA	NA	NA	NA	NA	NA	NA	NA	NA	NA	NA	NA	NA	NA	NA	NA	NA	NA	NA	NA	NA	NA	NA	NA	NA	NA	NA	NA	NA	NA	NA	NA	NA	NA	2	2	2	2	2	3.26087	1.23e-05	NA	NA	NA	NA	NA	NA	NA
tr|A0A140N7W7|A0A140N7W7_ECOBD	4	4	4	4	4	8.5622	3.83e-05	4	4	5	5	5	8.5622	4.71e-05	3	3	4	4	4	7.91599	3.69e-05	3	3	5	5	5	5.49273	6.04e-05	3	3	4	4	4	6.62359	3.57e-05	4	4	7	7	7	8.72375	5.74e-05	NA	NA	NA	NA	NA	NA	NA
tr|A0A140N7X0|A0A140N7X0_ECOBD	NA	NA	NA	NA	NA	NA	NA	NA	NA	NA	NA	NA	NA	NA	NA	NA	NA	NA	NA	NA	NA	NA	NA	NA	NA	NA	NA	NA	NA	NA	NA	NA	NA	NA	NA	NA	NA	NA	NA	NA	NA	NA	NA	NA	NA	NA	NA	NA	NA
tr|A0A140N7X1|A0A140N7X1_ECOBD	8	8	27	27	27	29.4118	0.000672	10	10	20	20	20	33.6134	0.00049	9	9	18	18	18	29.4118	0.000432	7	7	7	7	7	30.2521	0.00022	7	7	9	9	9	28.1513	0.000209	7	7	10	10	10	32.3529	0.000213	3	3	3	3	3	13.0252	0.00015
tr|A0A140N7X2|A0A140N7X2_ECOBD	NA	NA	NA	NA	NA	NA	NA	NA	NA	NA	NA	NA	NA	NA	NA	NA	NA	NA	NA	NA	NA	NA	NA	NA	NA	NA	NA	NA	NA	NA	NA	NA	NA	NA	NA	NA	NA	NA	NA	NA	NA	NA	2	2	2	2	2	17.1642	0.000178
tr|A0A140N7Y1|A0A140N7Y1_ECOBD	6	6	10	10	10	48.5149	0.000587	5	5	7	7	7	39.604	0.000404	6	6	13	13	13	51.4851	0.000735	3	3	4	4	4	38.6139	0.000296	4	4	17	17	17	25.7426	0.00093	5	5	21	21	21	51.4851	0.00106	5	5	13	13	13	48.5149	0.00153
tr|A0A140N7Y4|A0A140N7Y4_ECOBD	7	7	12	12	12	60.1732	0.000308	6	6	12	12	12	41.1255	0.000303	7	7	15	15	15	58.4416	0.000371	4	4	6	6	6	19.4805	0.000194	3	3	3	3	3	18.1818	7.17e-05	6	6	13	13	13	35.4978	0.000286	NA	NA	NA	NA	NA	NA	NA
tr|A0A140N7Y7|A0A140N7Y7_ECOBD	NA	NA	NA	NA	NA	NA	NA	NA	NA	NA	NA	NA	NA	NA	NA	NA	NA	NA	NA	NA	NA	NA	NA	NA	NA	NA	NA	NA	NA	NA	NA	NA	NA	NA	NA	NA	NA	NA	NA	NA	NA	NA	NA	NA	NA	NA	NA	NA	NA
tr|A0A140N7Y8|A0A140N7Y8_ECOBD	NA	NA	NA	NA	NA	NA	NA	2	2	2	2	2	10.5263	3.61e-05	NA	NA	NA	NA	NA	NA	NA	NA	NA	NA	NA	NA	NA	NA	NA	NA	NA	NA	NA	NA	NA	NA	NA	NA	NA	NA	NA	NA	NA	NA	NA	NA	NA	NA	NA
tr|A0A140N7Z4|A0A140N7Z4_ECOBD	6	5	14	10	10.113	24.0854	0.000183	8	7	12	11	11.0323	32.9268	0.000196	9	8	12	11	11.0356	31.7073	0.000192	5	4	7	5	5.03344	14.939	0.000115	4	4	6	6	6	16.7683	0.000101	5	5	11	11	11	17.6829	0.00017	2	2	2	2	2	6.40244	7.26e-05
tr|A0A140N7Z6|A0A140N7Z6_ECOBD	NA	NA	NA	NA	NA	NA	NA	NA	NA	NA	NA	NA	NA	NA	2	1	2	1	1.02703	4.30622	1.4e-05	NA	NA	NA	NA	NA	NA	NA	NA	NA	NA	NA	NA	NA	NA	NA	NA	NA	NA	NA	NA	NA	NA	NA	NA	NA	NA	NA	NA
tr|A0A140N7Z7|A0A140N7Z7_ECOBD	NA	NA	NA	NA	NA	NA	NA	NA	NA	NA	NA	NA	NA	NA	2	2	2	2	2	15.7895	0.0001	NA	NA	NA	NA	NA	NA	NA	NA	NA	NA	NA	NA	NA	NA	NA	NA	NA	NA	NA	NA	NA	NA	NA	NA	NA	NA	NA	NA
tr|A0A140N7Z8|A0A140N7Z8_ECOBD	2	2	2	2	2	13.8298	4.2e-05	2	2	3	3	3	13.4752	6.21e-05	4	4	6	6	6	20.2128	0.000121	3	3	5	5	5	11.3475	0.000133	2	2	2	2	2	7.44681	3.92e-05	5	5	6	6	6	26.5957	0.000108	4	4	4	4	4	14.8936	0.000169
tr|A0A140N7Z9|A0A140N7Z9_ECOBD	NA	NA	NA	NA	NA	NA	NA	NA	NA	NA	NA	NA	NA	NA	NA	NA	NA	NA	NA	NA	NA	NA	NA	NA	NA	NA	NA	NA	NA	NA	NA	NA	NA	NA	NA	NA	NA	NA	NA	NA	NA	NA	6	6	7	7	7	7.8869	0.000124
tr|A0A140N800|A0A140N800_ECOBD	5	5	9	9	9	52.1739	0.000386	5	5	9	9	9	48.5507	0.000381	4	4	14	14	14	44.9275	0.000579	4	4	5	5	5	31.8841	0.000271	5	5	7	7	7	52.1739	0.00028	5	5	5	5	5	40.5797	0.000184	3	3	3	3	3	23.1884	0.000259
tr|A0A140N801|A0A140N801_ECOBD	5	5	8	8	8	21.8354	0.00015	9	9	12	12	12	31.962	0.000222	5	5	12	12	12	24.6835	0.000217	5	5	10	10	10	18.038	0.000237	5	5	8	8	8	16.4557	0.00014	6	6	11	11	11	28.481	0.000177	4	4	8	8	8	14.2405	0.000301
tr|A0A140N802|A0A140N802_ECOBD	5	5	7	7	7	20.6704	0.000116	3	3	3	3	3	12.8492	4.89e-05	2	2	3	3	3	9.77654	4.78e-05	2	2	2	2	2	6.42458	4.18e-05	NA	NA	NA	NA	NA	NA	NA	NA	NA	NA	NA	NA	NA	NA	2	2	2	2	2	6.42458	6.65e-05
tr|A0A140N804|A0A140N804_ECOBD	NA	NA	NA	NA	NA	NA	NA	NA	NA	NA	NA	NA	NA	NA	NA	NA	NA	NA	NA	NA	NA	2	2	2	2	2	7.82609	4.33e-05	NA	NA	NA	NA	NA	NA	NA	NA	NA	NA	NA	NA	NA	NA	NA	NA	NA	NA	NA	NA	NA
tr|A0A140N809|A0A140N809_ECOBD	NA	NA	NA	NA	NA	NA	NA	NA	NA	NA	NA	NA	NA	NA	NA	NA	NA	NA	NA	NA	NA	NA	NA	NA	NA	NA	NA	NA	NA	NA	NA	NA	NA	NA	NA	NA	NA	NA	NA	NA	NA	NA	NA	NA	NA	NA	NA	NA	NA
tr|A0A140N810|A0A140N810_ECOBD	26	24	47	44	47	44.1931	0.00042	33	30	49	45	49	44.6456	0.000431	26	24	49	47	48.88	37.1041	0.000421	19	19	55	55	55	25.7919	0.00062	19	19	92	92	92	27.9035	0.000766	37	33	82	78	82	45.098	0.000628	20	19	66	63	65.9531	29.7134	0.00118
tr|A0A140N811|A0A140N811_ECOBD	10	10	43	43	43	69.6629	0.00286	8	8	59	59	59	69.6629	0.00387	9	9	29	29	29	69.6629	0.00186	7	7	77	77	77	40.4494	0.00647	10	10	62	62	62	41.573	0.00385	8	8	43	43	43	35.9551	0.00245	6	6	34	34	34	34.8315	0.00455
tr|A0A140N812|A0A140N812_ECOBD	3	3	5	5	5	9.66184	0.000143	4	4	4	4	4	9.66184	0.000113	3	3	3	3	3	14.0097	8.27e-05	6	6	8	8	8	20.2899	0.000289	2	2	2	2	2	10.1449	5.34e-05	3	3	3	3	3	14.9758	7.36e-05	NA	NA	NA	NA	NA	NA	NA
tr|A0A140N813|A0A140N813_ECOBD	NA	NA	NA	NA	NA	NA	NA	4	4	12	12	12	23.5294	0.000229	6	6	10	10	10	30.719	0.000186	NA	NA	NA	NA	NA	NA	NA	NA	NA	NA	NA	NA	NA	NA	3	3	7	7	7	12.0915	0.000116	2	2	2	2	2	7.18954	7.78e-05
tr|A0A140N814|A0A140N814_ECOBD	NA	NA	NA	NA	NA	NA	NA	NA	NA	NA	NA	NA	NA	NA	2	2	2	2	2	5.39568	4.11e-05	NA	NA	NA	NA	NA	NA	NA	NA	NA	NA	NA	NA	NA	NA	NA	NA	NA	NA	NA	NA	NA	NA	NA	NA	NA	NA	NA	NA
tr|A0A140N816|A0A140N816_ECOBD	NA	NA	NA	NA	NA	NA	NA	2	2	2	2	2	3.2872	2.02e-05	NA	NA	NA	NA	NA	NA	NA	NA	NA	NA	NA	NA	NA	NA	NA	NA	NA	NA	NA	NA	NA	NA	NA	NA	NA	NA	NA	NA	NA	NA	NA	NA	NA	NA	NA
tr|A0A140N820|A0A140N820_ECOBD	NA	NA	NA	NA	NA	NA	NA	NA	NA	NA	NA	NA	NA	NA	NA	NA	NA	NA	NA	NA	NA	NA	NA	NA	NA	NA	NA	NA	NA	NA	NA	NA	NA	NA	NA	NA	NA	NA	NA	NA	NA	NA	NA	NA	NA	NA	NA	NA	NA
tr|A0A140N821|A0A140N821_ECOBD	17	17	94	94	94	44.8468	0.00155	16	16	79	79	79	47.0752	0.00128	18	18	89	89	89	45.1253	0.00141	12	12	68	68	68	38.1616	0.00142	16	16	93	93	93	44.8468	0.00143	17	17	108	108	108	46.5181	0.00153	13	13	99	99	99	29.5265	0.00328
tr|A0A140N822|A0A140N822_ECOBD	4	4	8	8	8	18.7075	0.000161	9	9	15	15	15	40.1361	0.000298	5	5	7	7	7	29.2517	0.000136	6	6	9	9	9	23.8095	0.000229	7	7	9	9	9	32.9932	0.000169	7	7	10	10	10	27.551	0.000173	2	2	3	3	3	7.48299	0.000121
tr|A0A140N825|A0A140N825_ECOBD	NA	NA	NA	NA	NA	NA	NA	3	3	3	3	3	12.7854	7.99e-05	NA	NA	NA	NA	NA	NA	NA	2	2	5	5	5	9.13242	0.000171	3	3	3	3	3	13.242	7.57e-05	NA	NA	NA	NA	NA	NA	NA	3	3	9	9	9	12.7854	0.000489
tr|A0A140N826|A0A140N826_ECOBD	3	3	8	8	8	24.2236	0.000294	4	4	7	7	7	29.8137	0.000254	5	5	6	6	6	30.4348	0.000213	4	4	9	9	9	18.0124	0.000418	4	4	5	5	5	18.0124	0.000172	4	4	6	6	6	18.0124	0.000189	2	2	3	3	3	9.31677	0.000222
tr|A0A140N827|A0A140N827_ECOBD	NA	NA	NA	NA	NA	NA	NA	NA	NA	NA	NA	NA	NA	NA	NA	NA	NA	NA	NA	NA	NA	3	3	3	3	3	7.9646	6.61e-05	NA	NA	NA	NA	NA	NA	NA	NA	NA	NA	NA	NA	NA	NA	3	3	3	3	3	7.07965	0.000105
tr|A0A140N831|A0A140N831_ECOBD	11	11	13	13	13	19.085	0.000101	14	14	20	20	20	22.3529	0.000153	13	13	19	19	19	23.6601	0.000142	13	13	18	18	18	17.3856	0.000176	5	5	6	6	6	7.71242	4.33e-05	9	9	13	13	13	11.7647	8.63e-05	5	5	6	6	6	6.01307	9.34e-05
tr|A0A140N833|A0A140N833_ECOBD	NA	NA	NA	NA	NA	NA	NA	NA	NA	NA	NA	NA	NA	NA	NA	NA	NA	NA	NA	NA	NA	NA	NA	NA	NA	NA	NA	NA	NA	NA	NA	NA	NA	NA	NA	NA	NA	NA	NA	NA	NA	NA	NA	NA	NA	NA	NA	NA	NA
tr|A0A140N836|A0A140N836_ECOBD	NA	NA	NA	NA	NA	NA	NA	5	5	5	5	5	23.2687	8.08e-05	4	4	5	5	5	13.8504	7.9e-05	2	2	2	2	2	6.37119	4.14e-05	4	4	6	6	6	12.1884	9.18e-05	7	7	8	8	8	16.8975	0.000112	NA	NA	NA	NA	NA	NA	NA
tr|A0A140N843|A0A140N843_ECOBD	NA	NA	NA	NA	NA	NA	NA	NA	NA	NA	NA	NA	NA	NA	NA	NA	NA	NA	NA	NA	NA	NA	NA	NA	NA	NA	NA	NA	NA	NA	NA	NA	NA	NA	NA	NA	NA	NA	NA	NA	NA	NA	NA	NA	NA	NA	NA	NA	NA
tr|A0A140N844|A0A140N844_ECOBD	4	4	6	6	6	32.5581	0.000276	6	6	10	10	10	32.5581	0.000452	5	5	36	36	36	32.5581	0.00159	2	2	32	32	32	13.1783	0.00185	3	3	12	12	12	32.5581	0.000514	4	4	85	85	85	32.5581	0.00334	3	3	4	4	4	13.1783	0.000369
tr|A0A140N845|A0A140N845_ECOBD	3	3	3	3	3	26.7281	8.19e-05	2	2	2	2	2	17.5115	5.38e-05	NA	NA	NA	NA	NA	NA	NA	NA	NA	NA	NA	NA	NA	NA	NA	NA	NA	NA	NA	NA	NA	NA	NA	NA	NA	NA	NA	NA	NA	NA	NA	NA	NA	NA	NA
tr|A0A140N846|A0A140N846_ECOBD	12	12	83	83	83	85.1064	0.00523	12	12	147	147	147	85.1064	0.00912	13	13	102	102	102	89.3617	0.00619	9	9	121	121	121	57.4468	0.00962	11	11	78	78	78	80.8511	0.00458	11	11	212	212	212	80.8511	0.0114	5	5	39	39	39	40.4255	0.00494
tr|A0A140N848|A0A140N848_ECOBD	NA	NA	NA	NA	NA	NA	NA	NA	NA	NA	NA	NA	NA	NA	NA	NA	NA	NA	NA	NA	NA	NA	NA	NA	NA	NA	NA	NA	NA	NA	NA	NA	NA	NA	NA	NA	NA	NA	NA	NA	NA	NA	NA	NA	NA	NA	NA	NA	NA
tr|A0A140N849|A0A140N849_ECOBD	3	3	3	3	3	11.5727	5.28e-05	6	6	7	7	7	19.2878	0.000121	5	5	5	5	5	18.6944	8.47e-05	7	7	11	11	11	18.1009	0.000244	4	4	6	6	6	15.1335	9.83e-05	3	3	6	6	6	9.49555	9.04e-05	5	5	14	14	14	11.8694	0.000495
tr|A0A140N850|A0A140N850_ECOBD	5	5	6	6	6	21.7617	0.000184	4	4	4	4	4	21.7617	0.000121	7	7	11	11	11	38.342	0.000325	4	4	5	5	5	11.399	0.000194	3	3	3	3	3	16.0622	8.59e-05	4	4	4	4	4	32.6425	0.000105	3	3	6	6	6	11.9171	0.00037
tr|A0A140N852|A0A140N852_ECOBD	NA	NA	NA	NA	NA	NA	NA	NA	NA	NA	NA	NA	NA	NA	NA	NA	NA	NA	NA	NA	NA	NA	NA	NA	NA	NA	NA	NA	NA	NA	NA	NA	NA	NA	NA	NA	NA	NA	NA	NA	NA	NA	NA	NA	NA	NA	NA	NA	NA
tr|A0A140N855|A0A140N855_ECOBD	NA	NA	NA	NA	NA	NA	NA	2	2	2	2	2	6.04027	3.92e-05	NA	NA	NA	NA	NA	NA	NA	NA	NA	NA	NA	NA	NA	NA	NA	NA	NA	NA	NA	NA	NA	NA	NA	NA	NA	NA	NA	NA	NA	NA	NA	NA	NA	NA	NA
tr|A0A140N856|A0A140N856_ECOBD	13	13	30	30	30	60.3846	0.000684	15	15	23	23	23	60.3846	0.000516	14	14	27	27	27	55.3846	0.000593	10	10	23	23	23	39.6154	0.000661	9	9	16	16	16	39.2308	0.00034	10	10	21	21	21	43.0769	0.00041	10	9	36	35	35.5833	43.8462	0.00163
tr|A0A140N857|A0A140N857_ECOBD	NA	NA	NA	NA	NA	NA	NA	NA	NA	NA	NA	NA	NA	NA	2	NA	3	0	0	2.48691	0	2	NA	3	0	0	2.48691	0	3	2	3	2	2.03774	3.53403	1.47e-05	2	NA	5	0	0	2.22513	0	2	NA	3	0	0	2.48691	0
tr|A0A140N866|A0A140N866_ECOBD	8	8	23	23	23	60	0.000757	10	10	19	19	19	49.4444	0.000616	7	7	20	20	20	41.1111	0.000634	3	3	4	4	4	16.6667	0.000166	3	3	5	5	5	26.6667	0.000153	6	6	6	6	6	41.1111	0.000169	NA	NA	NA	NA	NA	NA	NA
tr|A0A140N870|A0A140N870_ECOBD	3	3	5	5	5	7.22543	8.56e-05	3	3	5	5	5	8.09249	8.43e-05	5	4	6	5	5.17241	12.4277	8.53e-05	2	2	3	3	3	7.22543	6.48e-05	NA	NA	NA	NA	NA	NA	NA	2	2	2	2	2	6.6474	2.93e-05	NA	NA	NA	NA	NA	NA	NA
tr|A0A140N877|A0A140N877_ECOBD	2	2	3	3	3	12.9032	4.78e-05	4	4	5	5	5	20.4301	7.84e-05	2	2	3	3	3	5.91398	4.6e-05	2	2	2	2	2	5.91398	4.02e-05	NA	NA	NA	NA	NA	NA	NA	2	2	5	5	5	12.6344	6.82e-05	NA	NA	NA	NA	NA	NA	NA
tr|A0A140N878|A0A140N878_ECOBD	NA	NA	NA	NA	NA	NA	NA	2	2	3	3	3	2.35294	2.29e-05	NA	NA	NA	NA	NA	NA	NA	NA	NA	NA	NA	NA	NA	NA	NA	NA	NA	NA	NA	NA	NA	NA	NA	NA	NA	NA	NA	NA	NA	NA	NA	NA	NA	NA	NA
tr|A0A140N883|A0A140N883_ECOBD	4	4	4	4	4	22.8682	9.19e-05	3	3	3	3	3	17.8295	6.78e-05	3	3	3	3	3	12.4031	6.64e-05	2	2	3	3	3	9.68992	8.69e-05	NA	NA	NA	NA	NA	NA	NA	3	3	3	3	3	17.0543	5.9e-05	NA	NA	NA	NA	NA	NA	NA
tr|A0A140N885|A0A140N885_ECOBD	NA	NA	NA	NA	NA	NA	NA	6	6	6	6	6	58.3333	0.000194	3	3	3	3	3	33.8889	9.51e-05	3	3	3	3	3	18.8889	0.000125	3	3	3	3	3	32.2222	9.21e-05	5	5	6	6	6	51.6667	0.000169	4	4	7	7	7	27.7778	0.000463
tr|A0A140N889|A0A140N889_ECOBD	2	2	5	5	5	10.3448	0.000146	2	2	2	2	2	10.3448	5.75e-05	NA	NA	NA	NA	NA	NA	NA	NA	NA	NA	NA	NA	NA	NA	NA	NA	NA	NA	NA	NA	NA	2	2	4	4	4	10.3448	0.0001	NA	NA	NA	NA	NA	NA	NA
tr|A0A140N893|A0A140N893_ECOBD	NA	NA	NA	NA	NA	NA	NA	4	4	4	4	4	10.3343	7.09e-05	7	7	8	8	8	18.845	0.000139	3	3	6	6	6	9.11854	0.000136	2	2	3	3	3	7.59878	5.04e-05	3	3	5	5	5	13.0699	7.71e-05	5	5	9	9	9	14.5897	0.000326
tr|A0A140N894|A0A140N894_ECOBD	NA	NA	NA	NA	NA	NA	NA	2	2	2	2	2	11.8033	3.83e-05	NA	NA	NA	NA	NA	NA	NA	NA	NA	NA	NA	NA	NA	NA	NA	NA	NA	NA	NA	NA	NA	NA	NA	NA	NA	NA	NA	NA	NA	NA	NA	NA	NA	NA	NA
tr|A0A140N896|A0A140N896_ECOBD	4	4	4	4	4	12.2257	7.43e-05	9	9	9	9	9	28.8401	0.000165	9	9	13	13	13	32.9154	0.000233	4	4	4	4	4	12.2257	9.37e-05	11	11	20	20	20	32.6019	0.000346	11	11	19	19	19	34.4828	0.000302	NA	NA	NA	NA	NA	NA	NA
tr|A0A140N899|A0A140N899_ECOBD	8	8	11	11	11	16.7006	0.000133	9	9	10	10	10	18.5336	0.000119	7	7	11	11	11	17.1079	0.000128	7	7	8	8	8	16.2933	0.000122	9	9	13	13	13	16.4969	0.000146	12	12	21	21	21	24.4399	0.000217	10	10	13	13	13	17.1079	0.000315
tr|A0A140N8A2|A0A140N8A2_ECOBD	3	3	3	3	3	8.30671	5.68e-05	4	4	5	5	5	17.5719	9.32e-05	2	2	2	2	2	9.58466	3.65e-05	2	2	2	2	2	7.98722	4.78e-05	NA	NA	NA	NA	NA	NA	NA	NA	NA	NA	NA	NA	NA	NA	NA	NA	NA	NA	NA	NA	NA
tr|A0A140N8A8|A0A140N8A8_ECOBD	NA	NA	NA	NA	NA	NA	NA	NA	NA	NA	NA	NA	NA	NA	2	2	2	2	2	18.1818	4.94e-05	NA	NA	NA	NA	NA	NA	NA	NA	NA	NA	NA	NA	NA	NA	NA	NA	NA	NA	NA	NA	NA	NA	NA	NA	NA	NA	NA	NA
tr|A0A140N8B1|A0A140N8B1_ECOBD	7	1	8	1	4.5	19.7368	5.85e-05	3	NA	3	0	0	6.79825	0	2	NA	2	0	0	3.07018	0	3	NA	5	0	0	5.70175	0	2	NA	3	0	0	3.94737	0	7	1	9	1	2.33333	16.886	2.6e-05	3	NA	5	0	0	6.35965	0
tr|A0A140N8B3|A0A140N8B3_ECOBD	NA	NA	NA	NA	NA	NA	NA	4	4	4	4	4	6.65281	2.43e-05	7	7	8	8	8	10.0832	4.75e-05	5	5	7	7	7	6.02911	5.44e-05	2	2	2	2	2	2.4948	1.15e-05	4	4	5	5	5	5.92516	2.64e-05	3	3	5	5	5	3.84615	6.19e-05
tr|A0A140N8B4|A0A140N8B4_ECOBD	11	11	89	89	89	70.4225	0.00743	8	8	67	67	67	52.1127	0.00551	9	9	74	74	74	53.5211	0.00595	8	8	260	260	260	57.7465	0.0274	11	11	113	113	113	70.4225	0.00879	11	11	96	96	96	80.2817	0.00686	6	6	51	51	51	45.0704	0.00855
tr|A0A140N8B5|A0A140N8B5_ECOBD	3	3	3	3	3	10	4.44e-05	2	2	2	2	2	6.75	2.92e-05	NA	NA	NA	NA	NA	NA	NA	6	5	7	6	6.15	14.75	0.000115	2	1	4	1	1.15789	3	1.6e-05	NA	NA	NA	NA	NA	NA	NA	NA	NA	NA	NA	NA	NA	NA
tr|A0A140N8B6|A0A140N8B6_ECOBD	10	10	12	12	12	57.3222	0.000298	8	8	9	9	9	48.5356	0.00022	7	7	8	8	8	36.4017	0.000191	6	6	6	6	6	23.431	0.000188	2	2	3	3	3	7.11297	6.93e-05	2	2	2	2	2	7.11297	4.25e-05	2	2	2	2	2	7.11297	9.96e-05
tr|A0A140N8B7|A0A140N8B7_ECOBD	NA	NA	NA	NA	NA	NA	NA	2	2	2	2	2	8.22943	2.91e-05	NA	NA	NA	NA	NA	NA	NA	2	2	2	2	2	5.73566	3.73e-05	2	2	2	2	2	6.98254	2.75e-05	NA	NA	NA	NA	NA	NA	NA	NA	NA	NA	NA	NA	NA	NA
tr|A0A140N8B9|A0A140N8B9_ECOBD	5	5	9	9	9	24.8619	0.000295	6	6	9	9	9	32.5967	0.00029	6	6	14	14	14	24.8619	0.000441	3	3	9	9	9	18.232	0.000372	4	4	9	9	9	24.8619	0.000275	6	6	13	13	13	32.5967	0.000365	2	2	2	2	2	12.1547	0.000132
tr|A0A140N8C3|A0A140N8C3_ECOBD	4	4	9	9	9	26.0664	0.000253	3	3	5	5	5	16.5877	0.000138	3	3	7	7	7	20.8531	0.000189	3	3	6	6	6	16.5877	0.000213	3	3	9	9	9	16.5877	0.000236	5	5	11	11	11	29.8578	0.000265	2	2	4	4	4	11.3744	0.000226
tr|A0A140N8C6|A0A140N8C6_ECOBD	9	9	14	14	14	20.2363	0.000123	12	12	15	15	15	27.6219	0.000129	12	12	17	17	17	26.5879	0.000143	8	8	15	15	15	11.9645	0.000166	4	4	6	6	6	8.56721	4.89e-05	9	9	14	14	14	16.2482	0.000105	10	10	13	13	13	17.4298	0.000229
tr|A0A140N8C7|A0A140N8C7_ECOBD	NA	NA	NA	NA	NA	NA	NA	3	3	3	3	3	7.80591	3.69e-05	NA	NA	NA	NA	NA	NA	NA	NA	NA	NA	NA	NA	NA	NA	NA	NA	NA	NA	NA	NA	NA	NA	NA	NA	NA	NA	NA	NA	NA	NA	NA	NA	NA	NA	NA
tr|A0A140N8C8|A0A140N8C8_ECOBD	4	4	9	9	9	26.2136	0.000259	6	6	8	8	8	42.7184	0.000227	4	4	7	7	7	26.2136	0.000194	7	7	11	11	11	34.9515	0.000399	4	4	6	6	6	23.301	0.000161	5	5	12	12	12	30.0971	0.000296	3	3	6	6	6	17.9612	0.000347
tr|A0A140N8D1|A0A140N8D1_ECOBD	NA	NA	NA	NA	NA	NA	NA	NA	NA	NA	NA	NA	NA	NA	NA	NA	NA	NA	NA	NA	NA	NA	NA	NA	NA	NA	NA	NA	NA	NA	NA	NA	NA	NA	NA	NA	NA	NA	NA	NA	NA	NA	NA	NA	NA	NA	NA	NA	NA
tr|A0A140N8D2|A0A140N8D2_ECOBD	NA	NA	NA	NA	NA	NA	NA	3	3	3	3	3	23.8095	6.95e-05	6	6	6	6	6	34.127	0.000136	2	2	2	2	2	8.73016	5.93e-05	NA	NA	NA	NA	NA	NA	NA	NA	NA	NA	NA	NA	NA	NA	NA	NA	NA	NA	NA	NA	NA
tr|A0A140N8D3|A0A140N8D3_ECOBD	6	6	9	9	9	18.5714	0.000152	7	7	7	7	7	21.7143	0.000117	9	9	11	11	11	26.2857	0.000179	7	7	8	8	8	15.4286	0.000171	3	3	3	3	3	10	4.73e-05	4	4	4	4	4	12.8571	5.8e-05	NA	NA	NA	NA	NA	NA	NA
tr|A0A140N8D7|A0A140N8D7_ECOBD	3	3	4	4	4	15.4135	8.91e-05	4	4	5	5	5	20.6767	0.00011	4	4	5	5	5	22.1805	0.000107	NA	NA	NA	NA	NA	NA	NA	2	2	2	2	2	9.3985	4.15e-05	3	3	4	4	4	18.4211	7.63e-05	2	2	2	2	2	9.3985	8.95e-05
tr|A0A140N8D8|A0A140N8D8_ECOBD	NA	NA	NA	NA	NA	NA	NA	NA	NA	NA	NA	NA	NA	NA	NA	NA	NA	NA	NA	NA	NA	NA	NA	NA	NA	NA	NA	NA	NA	NA	NA	NA	NA	NA	NA	NA	NA	NA	NA	NA	NA	NA	3	3	4	4	4	8.14607	0.000134
tr|A0A140N8D9|A0A140N8D9_ECOBD	NA	NA	NA	NA	NA	NA	NA	2	2	2	2	2	10.6383	4.14e-05	2	2	3	3	3	12.0567	6.07e-05	NA	NA	NA	NA	NA	NA	NA	2	2	3	3	3	9.92908	5.88e-05	3	3	6	6	6	13.4752	0.000108	NA	NA	NA	NA	NA	NA	NA
tr|A0A140N8E1|A0A140N8E1_ECOBD	40	40	346	346	346	81.6537	0.0053	38	38	340	340	340	82.6873	0.00513	38	38	356	356	356	84.7545	0.00525	16	16	114	114	114	42.8941	0.0022	33	33	300	300	300	66.4083	0.00428	35	35	340	340	340	74.9354	0.00446	19	19	97	97	97	44.4444	0.00298
tr|A0A140N8E4|A0A140N8E4_ECOBD	NA	NA	NA	NA	NA	NA	NA	NA	NA	NA	NA	NA	NA	NA	NA	NA	NA	NA	NA	NA	NA	2	2	2	2	2	8.2153	4.23e-05	NA	NA	NA	NA	NA	NA	NA	NA	NA	NA	NA	NA	NA	NA	3	3	3	3	3	12.1813	0.000101
tr|A0A140N8E6|A0A140N8E6_ECOBD	2	2	7	7	7	46.8085	0.000441	NA	NA	NA	NA	NA	NA	NA	NA	NA	NA	NA	NA	NA	NA	NA	NA	NA	NA	NA	NA	NA	NA	NA	NA	NA	NA	NA	NA	NA	NA	NA	NA	NA	NA	NA	NA	NA	NA	NA	NA	NA	NA
tr|A0A140N8F0|A0A140N8F0_ECOBD	NA	NA	NA	NA	NA	NA	NA	NA	NA	NA	NA	NA	NA	NA	NA	NA	NA	NA	NA	NA	NA	NA	NA	NA	NA	NA	NA	NA	NA	NA	NA	NA	NA	NA	NA	NA	NA	NA	NA	NA	NA	NA	NA	NA	NA	NA	NA	NA	NA
tr|A0A140N8F2|A0A140N8F2_ECOBD	NA	NA	NA	NA	NA	NA	NA	3	3	3	3	3	20.1794	7.85e-05	4	4	4	4	4	21.5247	0.000102	NA	NA	NA	NA	NA	NA	NA	NA	NA	NA	NA	NA	NA	NA	3	3	3	3	3	16.1435	6.83e-05	NA	NA	NA	NA	NA	NA	NA
tr|A0A140N8F4|A0A140N8F4_ECOBD	4	4	5	5	5	14.6939	0.000121	5	5	5	5	5	19.1837	0.000119	5	5	7	7	7	18.3673	0.000163	4	4	7	7	7	14.2857	0.000214	4	4	13	13	13	14.6939	0.000293	4	4	6	6	6	10.2041	0.000124	5	5	8	8	8	18.7755	0.000389
tr|A0A140N8F6|A0A140N8F6_ECOBD	3	3	4	4	4	12.1212	7.98e-05	2	2	5	5	5	9.09091	9.82e-05	4	4	7	7	7	14.1414	0.000135	NA	NA	NA	NA	NA	NA	NA	NA	NA	NA	NA	NA	NA	NA	4	4	4	4	4	14.1414	6.84e-05	3	2	4	3	3.04286	11.1111	0.000122
tr|A0A140N8G3|A0A140N8G3_ECOBD	8	8	21	21	21	34.6154	0.000342	10	10	14	14	14	35.4396	0.000224	11	11	24	24	24	42.3077	0.000376	5	5	21	21	21	16.4835	0.000431	7	7	15	15	15	23.6264	0.000228	8	8	23	23	23	25.8242	0.000321	5	5	19	19	19	16.2088	0.000621
tr|A0A140N8G6|A0A140N8G6_ECOBD	NA	NA	NA	NA	NA	NA	NA	NA	NA	NA	NA	NA	NA	NA	NA	NA	NA	NA	NA	NA	NA	NA	NA	NA	NA	NA	NA	NA	NA	NA	NA	NA	NA	NA	NA	2	2	2	2	2	5.10836	1.57e-05	NA	NA	NA	NA	NA	NA	NA
tr|A0A140N8G7|A0A140N8G7_ECOBD	2	2	2	2	2	4.49173	2.8e-05	NA	NA	NA	NA	NA	NA	NA	NA	NA	NA	NA	NA	NA	NA	2	2	2	2	2	6.14657	3.53e-05	NA	NA	NA	NA	NA	NA	NA	NA	NA	NA	NA	NA	NA	NA	NA	NA	NA	NA	NA	NA	NA
tr|A0A140N8G8|A0A140N8G8_ECOBD	NA	NA	NA	NA	NA	NA	NA	NA	NA	NA	NA	NA	NA	NA	NA	NA	NA	NA	NA	NA	NA	NA	NA	NA	NA	NA	NA	NA	NA	NA	NA	NA	NA	NA	NA	NA	NA	NA	NA	NA	NA	NA	NA	NA	NA	NA	NA	NA	NA
tr|A0A140N8G9|A0A140N8G9_ECOBD	10	10	20	20	20	22.5376	0.000198	15	15	20	20	20	26.2104	0.000195	10	10	14	14	14	21.202	0.000133	6	6	25	25	25	14.6912	0.000312	2	2	5	5	5	4.50751	4.61e-05	6	6	12	12	12	16.0267	0.000102	13	13	41	41	41	25.8765	0.000815
tr|A0A140N8H0|A0A140N8H0_ECOBD	5	5	12	12	12	11.5789	0.00015	5	5	8	8	8	17.8947	9.83e-05	4	4	8	8	8	11.5789	9.61e-05	4	4	8	8	8	7.36842	0.000126	2	2	3	3	3	4.21053	3.49e-05	5	5	7	7	7	14.3158	7.48e-05	NA	NA	NA	NA	NA	NA	NA
tr|A0A140N8H2|A0A140N8H2_ECOBD	NA	NA	NA	NA	NA	NA	NA	4	4	4	4	4	15.5224	6.97e-05	2	2	3	3	3	7.16418	5.11e-05	NA	NA	NA	NA	NA	NA	NA	NA	NA	NA	NA	NA	NA	NA	NA	NA	NA	NA	NA	NA	NA	NA	NA	NA	NA	NA	NA	NA
tr|A0A140N8H4|A0A140N8H4_ECOBD	NA	NA	NA	NA	NA	NA	NA	NA	NA	NA	NA	NA	NA	NA	NA	NA	NA	NA	NA	NA	NA	NA	NA	NA	NA	NA	NA	NA	2	2	2	2	2	17.9191	6.39e-05	NA	NA	NA	NA	NA	NA	NA	NA	NA	NA	NA	NA	NA	NA
tr|A0A140N8I0|A0A140N8I0_ECOBD	NA	NA	NA	NA	NA	NA	NA	NA	NA	NA	NA	NA	NA	NA	NA	NA	NA	NA	NA	NA	NA	NA	NA	NA	NA	NA	NA	NA	NA	NA	NA	NA	NA	NA	NA	NA	NA	NA	NA	NA	NA	NA	NA	NA	NA	NA	NA	NA	NA
tr|A0A140N8I2|A0A140N8I2_ECOBD	NA	NA	NA	NA	NA	NA	NA	3	3	4	4	4	22.49	9.37e-05	5	5	8	8	8	29.7189	0.000183	3	3	3	3	3	14.8594	9.01e-05	6	6	10	10	10	24.498	0.000222	8	8	15	15	15	40.9639	0.000306	NA	NA	NA	NA	NA	NA	NA
tr|A0A140N8J0|A0A140N8J0_ECOBD	2	2	2	2	2	6.92718	2.11e-05	NA	NA	NA	NA	NA	NA	NA	2	2	2	2	2	3.90764	2.03e-05	2	2	3	3	3	3.90764	3.98e-05	2	2	2	2	2	2.30906	1.96e-05	NA	NA	NA	NA	NA	NA	NA	4	4	19	19	19	7.81528	0.000402
tr|A0A140N8J1|A0A140N8J1_ECOBD	NA	NA	NA	NA	NA	NA	NA	2	2	2	2	2	5.35988	1.79e-05	NA	NA	NA	NA	NA	NA	NA	NA	NA	NA	NA	NA	NA	NA	NA	NA	NA	NA	NA	NA	NA	NA	NA	NA	NA	NA	NA	NA	NA	NA	NA	NA	NA	NA	NA
tr|A0A140N8J2|A0A140N8J2_ECOBD	NA	NA	NA	NA	NA	NA	NA	2	2	2	2	2	4.99076	2.16e-05	NA	NA	NA	NA	NA	NA	NA	NA	NA	NA	NA	NA	NA	NA	NA	NA	NA	NA	NA	NA	NA	NA	NA	NA	NA	NA	NA	NA	NA	NA	NA	NA	NA	NA	NA
tr|A0A140N8J3|A0A140N8J3_ECOBD	6	3	20	9	10.5231	38.5714	0.000891	3	1	10	1	1.20455	38.5714	0.0001	4	2	17	5	6.2	38.5714	0.000505	5	2	117	9	33.9231	38.5714	0.00362	2	1	3	1	1.22222	38.5714	9.64e-05	4	2	7	2	2.4	38.5714	0.000174	NA	NA	NA	NA	NA	NA	NA
tr|A0A140N8J5|A0A140N8J5_ECOBD	NA	NA	NA	NA	NA	NA	NA	2	2	2	2	2	11.3095	3.47e-05	NA	NA	NA	NA	NA	NA	NA	NA	NA	NA	NA	NA	NA	NA	NA	NA	NA	NA	NA	NA	NA	NA	NA	NA	NA	NA	NA	NA	NA	NA	NA	NA	NA	NA	NA
tr|A0A140N8J7|A0A140N8J7_ECOBD	3	3	3	3	3	21.7391	5.95e-05	3	3	4	4	4	14.0468	7.81e-05	2	2	2	2	2	5.68562	3.82e-05	4	4	5	5	5	14.0468	0.000125	3	3	3	3	3	10.3679	5.54e-05	3	3	4	4	4	10.3679	6.79e-05	NA	NA	NA	NA	NA	NA	NA
tr|A0A140N8K1|A0A140N8K1_ECOBD	NA	NA	NA	NA	NA	NA	NA	NA	NA	NA	NA	NA	NA	NA	NA	NA	NA	NA	NA	NA	NA	NA	NA	NA	NA	NA	NA	NA	NA	NA	NA	NA	NA	NA	NA	2	2	2	2	2	11.9454	3.47e-05	NA	NA	NA	NA	NA	NA	NA
tr|A0A140N8K5|A0A140N8K5_ECOBD	NA	NA	NA	NA	NA	NA	NA	NA	NA	NA	NA	NA	NA	NA	NA	NA	NA	NA	NA	NA	NA	NA	NA	NA	NA	NA	NA	NA	NA	NA	NA	NA	NA	NA	NA	NA	NA	NA	NA	NA	NA	NA	NA	NA	NA	NA	NA	NA	NA
tr|A0A140N8K8|A0A140N8K8_ECOBD	8	8	20	20	20	40.7767	0.000575	7	7	22	22	22	55.3398	0.000623	7	7	22	22	22	45.1456	0.000609	5	5	10	10	10	24.2718	0.000363	8	8	27	27	27	47.0874	0.000724	9	9	27	27	27	45.1456	0.000665	5	5	8	8	8	24.2718	0.000462
tr|A0A140N8L0|A0A140N8L0_ECOBD	2	2	3	3	3	9.2233	4.31e-05	NA	NA	NA	NA	NA	NA	NA	2	2	2	2	2	6.06796	2.77e-05	NA	NA	NA	NA	NA	NA	NA	NA	NA	NA	NA	NA	NA	NA	NA	NA	NA	NA	NA	NA	NA	NA	NA	NA	NA	NA	NA	NA
tr|A0A140N8L3|A0A140N8L3_ECOBD	NA	NA	NA	NA	NA	NA	NA	NA	NA	NA	NA	NA	NA	NA	NA	NA	NA	NA	NA	NA	NA	2	2	2	2	2	3.43434	3.02e-05	NA	NA	NA	NA	NA	NA	NA	NA	NA	NA	NA	NA	NA	NA	NA	NA	NA	NA	NA	NA	NA
tr|A0A140N8L5|A0A140N8L5_ECOBD	10	10	26	26	26	85.7143	0.00169	8	8	14	14	14	85.7143	0.000898	9	9	22	22	22	76.9231	0.00138	7	7	17	17	17	70.3297	0.0014	7	7	10	10	10	72.5275	0.000607	8	8	17	17	17	85.7143	0.000948	3	3	3	3	3	36.2637	0.000393
tr|A0A140N8L8|A0A140N8L8_ECOBD	2	2	2	2	2	18.3673	6.05e-05	NA	NA	NA	NA	NA	NA	NA	2	2	2	2	2	9.18367	5.82e-05	NA	NA	NA	NA	NA	NA	NA	NA	NA	NA	NA	NA	NA	NA	NA	NA	NA	NA	NA	NA	NA	2	2	2	2	2	10.2041	0.000121
tr|A0A140N8M2|A0A140N8M2_ECOBD	4	4	7	7	7	36.3636	0.000251	5	5	7	7	7	42.4242	0.000248	2	2	4	4	4	11.5152	0.000138	NA	NA	NA	NA	NA	NA	NA	NA	NA	NA	NA	NA	NA	NA	2	2	2	2	2	11.5152	6.15e-05	NA	NA	NA	NA	NA	NA	NA
tr|A0A140N8M5|A0A140N8M5_ECOBD	NA	NA	NA	NA	NA	NA	NA	2	2	2	2	2	15.4303	3.46e-05	2	2	3	3	3	7.12166	5.08e-05	NA	NA	NA	NA	NA	NA	NA	NA	NA	NA	NA	NA	NA	NA	NA	NA	NA	NA	NA	NA	NA	NA	NA	NA	NA	NA	NA	NA
tr|A0A140N8M6|A0A140N8M6_ECOBD	NA	NA	NA	NA	NA	NA	NA	NA	NA	NA	NA	NA	NA	NA	NA	NA	NA	NA	NA	NA	NA	2	2	2	2	2	7.86026	6.53e-05	NA	NA	NA	NA	NA	NA	NA	NA	NA	NA	NA	NA	NA	NA	NA	NA	NA	NA	NA	NA	NA
tr|A0A140N8M7|A0A140N8M7_ECOBD	NA	NA	NA	NA	NA	NA	NA	3	3	3	3	3	37.5	0.000182	3	3	3	3	3	34.375	0.000178	2	2	2	2	2	18.75	0.000156	NA	NA	NA	NA	NA	NA	NA	NA	NA	NA	NA	NA	NA	NA	NA	NA	NA	NA	NA	NA	NA
tr|A0A140N8M8|A0A140N8M8_ECOBD	NA	NA	NA	NA	NA	NA	NA	NA	NA	NA	NA	NA	NA	NA	NA	NA	NA	NA	NA	NA	NA	NA	NA	NA	NA	NA	NA	NA	NA	NA	NA	NA	NA	NA	NA	NA	NA	NA	NA	NA	NA	NA	NA	NA	NA	NA	NA	NA	NA
tr|A0A140N8N0|A0A140N8N0_ECOBD	18	18	113	113	113	91.2281	0.00392	15	15	100	100	100	89.4737	0.00341	18	18	115	115	115	89.4737	0.00384	13	13	115	115	115	66.6667	0.00503	19	19	168	168	168	91.2281	0.00543	19	19	109	109	109	88.3041	0.00324	6	6	27	27	27	35.6725	0.00188
tr|A0A140N8N1|A0A140N8N1_ECOBD	NA	NA	NA	NA	NA	NA	NA	2	2	2	2	2	5.89744	2.99e-05	2	2	2	2	2	3.84615	2.93e-05	NA	NA	NA	NA	NA	NA	NA	3	3	3	3	3	5.38462	4.25e-05	3	3	3	3	3	5.89744	3.9e-05	2	2	2	2	2	5.38462	6.11e-05
tr|A0A140N8N2|A0A140N8N2_ECOBD	5	5	23	23	23	51.5152	0.000826	6	6	13	13	13	49.697	0.00046	6	6	15	15	15	37.5758	0.000519	4	4	8	8	8	32.7273	0.000362	4	4	8	8	8	32.7273	0.000268	5	5	13	13	13	37.5758	0.0004	6	6	39	39	39	37.5758	0.00281
tr|A0A140N8N3|A0A140N8N3_ECOBD	9	9	15	15	15	35.4305	0.000294	11	11	18	18	18	50.3311	0.000348	10	10	15	15	15	48.3444	0.000283	6	6	10	10	10	25.4967	0.000247	11	9	25	22	23.8333	35.7616	0.000436	11	10	22	21	21.6176	37.4172	0.000363	5	5	8	8	8	21.8543	0.000315
tr|A0A140N8N4|A0A140N8N4_ECOBD	9	9	11	11	11	18.1132	8.2e-05	14	14	16	16	16	20	0.000117	8	8	11	11	11	11.4465	7.9e-05	12	12	16	16	16	15.5975	0.00015	15	15	31	31	31	19.1195	0.000215	21	21	34	34	34	26.0377	0.000217	15	15	20	20	20	16.7296	0.0003
tr|A0A140N8N5|A0A140N8N5_ECOBD	NA	NA	NA	NA	NA	NA	NA	NA	NA	NA	NA	NA	NA	NA	NA	NA	NA	NA	NA	NA	NA	NA	NA	NA	NA	NA	NA	NA	NA	NA	NA	NA	NA	NA	NA	NA	NA	NA	NA	NA	NA	NA	NA	NA	NA	NA	NA	NA	NA
tr|A0A140N8N6|A0A140N8N6_ECOBD	NA	NA	NA	NA	NA	NA	NA	NA	NA	NA	NA	NA	NA	NA	NA	NA	NA	NA	NA	NA	NA	NA	NA	NA	NA	NA	NA	NA	NA	NA	NA	NA	NA	NA	NA	NA	NA	NA	NA	NA	NA	NA	NA	NA	NA	NA	NA	NA	NA
tr|A0A140N8N7|A0A140N8N7_ECOBD	NA	NA	NA	NA	NA	NA	NA	NA	NA	NA	NA	NA	NA	NA	3	3	3	3	3	1.97785	1.35e-05	NA	NA	NA	NA	NA	NA	NA	NA	NA	NA	NA	NA	NA	NA	NA	NA	NA	NA	NA	NA	NA	NA	NA	NA	NA	NA	NA	NA
tr|A0A140N8P0|A0A140N8P0_ECOBD	NA	NA	NA	NA	NA	NA	NA	2	2	2	2	2	2.04991	1.04e-05	2	2	2	2	2	1.51515	1.02e-05	NA	NA	NA	NA	NA	NA	NA	NA	NA	NA	NA	NA	NA	NA	NA	NA	NA	NA	NA	NA	NA	NA	NA	NA	NA	NA	NA	NA
tr|A0A140N8P7|A0A140N8P7_ECOBD	NA	NA	NA	NA	NA	NA	NA	2	2	2	2	2	14.8855	4.45e-05	NA	NA	NA	NA	NA	NA	NA	NA	NA	NA	NA	NA	NA	NA	NA	NA	NA	NA	NA	NA	NA	NA	NA	NA	NA	NA	NA	NA	NA	NA	NA	NA	NA	NA	NA
tr|A0A140N8Q2|A0A140N8Q2_ECOBD	4	4	5	5	5	15.873	0.000118	2	2	2	2	2	9.52381	4.63e-05	3	3	3	3	3	14.2857	6.79e-05	3	3	3	3	3	9.12698	8.9e-05	4	4	4	4	4	19.8413	8.77e-05	5	5	5	5	5	22.2222	0.000101	7	7	11	11	11	22.619	0.00052
tr|A0A140N8Q5|A0A140N8Q5_ECOBD	2	2	6	6	6	14.6667	0.000237	NA	NA	NA	NA	NA	NA	NA	3	3	9	9	9	21.3333	0.000342	NA	NA	NA	NA	NA	NA	NA	2	2	12	12	12	14.6667	0.000442	3	3	11	11	11	22.6667	0.000372	NA	NA	NA	NA	NA	NA	NA
tr|A0A140N8Q6|A0A140N8Q6_ECOBD	15	14	29	28	28.875	51.7606	0.000602	15	15	32	32	32	65.493	0.000657	17	17	41	41	41	66.5493	0.000824	7	7	26	26	26	25.3521	0.000684	15	15	40	40	40	57.0423	0.000778	17	17	41	41	41	60.5634	0.000733	9	9	16	16	16	29.9296	0.000671
tr|A0A140N8Q7|A0A140N8Q7_ECOBD	2	2	3	3	3	5.6962	5.63e-05	NA	NA	NA	NA	NA	NA	NA	NA	NA	NA	NA	NA	NA	NA	NA	NA	NA	NA	NA	NA	NA	NA	NA	NA	NA	NA	NA	NA	NA	NA	NA	NA	NA	NA	NA	3	3	4	4	4	8.22785	0.000151
tr|A0A140N8Q9|A0A140N8Q9_ECOBD	18	18	33	33	33	40.3433	0.00042	18	18	42	42	42	41.2017	0.000526	13	13	42	42	42	31.5451	0.000514	8	8	22	22	22	13.5193	0.000353	12	12	29	29	29	27.897	0.000344	21	21	61	61	61	43.9914	0.000665	13	13	18	18	18	26.6094	0.00046
tr|A0A140N8R0|A0A140N8R0_ECOBD	NA	NA	NA	NA	NA	NA	NA	NA	NA	NA	NA	NA	NA	NA	NA	NA	NA	NA	NA	NA	NA	2	1	2	1	1.08333	5.43735	1.91e-05	NA	NA	NA	NA	NA	NA	NA	2	1	3	1	1.08696	8.27423	1.3e-05	NA	NA	NA	NA	NA	NA	NA
tr|A0A140N8R1|A0A140N8R1_ECOBD	2	2	4	4	4	13.3333	9.88e-05	5	5	8	8	8	22.5	0.000194	6	6	8	8	8	35.4167	0.00019	4	4	5	5	5	20	0.000156	NA	NA	NA	NA	NA	NA	NA	2	2	4	4	4	13.3333	8.46e-05	NA	NA	NA	NA	NA	NA	NA
tr|A0A140N8R4|A0A140N8R4_ECOBD	12	12	42	42	42	67.8899	0.00228	12	12	35	35	35	72.4771	0.00187	13	13	38	38	38	72.4771	0.00199	8	8	17	17	17	63.3028	0.00117	12	12	31	31	31	74.3119	0.00157	11	11	34	34	34	74.3119	0.00158	3	3	4	4	4	20.1835	0.000437
tr|A0A140N8R5|A0A140N8R5_ECOBD	7	7	10	10	10	16.2996	0.000131	8	8	15	15	15	23.348	0.000193	8	8	12	12	12	21.8062	0.000151	8	8	9	9	9	20.2643	0.000148	7	7	26	26	26	16.7401	0.000316	7	7	24	24	24	17.1806	0.000268	6	6	7	7	7	14.5374	0.000184
tr|A0A140N8S3|A0A140N8S3_ECOBD	NA	NA	NA	NA	NA	NA	NA	3	3	3	3	3	23.301	0.00017	3	3	4	4	4	14.5631	0.000222	3	3	4	4	4	19.4175	0.00029	2	2	2	2	2	19.4175	0.000107	5	5	6	6	6	45.6311	0.000296	2	2	4	4	4	19.4175	0.000462
tr|A0A140N8S5|A0A140N8S5_ECOBD	16	16	49	49	49	70.5584	0.00147	10	10	34	34	34	60.9137	0.00101	16	16	39	39	39	69.0355	0.00113	11	11	50	50	50	36.5482	0.0019	16	16	92	92	92	55.8376	0.00258	19	19	83	83	83	54.3147	0.00214	6	6	19	19	19	25.3807	0.00115
tr|A0A140N8S6|A0A140N8S6_ECOBD	3	3	3	3	3	8.08314	4.11e-05	2	2	2	2	2	5.31178	2.7e-05	3	3	3	3	3	10.3926	3.95e-05	2	2	2	2	2	5.08083	3.45e-05	2	2	2	2	2	3.9261	2.55e-05	2	2	2	2	2	4.15704	2.34e-05	NA	NA	NA	NA	NA	NA	NA
tr|A0A140N8S7|A0A140N8S7_ECOBD	8	8	16	16	16	55.0661	0.000418	9	9	15	15	15	55.5066	0.000386	11	9	19	17	17.3434	54.185	0.000436	10	10	18	18	18	42.7313	0.000593	8	8	13	13	13	43.6123	0.000316	10	8	18	14	14.459	41.4097	0.000323	NA	NA	NA	NA	NA	NA	NA
tr|A0A140N8S8|A0A140N8S8_ECOBD	18	14	34	27	32.25	44.9505	0.000378	15	13	31	24	29.4194	39.2079	0.00034	18	12	29	20	25.1429	43.1683	0.000284	15	8	23	13	18.4167	29.703	0.000273	5	2	7	4	5.5	12.6733	6.02e-05	13	8	17	9	12.4286	32.0792	0.000125	10	4	20	7	20	18.6139	0.000472
tr|A0A140N8U0|A0A140N8U0_ECOBD	NA	NA	NA	NA	NA	NA	NA	NA	NA	NA	NA	NA	NA	NA	NA	NA	NA	NA	NA	NA	NA	NA	NA	NA	NA	NA	NA	NA	NA	NA	NA	NA	NA	NA	NA	2	1	3	1	1.11765	4.87805	1.73e-05	NA	NA	NA	NA	NA	NA	NA
tr|A0A140N8U6|A0A140N8U6_ECOBD	4	3	6	3	3.25714	20.2247	5.42e-05	4	3	4	3	3.10345	18.2584	5.09e-05	3	2	4	2	2.16667	11.5169	3.47e-05	2	1	4	1	1.21429	5.61798	2.55e-05	NA	NA	NA	NA	NA	NA	NA	2	1	2	1	1.07692	7.02247	1.54e-05	8	7	13	8	8.66667	28.0899	0.00029
tr|A0A140N8U7|A0A140N8U7_ECOBD	8	8	10	10	10	8.19672	4.42e-05	6	6	8	8	8	9.01639	3.48e-05	5	5	6	6	6	7.89866	2.55e-05	NA	NA	NA	NA	NA	NA	NA	2	2	2	2	2	1.78838	8.23e-06	3	3	3	3	3	4.61997	1.13e-05	NA	NA	NA	NA	NA	NA	NA
tr|A0A140N8V0|A0A140N8V0_ECOBD	3	3	6	6	6	10.8033	9.85e-05	2	2	3	3	3	7.20222	4.85e-05	3	3	4	4	4	10.8033	6.32e-05	NA	NA	NA	NA	NA	NA	NA	3	3	3	3	3	10.8033	4.59e-05	3	3	3	3	3	14.4044	4.22e-05	NA	NA	NA	NA	NA	NA	NA
tr|A0A140N8V2|A0A140N8V2_ECOBD	12	12	34	34	34	46.2963	0.000746	16	16	41	41	41	59.2593	0.000886	22	22	50	50	50	64.4444	0.00106	14	14	25	25	25	43.3333	0.000692	10	10	37	37	37	41.8519	0.000757	17	17	44	44	44	55.1852	0.000827	8	8	20	20	20	24.8148	0.000882
tr|A0A140N8V5|A0A140N8V5_ECOBD	NA	NA	NA	NA	NA	NA	NA	3	3	4	4	4	10.4213	5.18e-05	2	2	2	2	2	4.87805	2.53e-05	2	2	3	3	3	4.87805	4.97e-05	NA	NA	NA	NA	NA	NA	NA	NA	NA	NA	NA	NA	NA	NA	NA	NA	NA	NA	NA	NA	NA
tr|A0A140N8V8|A0A140N8V8_ECOBD	2	2	3	3	3	4.05405	4.8e-05	NA	NA	NA	NA	NA	NA	NA	NA	NA	NA	NA	NA	NA	NA	NA	NA	NA	NA	NA	NA	NA	NA	NA	NA	NA	NA	NA	NA	2	2	2	2	2	4.05405	2.74e-05	NA	NA	NA	NA	NA	NA	NA
tr|A0A140N8V9|A0A140N8V9_ECOBD	NA	NA	NA	NA	NA	NA	NA	4	4	4	4	4	27.3632	0.000116	2	2	2	2	2	13.9303	5.68e-05	NA	NA	NA	NA	NA	NA	NA	NA	NA	NA	NA	NA	NA	NA	NA	NA	NA	NA	NA	NA	NA	NA	NA	NA	NA	NA	NA	NA
tr|A0A140N8W1|A0A140N8W1_ECOBD	5	5	12	12	12	29.321	0.000219	3	3	4	4	4	8.33333	7.2e-05	5	5	7	7	7	20.9877	0.000123	2	2	6	6	6	7.09877	0.000138	3	3	4	4	4	13.2716	6.82e-05	4	4	4	4	4	18.2099	6.27e-05	3	3	3	3	3	11.7284	0.00011
tr|A0A140N8W5|A0A140N8W5_ECOBD	7	6	10	7	7.55263	39.5918	0.000183	6	6	9	9	9	32.2449	0.000214	5	4	8	6	6.25532	22.8571	0.000146	3	2	4	2	2.09302	14.6939	6.39e-05	2	2	3	3	3	11.8367	6.76e-05	6	5	7	6	6.11321	28.5714	0.000127	6	6	6	6	6	26.1224	0.000292
tr|A0A140N8W6|A0A140N8W6_ECOBD	NA	NA	NA	NA	NA	NA	NA	NA	NA	NA	NA	NA	NA	NA	NA	NA	NA	NA	NA	NA	NA	NA	NA	NA	NA	NA	NA	NA	NA	NA	NA	NA	NA	NA	NA	NA	NA	NA	NA	NA	NA	NA	NA	NA	NA	NA	NA	NA	NA
tr|A0A140N8X0|A0A140N8X0_ECOBD	NA	NA	NA	NA	NA	NA	NA	NA	NA	NA	NA	NA	NA	NA	NA	NA	NA	NA	NA	NA	NA	NA	NA	NA	NA	NA	NA	NA	NA	NA	NA	NA	NA	NA	NA	NA	NA	NA	NA	NA	NA	NA	NA	NA	NA	NA	NA	NA	NA
tr|A0A140N8X2|A0A140N8X2_ECOBD	NA	NA	NA	NA	NA	NA	NA	NA	NA	NA	NA	NA	NA	NA	2	2	2	2	2	9.41704	5.12e-05	2	2	3	3	3	10.3139	0.000101	NA	NA	NA	NA	NA	NA	NA	NA	NA	NA	NA	NA	NA	NA	NA	NA	NA	NA	NA	NA	NA
tr|A0A140N8X3|A0A140N8X3_ECOBD	2	2	3	3	3	6.97674	5.91e-05	5	5	6	6	6	18.2724	0.000116	7	7	11	11	11	18.6047	0.000209	5	5	8	8	8	16.6113	0.000199	4	4	5	5	5	12.2924	9.17e-05	4	4	9	9	9	12.2924	0.000152	NA	NA	NA	NA	NA	NA	NA
tr|A0A140N8X4|A0A140N8X4_ECOBD	3	3	9	9	9	26.6667	0.000711	2	2	8	8	8	22.6667	0.000622	NA	NA	NA	NA	NA	NA	NA	NA	NA	NA	NA	NA	NA	NA	2	2	5	5	5	26.6667	0.000368	NA	NA	NA	NA	NA	NA	NA	NA	NA	NA	NA	NA	NA	NA
tr|A0A140N8X8|A0A140N8X8_ECOBD	3	3	7	7	7	30.3191	0.000221	3	3	6	6	6	27.6596	0.000186	4	4	6	6	6	36.1702	0.000182	3	3	4	4	4	24.4681	0.000159	4	4	7	7	7	32.9787	0.000206	4	4	7	7	7	32.9787	0.000189	NA	NA	NA	NA	NA	NA	NA
tr|A0A140N8X9|A0A140N8X9_ECOBD	29	29	138	138	138	62.5899	0.00196	36	35	146	145	145.98	64.2686	0.00204	35	35	154	154	154	65.9472	0.00211	22	22	57	57	57	35.4916	0.00102	29	29	125	125	125	51.5588	0.00166	35	35	227	227	227	62.5899	0.00276	22	22	86	86	86	31.1751	0.00246
tr|A0A140N8Y0|A0A140N8Y0_ECOBD	13	9	25	15	23.8235	36.3139	0.000258	13	9	14	9	13.5	37.9562	0.000144	14	7	23	12	20.8	32.6642	0.000217	11	6	14	7	14	23.1752	0.000191	16	10	22	11	22	35.4015	0.000222	13	8	19	11	19	31.0219	0.000176	7	3	10	4	8.8	16.2409	0.000191
tr|A0A140N8Y1|A0A140N8Y1_ECOBD	NA	NA	NA	NA	NA	NA	NA	2	2	2	2	2	8.35655	3.25e-05	NA	NA	NA	NA	NA	NA	NA	NA	NA	NA	NA	NA	NA	NA	NA	NA	NA	NA	NA	NA	NA	2	2	2	2	2	11.9777	2.83e-05	NA	NA	NA	NA	NA	NA	NA
tr|A0A140N8Y2|A0A140N8Y2_ECOBD	2	2	2	2	2	8.71212	4.49e-05	2	2	3	3	3	8.71212	6.63e-05	3	3	3	3	3	12.5	6.49e-05	3	2	8	7	7.175	10.2273	0.000203	2	1	4	1	1.15789	5.30303	2.42e-05	3	2	6	3	3.32143	10.6061	6.39e-05	2	2	3	3	3	8.33333	0.000135
tr|A0A140N8Y3|A0A140N8Y3_ECOBD	3	3	4	4	4	18.6147	0.000103	3	3	3	3	3	19.4805	7.58e-05	3	3	5	5	5	19.9134	0.000124	NA	NA	NA	NA	NA	NA	NA	NA	NA	NA	NA	NA	NA	NA	NA	NA	NA	NA	NA	NA	NA	2	2	2	2	2	9.52381	0.000103
tr|A0A140N8Y5|A0A140N8Y5_ECOBD	4	4	6	6	6	50.5882	0.000418	3	3	6	6	6	41.1765	0.000412	2	2	3	3	3	27.0588	0.000201	4	4	6	6	6	50.5882	0.000528	NA	NA	NA	NA	NA	NA	NA	3	3	3	3	3	36.4706	0.000179	2	2	2	2	2	22.3529	0.00028
tr|A0A140N8Y6|A0A140N8Y6_ECOBD	NA	NA	NA	NA	NA	NA	NA	2	2	2	2	2	11.1111	4.32e-05	NA	NA	NA	NA	NA	NA	NA	NA	NA	NA	NA	NA	NA	NA	NA	NA	NA	NA	NA	NA	NA	NA	NA	NA	NA	NA	NA	NA	NA	NA	NA	NA	NA	NA	NA
tr|A0A140N8Y8|A0A140N8Y8_ECOBD	NA	NA	NA	NA	NA	NA	NA	NA	NA	NA	NA	NA	NA	NA	2	2	2	2	2	3.67965	2.47e-05	2	2	2	2	2	4.7619	3.24e-05	NA	NA	NA	NA	NA	NA	NA	NA	NA	NA	NA	NA	NA	NA	2	2	3	3	3	4.7619	7.73e-05
tr|A0A140N8Z2|A0A140N8Z2_ECOBD	2	2	2	2	2	5.03597	2.84e-05	NA	NA	NA	NA	NA	NA	NA	4	4	4	4	4	13.1894	5.47e-05	2	2	2	2	2	5.03597	3.58e-05	3	3	4	4	4	9.11271	5.3e-05	4	4	4	4	4	11.0312	4.87e-05	NA	NA	NA	NA	NA	NA	NA
tr|A0A140N8Z3|A0A140N8Z3_ECOBD	12	12	51	51	51	51.8519	0.00187	10	10	39	39	39	42.5926	0.0014	10	10	41	41	41	52.4691	0.00144	6	6	12	12	12	39.5062	0.000554	4	4	11	11	11	38.2716	0.000375	5	5	13	13	13	33.9506	0.000407	NA	NA	NA	NA	NA	NA	NA
tr|A0A140N8Z4|A0A140N8Z4_ECOBD	NA	NA	NA	NA	NA	NA	NA	NA	NA	NA	NA	NA	NA	NA	NA	NA	NA	NA	NA	NA	NA	NA	NA	NA	NA	NA	NA	NA	NA	NA	NA	NA	NA	NA	NA	NA	NA	NA	NA	NA	NA	NA	NA	NA	NA	NA	NA	NA	NA
tr|A0A140N8Z6|A0A140N8Z6_ECOBD	3	3	3	3	3	19.5238	8.47e-05	2	2	2	2	2	15.2381	5.56e-05	NA	NA	NA	NA	NA	NA	NA	3	3	4	4	4	12.381	0.000142	NA	NA	NA	NA	NA	NA	NA	2	2	3	3	3	9.04762	7.25e-05	NA	NA	NA	NA	NA	NA	NA
tr|A0A140N901|A0A140N901_ECOBD	NA	NA	NA	NA	NA	NA	NA	NA	NA	NA	NA	NA	NA	NA	NA	NA	NA	NA	NA	NA	NA	2	2	2	2	2	18.5714	0.000107	NA	NA	NA	NA	NA	NA	NA	2	2	2	2	2	14.2857	7.25e-05	6	6	11	11	11	30	0.000935
tr|A0A140N903|A0A140N903_ECOBD	5	5	5	5	5	18.6583	6.21e-05	4	4	7	7	7	10.2725	8.56e-05	5	5	6	6	6	12.7883	7.18e-05	NA	NA	NA	NA	NA	NA	NA	NA	NA	NA	NA	NA	NA	NA	NA	NA	NA	NA	NA	NA	NA	NA	NA	NA	NA	NA	NA	NA
tr|A0A140N904|A0A140N904_ECOBD	NA	NA	NA	NA	NA	NA	NA	NA	NA	NA	NA	NA	NA	NA	NA	NA	NA	NA	NA	NA	NA	NA	NA	NA	NA	NA	NA	NA	NA	NA	NA	NA	NA	NA	NA	NA	NA	NA	NA	NA	NA	NA	NA	NA	NA	NA	NA	NA	NA
tr|A0A140N908|A0A140N908_ECOBD	NA	NA	NA	NA	NA	NA	NA	NA	NA	NA	NA	NA	NA	NA	NA	NA	NA	NA	NA	NA	NA	NA	NA	NA	NA	NA	NA	NA	NA	NA	NA	NA	NA	NA	NA	2	1	2	1	1.14286	6.92521	1.61e-05	NA	NA	NA	NA	NA	NA	NA
tr|A0A140N913|A0A140N913_ECOBD	7	7	15	15	15	22.082	0.00028	7	7	10	10	10	30.2839	0.000184	7	7	13	13	13	27.7603	0.000234	2	2	4	4	4	7.88644	9.43e-05	6	6	11	11	11	17.0347	0.000192	6	6	17	17	17	23.6593	0.000272	3	3	7	7	7	13.5647	0.000263
tr|A0A140N914|A0A140N914_ECOBD	3	3	4	4	4	26.2295	0.00013	4	4	4	4	4	32.2404	0.000128	3	3	6	6	6	26.2295	0.000187	2	2	2	2	2	14.7541	8.17e-05	6	6	7	7	7	34.9727	0.000211	3	3	4	4	4	19.6721	0.000111	3	3	4	4	4	19.6721	0.00026
tr|A0A140N916|A0A140N916_ECOBD	NA	NA	NA	NA	NA	NA	NA	2	2	2	2	2	33.6364	0.000106	NA	NA	NA	NA	NA	NA	NA	NA	NA	NA	NA	NA	NA	NA	NA	NA	NA	NA	NA	NA	NA	NA	NA	NA	NA	NA	NA	NA	NA	NA	NA	NA	NA	NA	NA
tr|A0A140N919|A0A140N919_ECOBD	7	7	10	10	10	47.5728	0.000288	7	7	9	9	9	45.1456	0.000255	9	9	14	14	14	60.6796	0.000388	4	4	6	6	6	30.5825	0.000218	4	4	6	6	6	25.7282	0.000161	4	4	4	4	4	22.8155	9.86e-05	2	2	3	3	3	9.2233	0.000173
tr|A0A140N923|A0A140N923_ECOBD	21	21	213	213	213	96.875	0.00986	20	20	127	127	127	96.875	0.00579	19	19	117	117	117	96.875	0.00522	10	10	55	55	55	81.25	0.00321	14	14	65	65	65	96.875	0.0028	14	14	129	129	129	85.9375	0.00512	4	4	12	12	12	30.4688	0.00112
tr|A0A140N924|A0A140N924_ECOBD	5	5	7	7	7	19.726	0.000114	7	7	9	9	9	23.5616	0.000144	7	7	8	8	8	24.9315	0.000125	5	5	5	5	5	18.9041	0.000102	3	3	5	5	5	12.6027	7.57e-05	7	7	8	8	8	18.0822	0.000111	NA	NA	NA	NA	NA	NA	NA
tr|A0A140N929|A0A140N929_ECOBD	5	5	9	9	9	24.3346	0.000203	8	8	8	8	8	32.6996	0.000177	7	7	10	10	10	26.9962	0.000217	6	6	7	7	7	25.8555	0.000199	NA	NA	NA	NA	NA	NA	NA	3	3	3	3	3	14.0684	5.79e-05	8	8	10	10	10	30.038	0.000453
tr|A0A140N931|A0A140N931_ECOBD	2	1	3	2	2.0625	4.06504	2.48e-05	NA	NA	NA	NA	NA	NA	NA	NA	NA	NA	NA	NA	NA	NA	NA	NA	NA	NA	NA	NA	NA	NA	NA	NA	NA	NA	NA	NA	NA	NA	NA	NA	NA	NA	NA	NA	NA	NA	NA	NA	NA	NA
tr|A0A140N932|A0A140N932_ECOBD	27	27	63	63	63	43.4862	0.000685	26	26	58	58	58	39.0826	0.000621	29	29	70	70	70	48.6239	0.000733	19	19	55	55	55	31.7431	0.000754	30	30	92	92	92	42.0183	0.000932	24	24	90	90	90	33.7615	0.000838	14	14	32	32	32	25.3211	0.000699
tr|A0A140N934|A0A140N934_ECOBD	3	3	5	5	5	9.25267	0.000105	3	3	5	5	5	12.4555	0.000104	5	5	6	6	6	26.6904	0.000122	5	5	5	5	5	20.9964	0.000133	2	2	2	2	2	7.82918	3.93e-05	5	5	5	5	5	20.9964	9.03e-05	6	6	10	10	10	23.1317	0.000424
tr|A0A140N935|A0A140N935_ECOBD	NA	NA	NA	NA	NA	NA	NA	NA	NA	NA	NA	NA	NA	NA	NA	NA	NA	NA	NA	NA	NA	4	4	4	4	4	18.1208	0.000201	NA	NA	NA	NA	NA	NA	NA	NA	NA	NA	NA	NA	NA	NA	5	5	8	8	8	28.8591	0.000639
tr|A0A140N937|A0A140N937_ECOBD	4	4	8	8	8	32.8947	0.000208	5	5	5	5	5	35.0877	0.000128	5	5	6	6	6	33.7719	0.00015	NA	NA	NA	NA	NA	NA	NA	3	3	3	3	3	17.9825	7.27e-05	3	3	4	4	4	21.9298	8.91e-05	NA	NA	NA	NA	NA	NA	NA
tr|A0A140N938|A0A140N938_ECOBD	5	5	10	10	10	45.6522	0.000429	6	6	10	10	10	57.2464	0.000423	7	7	8	8	8	68.8406	0.000331	3	3	6	6	6	15.942	0.000325	2	2	2	2	2	21.7391	8e-05	3	3	8	8	8	26.087	0.000294	NA	NA	NA	NA	NA	NA	NA
tr|A0A140N940|A0A140N940_ECOBD	3	3	5	5	5	27.7311	0.000249	5	5	6	6	6	53.7815	0.000294	2	2	3	3	3	16.8067	0.000144	4	4	7	7	7	35.2941	0.00044	4	4	5	5	5	32.7731	0.000232	4	4	8	8	8	32.7731	0.000341	4	4	16	16	16	35.2941	0.0016
tr|A0A140N942|A0A140N942_ECOBD	8	8	15	15	15	17.3469	0.000181	12	12	19	19	19	25.7143	0.000226	11	11	16	16	16	25.102	0.000186	11	11	27	27	27	20.8163	0.000412	15	15	29	29	29	24.898	0.000327	16	16	24	24	24	32.0408	0.000249	5	5	8	8	8	9.79592	0.000194
tr|A0A140N948|A0A140N948_ECOBD	NA	NA	NA	NA	NA	NA	NA	2	2	4	4	4	21.7391	0.000203	2	2	5	5	5	21.7391	0.000248	NA	NA	NA	NA	NA	NA	NA	2	2	6	6	6	21.7391	0.000288	3	3	12	12	12	26.9565	0.00053	NA	NA	NA	NA	NA	NA	NA
tr|A0A140N953|A0A140N953_ECOBD	NA	NA	NA	NA	NA	NA	NA	4	4	4	4	4	22.6244	0.000106	2	2	2	2	2	13.1222	5.16e-05	NA	NA	NA	NA	NA	NA	NA	NA	NA	NA	NA	NA	NA	NA	NA	NA	NA	NA	NA	NA	NA	NA	NA	NA	NA	NA	NA	NA
tr|A0A140N955|A0A140N955_ECOBD	NA	NA	NA	NA	NA	NA	NA	3	3	3	3	3	9.52381	4.17e-05	NA	NA	NA	NA	NA	NA	NA	NA	NA	NA	NA	NA	NA	NA	NA	NA	NA	NA	NA	NA	NA	NA	NA	NA	NA	NA	NA	NA	NA	NA	NA	NA	NA	NA	NA
tr|A0A140N956|A0A140N956_ECOBD	2	2	2	2	2	3.22581	1.42e-05	5	5	9	9	9	8.96057	6.27e-05	3	3	3	3	3	4.06213	2.05e-05	3	3	8	8	8	4.6595	7.14e-05	NA	NA	NA	NA	NA	NA	NA	NA	NA	NA	NA	NA	NA	NA	2	2	4	4	4	3.22581	5.69e-05
tr|A0A140N958|A0A140N958_ECOBD	4	4	6	6	6	26.1324	0.000124	2	2	3	3	3	10.8014	6.1e-05	3	3	3	3	3	15.6794	5.97e-05	NA	NA	NA	NA	NA	NA	NA	2	2	2	2	2	10.1045	3.85e-05	3	3	3	3	3	15.6794	5.31e-05	NA	NA	NA	NA	NA	NA	NA
tr|A0A140N964|A0A140N964_ECOBD	4	4	4	4	4	11.4613	6.79e-05	NA	NA	NA	NA	NA	NA	NA	2	2	2	2	2	5.15759	3.27e-05	5	5	6	6	6	15.1862	0.000129	2	2	2	2	2	5.44413	3.17e-05	5	4	5	4	4.8	15.4728	6.98e-05	3	3	4	4	4	9.74212	0.000136
tr|A0A140N969|A0A140N969_ECOBD	3	3	4	4	4	15.2299	6.81e-05	3	3	3	3	3	21.2644	5.03e-05	3	3	4	4	4	11.4943	6.56e-05	NA	NA	NA	NA	NA	NA	NA	2	2	2	2	2	7.18391	3.17e-05	3	3	4	4	4	11.4943	5.83e-05	4	4	4	4	4	13.2184	0.000137
tr|A0A140N982|A0A140N982_ECOBD	3	3	3	3	3	4.54545	1.35e-05	3	3	3	3	3	2.5	1.33e-05	3	2	3	2	2.0198	2.65152	8.73e-06	4	4	4	4	4	3.48485	2.26e-05	NA	NA	NA	NA	NA	NA	NA	2	1	2	1	1.0082	1.59091	3.88e-06	NA	NA	NA	NA	NA	NA	NA
tr|A0A140N983|A0A140N983_ECOBD	7	7	10	10	10	19.2374	0.000103	10	10	13	13	13	26.1698	0.000131	7	7	8	8	8	18.0243	7.91e-05	8	8	10	10	10	16.4645	0.00013	8	8	15	15	15	15.4246	0.000144	9	9	19	19	19	15.2513	0.000167	8	8	9	9	9	14.7314	0.000186
tr|A0A140N984|A0A140N984_ECOBD	NA	NA	NA	NA	NA	NA	NA	NA	NA	NA	NA	NA	NA	NA	NA	NA	NA	NA	NA	NA	NA	NA	NA	NA	NA	NA	NA	NA	NA	NA	NA	NA	NA	NA	NA	NA	NA	NA	NA	NA	NA	NA	NA	NA	NA	NA	NA	NA	NA
tr|A0A140N987|A0A140N987_ECOBD	2	2	2	2	2	38.8889	0.000132	NA	NA	NA	NA	NA	NA	NA	NA	NA	NA	NA	NA	NA	NA	NA	NA	NA	NA	NA	NA	NA	2	2	3	3	3	38.8889	0.000184	NA	NA	NA	NA	NA	NA	NA	NA	NA	NA	NA	NA	NA	NA
tr|A0A140N989|A0A140N989_ECOBD	4	4	7	7	7	11.7117	9.34e-05	7	7	12	12	12	19.5946	0.000158	8	8	12	12	12	22.2973	0.000154	5	5	11	11	11	10.1351	0.000185	5	5	6	6	6	10.1351	7.46e-05	9	9	15	15	15	22.973	0.000171	4	4	5	5	5	8.33333	0.000134
tr|A0A140N991|A0A140N991_ECOBD	NA	NA	NA	NA	NA	NA	NA	NA	NA	NA	NA	NA	NA	NA	3	2	3	2	2.02469	11.0759	3.66e-05	NA	NA	NA	NA	NA	NA	NA	NA	NA	NA	NA	NA	NA	NA	NA	NA	NA	NA	NA	NA	NA	5	5	8	8	8	15.1899	0.000301
tr|A0A140N993|A0A140N993_ECOBD	NA	NA	NA	NA	NA	NA	NA	NA	NA	NA	NA	NA	NA	NA	NA	NA	NA	NA	NA	NA	NA	NA	NA	NA	NA	NA	NA	NA	NA	NA	NA	NA	NA	NA	NA	NA	NA	NA	NA	NA	NA	NA	8	8	27	27	27	48.4848	0.00162
tr|A0A140N996|A0A140N996_ECOBD	15	14	25	22	23.7368	28.9831	0.000238	22	22	38	38	38	43.2203	0.000376	20	19	32	30	31.2766	42.7119	0.000303	16	15	29	27	28.2558	25.5932	0.000358	4	4	6	6	6	7.28814	5.62e-05	19	18	30	29	29.5472	36.2712	0.000254	18	18	39	39	39	23.2203	0.000787
tr|A0A140N997|A0A140N997_ECOBD	NA	NA	NA	NA	NA	NA	NA	NA	NA	NA	NA	NA	NA	NA	NA	NA	NA	NA	NA	NA	NA	NA	NA	NA	NA	NA	NA	NA	NA	NA	NA	NA	NA	NA	NA	NA	NA	NA	NA	NA	NA	NA	2	2	3	3	3	7.39645	0.000106
tr|A0A140N998|A0A140N998_ECOBD	4	4	9	9	9	19.469	0.000236	9	9	16	16	16	27.4336	0.000413	7	7	10	10	10	26.1062	0.000253	9	9	13	13	13	27.4336	0.00043	4	4	4	4	4	17.6991	9.78e-05	6	6	7	7	7	20.354	0.000157	6	6	8	8	8	24.7788	0.000421
tr|A0A140N9A3|A0A140N9A3_ECOBD	3	3	4	4	4	8.90052	6.2e-05	2	2	2	2	2	6.5445	3.05e-05	3	3	4	4	4	7.59162	5.98e-05	4	4	6	6	6	9.42408	0.000117	NA	NA	NA	NA	NA	NA	NA	5	5	6	6	6	11.5183	7.97e-05	NA	NA	NA	NA	NA	NA	NA
tr|A0A140N9A4|A0A140N9A4_ECOBD	13	13	80	80	80	72.1893	0.00281	16	16	68	68	68	76.3314	0.00235	15	15	107	107	107	76.3314	0.00361	7	7	49	49	49	49.7041	0.00217	16	16	181	181	181	76.3314	0.00592	16	16	197	197	197	76.9231	0.00592	6	6	21	21	21	40.8284	0.00148
tr|A0A140N9A6|A0A140N9A6_ECOBD	2	2	2	2	2	6.43678	2.72e-05	NA	NA	NA	NA	NA	NA	NA	NA	NA	NA	NA	NA	NA	NA	NA	NA	NA	NA	NA	NA	NA	NA	NA	NA	NA	NA	NA	NA	NA	NA	NA	NA	NA	NA	NA	NA	NA	NA	NA	NA	NA	NA
tr|A0A140N9A7|A0A140N9A7_ECOBD	5	5	25	25	25	57.377	0.00243	5	5	18	18	18	90.1639	0.00172	5	5	21	21	21	57.377	0.00196	3	3	43	43	43	39.3443	0.00527	7	7	25	25	25	59.0164	0.00226	5	5	27	27	27	59.0164	0.00225	2	2	3	3	3	31.1475	0.000586
tr|A0A140N9B3|A0A140N9B3_ECOBD	2	2	2	2	2	18.5185	8.78e-05	3	3	3	3	3	21.4815	0.00013	4	4	5	5	5	22.963	0.000211	3	3	3	3	3	18.5185	0.000166	3	3	5	5	5	16.2963	0.000205	4	4	6	6	6	22.963	0.000226	2	2	2	2	2	12.5926	0.000176
tr|A0A140N9B6|A0A140N9B6_ECOBD	NA	NA	NA	NA	NA	NA	NA	NA	NA	NA	NA	NA	NA	NA	NA	NA	NA	NA	NA	NA	NA	NA	NA	NA	NA	NA	NA	NA	NA	NA	NA	NA	NA	NA	NA	NA	NA	NA	NA	NA	NA	NA	NA	NA	NA	NA	NA	NA	NA
tr|A0A140N9B9|A0A140N9B9_ECOBD	5	5	6	6	6	24.0741	0.000165	6	6	7	7	7	31.9444	0.000189	7	6	10	9	9.31034	30.5556	0.000246	2	2	2	2	2	10.1852	6.92e-05	5	5	7	7	7	32.4074	0.000179	5	5	8	8	8	32.4074	0.000188	2	2	3	3	3	10.1852	0.000165
tr|A0A140N9C0|A0A140N9C0_ECOBD	NA	NA	NA	NA	NA	NA	NA	NA	NA	NA	NA	NA	NA	NA	NA	NA	NA	NA	NA	NA	NA	NA	NA	NA	NA	NA	NA	NA	NA	NA	NA	NA	NA	NA	NA	NA	NA	NA	NA	NA	NA	NA	NA	NA	NA	NA	NA	NA	NA
tr|A0A140N9C2|A0A140N9C2_ECOBD	24	24	56	56	56	71.5976	0.000982	24	24	49	49	49	75.4438	0.000846	30	30	78	78	78	79.2899	0.00132	14	14	36	36	36	41.716	0.000796	19	19	48	48	48	57.3964	0.000784	17	17	79	79	79	56.8047	0.00119	9	9	11	11	11	26.6272	0.000387
tr|A0A140N9C3|A0A140N9C3_ECOBD	NA	NA	NA	NA	NA	NA	NA	4	4	5	5	5	13.0841	9.09e-05	2	2	5	5	5	8.41121	8.89e-05	2	2	4	4	4	8.41121	9.31e-05	NA	NA	NA	NA	NA	NA	NA	NA	NA	NA	NA	NA	NA	NA	5	5	14	14	14	16.1994	0.000519
tr|A0A140N9C4|A0A140N9C4_ECOBD	6	6	11	11	11	41.9355	0.000421	3	3	5	5	5	38.7097	0.000188	5	5	12	12	12	41.9355	0.000442	3	3	5	5	5	32.9032	0.000241	NA	NA	NA	NA	NA	NA	NA	2	2	2	2	2	25.1613	6.55e-05	4	4	6	6	6	38.7097	0.000461
tr|A0A140N9D3|A0A140N9D3_ECOBD	8	8	74	74	74	64.7059	0.00516	6	6	68	68	68	60	0.00467	7	7	52	52	52	64.7059	0.00349	4	4	13	13	13	32.9412	0.00114	7	7	33	33	33	72.9412	0.00214	7	7	77	77	77	72.9412	0.0046	4	4	25	25	25	32.9412	0.0035
tr|A0A140N9D5|A0A140N9D5_ECOBD	20	20	115	115	115	47.2772	0.00169	27	27	124	124	124	60.396	0.00179	27	27	161	161	161	62.8713	0.00227	21	21	90	90	90	54.9505	0.00167	24	24	272	272	272	57.6733	0.00372	27	27	180	180	180	64.8515	0.00226	6	6	12	12	12	14.604	0.000354
tr|A0A140N9D9|A0A140N9D9_ECOBD	22	22	108	108	108	79.6	0.00256	27	27	126	126	126	81.6	0.00294	25	25	155	155	155	72.8	0.00354	15	15	128	128	128	50.4	0.00383	20	20	149	149	149	61.6	0.00329	24	24	220	220	220	64.8	0.00447	11	11	107	107	107	39.6	0.0051
tr|A0A140N9E3|A0A140N9E3_ECOBD	NA	NA	NA	NA	NA	NA	NA	NA	NA	NA	NA	NA	NA	NA	3	3	71	71	71	49.2308	0.00623	5	4	19	18	18.9	50.7692	0.00217	3	3	102	102	102	43.0769	0.00867	2	2	85	85	85	35.3846	0.00664	NA	NA	NA	NA	NA	NA	NA
tr|A0A140N9E5|A0A140N9E5_ECOBD	9	9	14	14	14	18.896	0.000176	14	14	20	20	20	31.8471	0.000248	14	14	26	26	26	30.3609	0.000315	10	10	20	20	20	16.7728	0.000317	12	12	24	24	24	21.8684	0.000281	14	14	31	31	31	25.4777	0.000334	8	8	15	15	15	16.9851	0.000379
tr|A0A140N9E6|A0A140N9E6_ECOBD	NA	NA	NA	NA	NA	NA	NA	2	2	4	4	4	23.9583	0.000243	2	2	2	2	2	17.7083	0.000119	NA	NA	NA	NA	NA	NA	NA	NA	NA	NA	NA	NA	NA	NA	3	3	4	4	4	32.2917	0.000212	NA	NA	NA	NA	NA	NA	NA
tr|A0A140N9E7|A0A140N9E7_ECOBD	2	2	3	3	3	2.15385	1.37e-05	2	2	2	2	2	2.30769	8.98e-06	NA	NA	NA	NA	NA	NA	NA	3	3	3	3	3	3.30769	1.72e-05	NA	NA	NA	NA	NA	NA	NA	NA	NA	NA	NA	NA	NA	NA	NA	NA	NA	NA	NA	NA	NA
tr|A0A140N9E9|A0A140N9E9_ECOBD	2	2	2	2	2	9.54064	4.19e-05	3	3	4	4	4	12.3675	8.25e-05	3	3	4	4	4	13.0742	8.07e-05	2	2	2	2	2	7.77385	5.28e-05	NA	NA	NA	NA	NA	NA	NA	2	2	3	3	3	7.77385	5.38e-05	3	3	4	4	4	13.0742	0.000168
tr|A0A140N9F0|A0A140N9F0_ECOBD	3	3	3	3	3	15.9159	5.34e-05	2	2	2	2	2	12.3123	3.5e-05	2	2	2	2	2	12.6126	3.43e-05	NA	NA	NA	NA	NA	NA	NA	NA	NA	NA	NA	NA	NA	NA	2	2	2	2	2	14.4144	3.05e-05	NA	NA	NA	NA	NA	NA	NA
tr|A0A140N9F5|A0A140N9F5_ECOBD	NA	NA	NA	NA	NA	NA	NA	4	4	6	6	6	12.2449	8.93e-05	2	2	2	2	2	4.84694	2.91e-05	NA	NA	NA	NA	NA	NA	NA	NA	NA	NA	NA	NA	NA	NA	NA	NA	NA	NA	NA	NA	NA	3	3	3	3	3	6.88776	9.11e-05
tr|A0A140N9F6|A0A140N9F6_ECOBD	2	2	3	3	3	28.0374	0.000166	NA	NA	NA	NA	NA	NA	NA	NA	NA	NA	NA	NA	NA	NA	NA	NA	NA	NA	NA	NA	NA	NA	NA	NA	NA	NA	NA	NA	NA	NA	NA	NA	NA	NA	NA	NA	NA	NA	NA	NA	NA	NA
tr|A0A140N9F7|A0A140N9F7_ECOBD	6	6	8	8	8	20.3187	9.44e-05	10	10	11	11	11	27.2908	0.000128	5	5	5	5	5	16.9323	5.68e-05	6	6	6	6	6	13.5458	8.93e-05	4	4	4	4	4	10.9562	4.4e-05	5	5	6	6	6	15.1394	6.07e-05	4	4	4	4	4	9.76096	9.49e-05
tr|A0A140N9F9|A0A140N9F9_ECOBD	NA	NA	NA	NA	NA	NA	NA	2	2	2	2	2	8.62745	4.58e-05	2	2	3	3	3	10.5882	6.71e-05	2	2	3	3	3	8.23529	8.79e-05	2	2	2	2	2	6.27451	4.33e-05	4	4	4	4	4	13.7255	7.96e-05	2	2	2	2	2	8.23529	9.34e-05
tr|A0A140N9G0|A0A140N9G0_ECOBD	NA	NA	NA	NA	NA	NA	NA	NA	NA	NA	NA	NA	NA	NA	NA	NA	NA	NA	NA	NA	NA	2	2	2	2	2	5.95238	4.45e-05	NA	NA	NA	NA	NA	NA	NA	NA	NA	NA	NA	NA	NA	NA	NA	NA	NA	NA	NA	NA	NA
tr|A0A140N9G2|A0A140N9G2_ECOBD	15	15	55	55	55	56.7474	0.00113	11	11	45	45	45	39.1003	0.000909	14	14	47	47	47	48.0969	0.000928	10	10	36	36	36	39.1003	0.000931	12	12	46	46	46	46.3668	0.000879	11	11	54	54	54	39.1003	0.000949	13	13	75	75	75	51.2111	0.00309
tr|A0A140N9G6|A0A140N9G6_ECOBD	NA	NA	NA	NA	NA	NA	NA	5	5	6	6	6	23.6735	0.000143	3	3	3	3	3	17.9592	6.99e-05	4	4	5	5	5	16.7347	0.000153	NA	NA	NA	NA	NA	NA	NA	NA	NA	NA	NA	NA	NA	NA	6	5	8	7	7.11111	24.0816	0.000346
tr|A0A140N9G9|A0A140N9G9_ECOBD	10	10	40	40	40	31.5271	0.000584	13	13	49	49	49	38.9163	0.000704	17	17	63	63	63	46.5517	0.000886	9	9	47	47	47	23.1527	0.000865	18	18	96	96	96	46.5517	0.00131	17	17	89	89	89	42.8571	0.00111	11	11	27	27	27	24.6305	0.000792
tr|A0A140N9H1|A0A140N9H1_ECOBD	2	2	2	2	2	5.13347	2.43e-05	2	2	2	2	2	8.00821	2.4e-05	2	2	2	2	2	5.13347	2.34e-05	3	3	6	6	6	6.16016	9.21e-05	NA	NA	NA	NA	NA	NA	NA	NA	NA	NA	NA	NA	NA	NA	3	2	3	2	2.02857	5.33881	4.96e-05
tr|A0A140N9H2|A0A140N9H2_ECOBD	NA	NA	NA	NA	NA	NA	NA	NA	NA	NA	NA	NA	NA	NA	NA	NA	NA	NA	NA	NA	NA	NA	NA	NA	NA	NA	NA	NA	NA	NA	NA	NA	NA	NA	NA	NA	NA	NA	NA	NA	NA	NA	2	2	3	3	3	5.42986	8.08e-05
tr|A0A140N9H5|A0A140N9H5_ECOBD	19	19	52	52	52	62.8986	0.000893	16	16	39	39	39	64.9275	0.00066	16	16	51	51	51	67.2464	0.000844	11	11	25	25	25	35.3623	0.000542	8	8	16	16	16	38.8406	0.000256	12	12	18	18	18	42.3188	0.000265	3	3	5	5	5	10.7246	0.000173
tr|A0A140N9H6|A0A140N9H6_ECOBD	16	16	34	34	34	57.6433	0.000642	14	14	29	29	29	56.051	0.000539	14	14	25	25	25	53.1847	0.000454	13	13	23	23	23	41.7197	0.000547	9	9	13	13	13	24.2038	0.000229	12	12	24	24	24	33.121	0.000388	7	7	11	11	11	26.4331	0.000417
tr|A0A140N9H7|A0A140N9H7_ECOBD	4	4	7	7	7	12.3577	6.74e-05	10	10	12	12	12	25.0407	0.000114	9	9	12	12	12	25.0407	0.000111	3	3	3	3	3	5.04065	3.65e-05	5	5	7	7	7	10.7317	6.29e-05	7	7	8	8	8	16.4228	6.6e-05	5	5	8	8	8	9.26829	0.000155
tr|A0A140N9I3|A0A140N9I3_ECOBD	3	3	3	3	3	31.0185	8.23e-05	4	4	4	4	4	35.6481	0.000108	4	4	4	4	4	22.6852	0.000106	2	2	2	2	2	9.72222	6.92e-05	NA	NA	NA	NA	NA	NA	NA	2	2	2	2	2	8.33333	4.7e-05	NA	NA	NA	NA	NA	NA	NA
tr|A0A140N9I5|A0A140N9I5_ECOBD	3	3	6	6	6	31.6667	0.000296	2	2	2	2	2	21.6667	9.72e-05	3	3	4	4	4	26.6667	0.00019	3	3	5	5	5	25	0.000311	2	2	2	2	2	18.3333	9.21e-05	5	5	5	5	5	38.3333	0.000212	4	4	8	8	8	33.3333	0.000794
tr|A0A140N9I7|A0A140N9I7_ECOBD	NA	NA	NA	NA	NA	NA	NA	NA	NA	NA	NA	NA	NA	NA	NA	NA	NA	NA	NA	NA	NA	NA	NA	NA	NA	NA	NA	NA	NA	NA	NA	NA	NA	NA	NA	NA	NA	NA	NA	NA	NA	NA	2	2	2	2	2	3.89908	5.46e-05
tr|A0A140N9I8|A0A140N9I8_ECOBD	2	2	2	2	2	37.6812	0.000172	NA	NA	NA	NA	NA	NA	NA	2	2	2	2	2	24.6377	0.000165	NA	NA	NA	NA	NA	NA	NA	NA	NA	NA	NA	NA	NA	NA	NA	NA	NA	NA	NA	NA	NA	NA	NA	NA	NA	NA	NA	NA
tr|A0A140N9J2|A0A140N9J2_ECOBD	NA	NA	NA	NA	NA	NA	NA	NA	NA	NA	NA	NA	NA	NA	NA	NA	NA	NA	NA	NA	NA	NA	NA	NA	NA	NA	NA	NA	NA	NA	NA	NA	NA	NA	NA	NA	NA	NA	NA	NA	NA	NA	NA	NA	NA	NA	NA	NA	NA
tr|A0A140N9J3|A0A140N9J3_ECOBD	4	4	9	9	9	28.7037	0.000247	7	7	13	13	13	47.2222	0.000351	5	5	9	9	9	41.2037	0.000238	4	4	5	5	5	18.9815	0.000173	4	4	7	7	7	26.8519	0.000179	5	5	13	13	13	27.7778	0.000306	3	3	4	4	4	18.0556	0.00022
tr|A0A140N9J4|A0A140N9J4_ECOBD	2	2	7	7	7	12.3656	0.000223	NA	NA	NA	NA	NA	NA	NA	2	2	3	3	3	13.4409	9.2e-05	2	2	5	5	5	13.4409	0.000201	NA	NA	NA	NA	NA	NA	NA	NA	NA	NA	NA	NA	NA	NA	2	2	4	4	4	13.4409	0.000256
tr|A0A140N9J5|A0A140N9J5_ECOBD	7	7	28	28	28	75.1825	0.00121	9	9	36	36	36	83.2117	0.00153	7	7	31	31	31	83.2117	0.00129	4	4	14	14	14	45.2555	0.000764	7	7	21	21	21	83.2117	0.000847	7	7	36	36	36	83.2117	0.00133	2	2	3	3	3	14.5985	0.000261
tr|A0A140N9J6|A0A140N9J6_ECOBD	NA	NA	NA	NA	NA	NA	NA	3	3	3	3	3	16.9399	9.57e-05	2	2	2	2	2	7.10383	6.24e-05	NA	NA	NA	NA	NA	NA	NA	NA	NA	NA	NA	NA	NA	NA	2	2	2	2	2	10.929	5.55e-05	NA	NA	NA	NA	NA	NA	NA
tr|A0A140N9J8|A0A140N9J8_ECOBD	2	NA	3	0	0	3.29835	0	3	NA	4	0	0	4.34783	0	5	3	5	3	3.12	7.04648	2.67e-05	NA	NA	NA	NA	NA	NA	NA	NA	NA	NA	NA	NA	NA	NA	5	NA	5	0	0	5.997	0	2	1	4	1	1.04688	2.9985	1.87e-05
tr|A0A140N9K3|A0A140N9K3_ECOBD	NA	NA	NA	NA	NA	NA	NA	NA	NA	NA	NA	NA	NA	NA	NA	NA	NA	NA	NA	NA	NA	NA	NA	NA	NA	NA	NA	NA	NA	NA	NA	NA	NA	NA	NA	2	2	2	2	2	2.21066	6.6e-06	NA	NA	NA	NA	NA	NA	NA
tr|A0A140N9K4|A0A140N9K4_ECOBD	3	3	20	20	20	46.988	0.000714	5	5	21	21	21	29.5181	0.000738	3	3	15	15	15	30.7229	0.000516	5	5	15	15	15	38.5542	0.000675	2	2	3	3	3	19.8795	9.98e-05	3	3	11	11	11	27.7108	0.000336	3	3	8	8	8	23.494	0.000574
tr|A0A140N9K8|A0A140N9K8_ECOBD	2	2	3	3	3	21.6667	0.000148	2	2	2	2	2	21.6667	9.72e-05	3	3	5	5	5	35	0.000238	NA	NA	NA	NA	NA	NA	NA	NA	NA	NA	NA	NA	NA	NA	2	2	2	2	2	26.6667	8.46e-05	NA	NA	NA	NA	NA	NA	NA
tr|A0A140N9K9|A0A140N9K9_ECOBD	3	3	3	3	3	17.037	0.000132	2	2	3	3	3	16.2963	0.00013	2	2	2	2	2	16.2963	8.45e-05	2	2	3	3	3	13.3333	0.000166	NA	NA	NA	NA	NA	NA	NA	2	2	2	2	2	16.2963	7.52e-05	NA	NA	NA	NA	NA	NA	NA
tr|A0A140N9L7|A0A140N9L7_ECOBD	2	2	2	2	2	6.40394	2.92e-05	2	2	2	2	2	5.17241	2.87e-05	NA	NA	NA	NA	NA	NA	NA	2	2	2	2	2	5.91133	3.68e-05	NA	NA	NA	NA	NA	NA	NA	NA	NA	NA	NA	NA	NA	NA	NA	NA	NA	NA	NA	NA	NA
tr|A0A140N9M5|A0A140N9M5_ECOBD	7	7	10	10	10	39.5437	0.000225	9	9	13	13	13	45.2471	0.000288	9	9	17	17	17	50.9506	0.000369	9	9	12	12	12	42.9658	0.000341	11	11	11	11	11	42.9658	0.000231	9	9	12	12	12	42.9658	0.000232	9	9	15	15	15	36.5019	0.000679
tr|A0A140N9M6|A0A140N9M6_ECOBD	7	7	12	12	12	40.7285	0.000235	5	5	9	9	9	29.4702	0.000174	8	8	13	13	13	37.7483	0.000246	3	3	4	4	4	11.9205	9.9e-05	2	2	2	2	2	7.94702	3.66e-05	5	5	6	6	6	14.9007	0.000101	21	21	167	167	167	59.2715	0.00658
tr|A0A140N9M9|A0A140N9M9_ECOBD	2	2	3	3	3	13.6842	6.24e-05	3	3	4	4	4	13.6842	8.19e-05	4	4	4	4	4	19.6491	8.01e-05	2	2	3	3	3	6.31579	7.87e-05	6	6	6	6	6	26.3158	0.000116	7	7	10	10	10	25.614	0.000178	NA	NA	NA	NA	NA	NA	NA
tr|A0A140N9N0|A0A140N9N0_ECOBD	NA	NA	NA	NA	NA	NA	NA	NA	NA	NA	NA	NA	NA	NA	NA	NA	NA	NA	NA	NA	NA	NA	NA	NA	NA	NA	NA	NA	2	1	3	2	2.4	7.43802	5.48e-05	NA	NA	NA	NA	NA	NA	NA	NA	NA	NA	NA	NA	NA	NA
tr|A0A140N9N3|A0A140N9N3_ECOBD	NA	NA	NA	NA	NA	NA	NA	NA	NA	NA	NA	NA	NA	NA	NA	NA	NA	NA	NA	NA	NA	NA	NA	NA	NA	NA	NA	NA	NA	NA	NA	NA	NA	NA	NA	NA	NA	NA	NA	NA	NA	NA	NA	NA	NA	NA	NA	NA	NA
tr|A0A140N9N5|A0A140N9N5_ECOBD	40	40	175	175	175	65.3913	0.0018	41	41	160	160	160	66.6087	0.00162	44	44	203	203	203	64.1739	0.00201	27	27	88	88	88	41.2174	0.00114	28	28	82	82	82	44.8696	0.000788	36	36	110	110	110	53.0435	0.000971	26	26	62	62	62	37.2174	0.00128
tr|A0A140N9N6|A0A140N9N6_ECOBD	11	11	101	101	101	91.8919	0.00539	9	9	70	70	70	91.8919	0.00368	13	13	67	67	67	93.6937	0.00344	7	7	22	22	22	63.0631	0.00148	11	11	52	52	52	93.6937	0.00259	9	9	26	26	26	93.6937	0.00119	6	6	15	15	15	63.0631	0.00161
tr|A0A140N9N7|A0A140N9N7_ECOBD	2	2	3	3	3	8.70712	4.69e-05	NA	NA	NA	NA	NA	NA	NA	NA	NA	NA	NA	NA	NA	NA	2	2	2	2	2	8.70712	3.94e-05	NA	NA	NA	NA	NA	NA	NA	NA	NA	NA	NA	NA	NA	NA	4	4	6	6	6	13.7203	0.000188
tr|A0A140N9N8|A0A140N9N8_ECOBD	NA	NA	NA	NA	NA	NA	NA	NA	NA	NA	NA	NA	NA	NA	NA	NA	NA	NA	NA	NA	NA	NA	NA	NA	NA	NA	NA	NA	NA	NA	NA	NA	NA	NA	NA	NA	NA	NA	NA	NA	NA	NA	3	3	3	3	3	8.10811	9.65e-05
tr|A0A140N9N9|A0A140N9N9_ECOBD	NA	NA	NA	NA	NA	NA	NA	4	4	5	5	5	51.7857	0.00026	3	3	3	3	3	31.25	0.000153	NA	NA	NA	NA	NA	NA	NA	2	2	3	3	3	27.6786	0.000148	2	2	2	2	2	27.6786	9.06e-05	NA	NA	NA	NA	NA	NA	NA
tr|A0A140N9P0|A0A140N9P0_ECOBD	NA	NA	NA	NA	NA	NA	NA	NA	NA	NA	NA	NA	NA	NA	NA	NA	NA	NA	NA	NA	NA	NA	NA	NA	NA	NA	NA	NA	NA	NA	NA	NA	NA	NA	NA	NA	NA	NA	NA	NA	NA	NA	3	3	5	5	5	21.8487	0.0005
tr|A0A140N9P1|A0A140N9P1_ECOBD	NA	NA	NA	NA	NA	NA	NA	NA	NA	NA	NA	NA	NA	NA	NA	NA	NA	NA	NA	NA	NA	2	1	2	1	1.25	3.32542	2.22e-05	NA	NA	NA	NA	NA	NA	NA	NA	NA	NA	NA	NA	NA	NA	NA	NA	NA	NA	NA	NA	NA
tr|A0A140N9P2|A0A140N9P2_ECOBD	NA	NA	NA	NA	NA	NA	NA	2	2	2	2	2	7.45856	3.22e-05	4	4	4	4	4	11.326	6.31e-05	2	2	3	3	3	5.52486	6.19e-05	2	2	2	2	2	8.01105	3.05e-05	2	2	2	2	2	8.01105	2.8e-05	NA	NA	NA	NA	NA	NA	NA
tr|A0A140N9P3|A0A140N9P3_ECOBD	9	9	15	15	15	14.7577	9.79e-05	11	11	17	17	17	18.6123	0.000109	11	11	19	19	19	17.9515	0.000119	14	14	26	26	26	15.5286	0.000214	8	8	20	20	20	9.2511	0.000122	14	14	31	31	31	17.2907	0.000173	8	8	22	22	22	9.14097	0.000288
tr|A0A140N9P4|A0A140N9P4_ECOBD	NA	NA	NA	NA	NA	NA	NA	5	5	5	5	5	8.85417	7.6e-05	3	3	4	4	4	6.77083	5.94e-05	3	3	3	3	3	5.72917	5.84e-05	NA	NA	NA	NA	NA	NA	NA	4	4	5	5	5	11.9792	6.61e-05	NA	NA	NA	NA	NA	NA	NA
tr|A0A140N9P6|A0A140N9P6_ECOBD	NA	NA	NA	NA	NA	NA	NA	2	2	2	2	2	4.329	2.53e-05	4	4	4	4	4	11.9048	4.94e-05	NA	NA	NA	NA	NA	NA	NA	NA	NA	NA	NA	NA	NA	NA	NA	NA	NA	NA	NA	NA	NA	3	3	3	3	3	9.09091	7.73e-05
tr|A0A140N9Q3|A0A140N9Q3_ECOBD	6	6	8	8	8	14.6667	9.03e-05	5	5	5	5	5	13.7143	5.56e-05	5	5	6	6	6	12.7619	6.52e-05	6	5	8	7	7.01261	10.6667	9.98e-05	4	3	4	3	3.00472	9.71429	3.16e-05	NA	NA	NA	NA	NA	NA	NA	2	2	2	2	2	5.14286	4.54e-05
tr|A0A140N9Q4|A0A140N9Q4_ECOBD	6	6	6	6	6	13.7976	4.67e-05	9	9	9	9	9	15.7687	6.9e-05	7	7	9	9	9	9.59264	6.75e-05	11	10	17	16	16.8421	11.8265	0.000165	5	4	7	6	6.75	4.07359	4.9e-05	6	5	7	6	6.85714	4.20499	4.57e-05	6	5	10	8	8.88889	6.17608	0.000139
tr|A0A140N9Q6|A0A140N9Q6_ECOBD	NA	NA	NA	NA	NA	NA	NA	3	3	3	3	3	10.5832	3.78e-05	NA	NA	NA	NA	NA	NA	NA	NA	NA	NA	NA	NA	NA	NA	NA	NA	NA	NA	NA	NA	NA	NA	NA	NA	NA	NA	NA	NA	NA	NA	NA	NA	NA	NA	NA
tr|A0A140N9R2|A0A140N9R2_ECOBD	2	2	2	2	2	6.95652	3.44e-05	2	2	2	2	2	11.5942	3.38e-05	2	2	3	3	3	6.95652	4.96e-05	NA	NA	NA	NA	NA	NA	NA	NA	NA	NA	NA	NA	NA	NA	NA	NA	NA	NA	NA	NA	NA	5	5	7	7	7	17.3913	0.000242
tr|A0A140N9R4|A0A140N9R4_ECOBD	20	20	183	183	183	72.2222	0.00602	22	22	176	176	176	78.3333	0.00571	22	22	202	202	202	77.7778	0.0064	15	15	113	113	113	71.1111	0.00469	24	24	262	262	262	79.4444	0.00804	24	24	194	194	194	82.2222	0.00547	9	9	44	44	44	60.5556	0.00291
tr|A0A140N9R6|A0A140N9R6_ECOBD	8	8	13	13	13	15.2174	0.00012	7	7	10	10	10	11.646	9.06e-05	13	13	20	20	20	25	0.000177	9	9	21	21	21	14.2857	0.000244	13	13	19	19	19	21.118	0.000163	14	14	20	20	20	20.6522	0.000158	8	8	10	10	10	12.8882	0.000185
tr|A0A140N9R8|A0A140N9R8_ECOBD	5	5	5	5	5	21.3439	0.000117	5	5	6	6	6	21.3439	0.000138	5	5	6	6	6	18.9723	0.000135	NA	NA	NA	NA	NA	NA	NA	2	2	2	2	2	10.2767	4.37e-05	NA	NA	NA	NA	NA	NA	NA	NA	NA	NA	NA	NA	NA	NA
tr|A0A140N9S8|A0A140N9S8_ECOBD	NA	NA	NA	NA	NA	NA	NA	NA	NA	NA	NA	NA	NA	NA	NA	NA	NA	NA	NA	NA	NA	NA	NA	NA	NA	NA	NA	NA	NA	NA	NA	NA	NA	NA	NA	2	2	4	4	4	40.9091	0.000308	NA	NA	NA	NA	NA	NA	NA
tr|A0A140N9T2|A0A140N9T2_ECOBD	2	2	2	2	2	4.85075	2.21e-05	NA	NA	NA	NA	NA	NA	NA	2	2	2	2	2	4.85075	2.13e-05	NA	NA	NA	NA	NA	NA	NA	NA	NA	NA	NA	NA	NA	NA	NA	NA	NA	NA	NA	NA	NA	NA	NA	NA	NA	NA	NA	NA
tr|A0A140N9T5|A0A140N9T5_ECOBD	2	2	2	2	2	4.95575	2.1e-05	4	4	4	4	4	6.72566	4.13e-05	3	3	4	4	4	8.49558	4.04e-05	3	3	4	4	4	4.77876	5.29e-05	NA	NA	NA	NA	NA	NA	NA	3	3	3	3	3	9.02655	2.7e-05	2	2	2	2	2	3.18584	4.21e-05
tr|A0A140N9T6|A0A140N9T6_ECOBD	8	8	15	15	15	53.3333	0.00037	8	8	13	13	13	50.4167	0.000316	6	6	8	8	8	35.4167	0.00019	4	4	5	5	5	24.5833	0.000156	6	6	8	8	8	35.8333	0.000184	5	5	13	13	13	32.5	0.000275	NA	NA	NA	NA	NA	NA	NA
tr|A0A140N9T9|A0A140N9T9_ECOBD	6	6	14	14	14	76.5957	0.000883	5	5	11	11	11	54.2553	0.000683	6	6	20	20	20	76.5957	0.00121	NA	NA	NA	NA	NA	NA	NA	5	5	30	30	30	21.2766	0.00176	5	5	10	10	10	43.617	0.00054	NA	NA	NA	NA	NA	NA	NA
tr|A0A140N9U0|A0A140N9U0_ECOBD	2	2	2	2	2	13.9535	5.51e-05	NA	NA	NA	NA	NA	NA	NA	NA	NA	NA	NA	NA	NA	NA	NA	NA	NA	NA	NA	NA	NA	NA	NA	NA	NA	NA	NA	NA	NA	NA	NA	NA	NA	NA	NA	NA	NA	NA	NA	NA	NA	NA
tr|A0A140N9U1|A0A140N9U1_ECOBD	NA	NA	NA	NA	NA	NA	NA	NA	NA	NA	NA	NA	NA	NA	NA	NA	NA	NA	NA	NA	NA	NA	NA	NA	NA	NA	NA	NA	NA	NA	NA	NA	NA	NA	NA	NA	NA	NA	NA	NA	NA	NA	NA	NA	NA	NA	NA	NA	NA
tr|A0A140N9U2|A0A140N9U2_ECOBD	3	3	5	5	5	16.6667	0.000118	NA	NA	NA	NA	NA	NA	NA	2	2	3	3	3	11.9048	6.79e-05	2	2	2	2	2	9.12698	5.93e-05	3	3	3	3	3	18.254	6.58e-05	NA	NA	NA	NA	NA	NA	NA	3	3	6	6	6	15.873	0.000283
tr|A0A140N9U3|A0A140N9U3_ECOBD	NA	NA	NA	NA	NA	NA	NA	NA	NA	NA	NA	NA	NA	NA	NA	NA	NA	NA	NA	NA	NA	NA	NA	NA	NA	NA	NA	NA	NA	NA	NA	NA	NA	NA	NA	NA	NA	NA	NA	NA	NA	NA	2	2	2	2	2	1.76817	2.34e-05
tr|A0A140N9U8|A0A140N9U8_ECOBD	NA	NA	NA	NA	NA	NA	NA	NA	NA	NA	NA	NA	NA	NA	NA	NA	NA	NA	NA	NA	NA	NA	NA	NA	NA	NA	NA	NA	NA	NA	NA	NA	NA	NA	NA	2	2	2	2	2	2.98939	9.79e-06	NA	NA	NA	NA	NA	NA	NA
tr|A0A140N9V2|A0A140N9V2_ECOBD	4	4	6	6	6	27.6119	0.000133	7	7	10	10	10	40.6716	0.000218	7	7	7	7	7	35.8209	0.000149	3	3	3	3	3	9.32836	8.37e-05	3	3	7	7	7	16.791	0.000144	5	5	8	8	8	27.9851	0.000152	10	10	28	28	28	43.2836	0.00124
tr|A0A140N9V3|A0A140N9V3_ECOBD	4	4	5	5	5	22.1774	0.000119	6	6	6	6	6	32.6613	0.000141	6	6	7	7	7	26.2097	0.000161	NA	NA	NA	NA	NA	NA	NA	4	4	5	5	5	18.5484	0.000111	6	6	8	8	8	33.871	0.000164	8	8	9	9	9	39.9194	0.000432
tr|A0A140N9V4|A0A140N9V4_ECOBD	NA	NA	NA	NA	NA	NA	NA	3	3	3	3	3	7.66423	3.19e-05	NA	NA	NA	NA	NA	NA	NA	NA	NA	NA	NA	NA	NA	NA	NA	NA	NA	NA	NA	NA	NA	3	3	3	3	3	8.94161	2.78e-05	NA	NA	NA	NA	NA	NA	NA
tr|A0A140N9V8|A0A140N9V8_ECOBD	34	34	154	154	154	61.7021	0.00194	35	35	147	147	147	67.0213	0.00182	30	30	163	163	163	59.3617	0.00198	30	30	131	131	131	59.5745	0.00208	29	29	182	182	182	54.2553	0.00214	33	33	175	175	175	67.4468	0.00189	26	26	125	125	125	51.4894	0.00317
tr|A0A140N9W1|A0A140N9W1_ECOBD	NA	NA	NA	NA	NA	NA	NA	NA	NA	NA	NA	NA	NA	NA	NA	NA	NA	NA	NA	NA	NA	2	2	2	2	2	6.60793	6.59e-05	NA	NA	NA	NA	NA	NA	NA	NA	NA	NA	NA	NA	NA	NA	NA	NA	NA	NA	NA	NA	NA
tr|A0A140N9W2|A0A140N9W2_ECOBD	2	2	3	3	3	9.59233	4.26e-05	2	2	3	3	3	9.11271	4.2e-05	NA	NA	NA	NA	NA	NA	NA	NA	NA	NA	NA	NA	NA	NA	NA	NA	NA	NA	NA	NA	NA	NA	NA	NA	NA	NA	NA	NA	NA	NA	NA	NA	NA	NA	NA
tr|A0A140N9W3|A0A140N9W3_ECOBD	NA	NA	NA	NA	NA	NA	NA	NA	NA	NA	NA	NA	NA	NA	3	3	3	3	3	8.86427	4.74e-05	NA	NA	NA	NA	NA	NA	NA	NA	NA	NA	NA	NA	NA	NA	2	2	4	4	4	8.86427	5.62e-05	2	2	5	5	5	5.54017	0.000165
tr|A0A140N9W7|A0A140N9W7_ECOBD	NA	NA	NA	NA	NA	NA	NA	NA	NA	NA	NA	NA	NA	NA	4	4	4	4	4	9.10891	4.52e-05	NA	NA	NA	NA	NA	NA	NA	NA	NA	NA	NA	NA	NA	NA	NA	NA	NA	NA	NA	NA	NA	NA	NA	NA	NA	NA	NA	NA
tr|A0A140N9W8|A0A140N9W8_ECOBD	2	2	2	2	2	5.74163	2.84e-05	5	5	5	5	5	12.201	6.98e-05	4	4	4	4	4	11.7225	5.46e-05	4	4	4	4	4	8.85167	7.15e-05	NA	NA	NA	NA	NA	NA	NA	3	3	3	3	3	7.17703	3.64e-05	NA	NA	NA	NA	NA	NA	NA
tr|A0A140N9X6|A0A140N9X6_ECOBD	NA	NA	NA	NA	NA	NA	NA	NA	NA	NA	NA	NA	NA	NA	NA	NA	NA	NA	NA	NA	NA	2	2	2	2	2	13.6126	7.83e-05	NA	NA	NA	NA	NA	NA	NA	NA	NA	NA	NA	NA	NA	NA	2	2	2	2	2	13.6126	0.000125
tr|A0A140N9X7|A0A140N9X7_ECOBD	NA	NA	NA	NA	NA	NA	NA	4	4	4	4	4	7.65697	3.57e-05	NA	NA	NA	NA	NA	NA	NA	2	2	2	2	2	2.90965	2.29e-05	NA	NA	NA	NA	NA	NA	NA	3	3	3	3	3	4.59418	2.33e-05	NA	NA	NA	NA	NA	NA	NA
tr|A0A140N9X9|A0A140N9X9_ECOBD	11	11	62	62	62	73.913	0.00319	11	11	68	68	68	73.913	0.00345	11	11	98	98	98	73.913	0.00486	7	7	51	51	51	66.087	0.00331	12	12	96	96	96	67.8261	0.00461	11	11	114	114	114	67.8261	0.00503	5	5	18	18	18	50.4348	0.00186
tr|A0A140N9Y3|A0A140N9Y3_ECOBD	NA	NA	NA	NA	NA	NA	NA	NA	NA	NA	NA	NA	NA	NA	NA	NA	NA	NA	NA	NA	NA	NA	NA	NA	NA	NA	NA	NA	NA	NA	NA	NA	NA	NA	NA	NA	NA	NA	NA	NA	NA	NA	NA	NA	NA	NA	NA	NA	NA
tr|A0A140N9Y4|A0A140N9Y4_ECOBD	8	8	9	9	9	38.6139	0.000176	6	6	8	8	8	33.9934	0.000154	9	9	14	14	14	42.2442	0.000264	5	5	5	5	5	27.0627	0.000123	6	6	11	11	11	31.6832	0.000201	7	7	11	11	11	43.5644	0.000184	8	8	10	10	10	37.6238	0.000393
tr|A0A140N9Y8|A0A140N9Y8_ECOBD	NA	NA	NA	NA	NA	NA	NA	NA	NA	NA	NA	NA	NA	NA	NA	NA	NA	NA	NA	NA	NA	NA	NA	NA	NA	NA	NA	NA	NA	NA	NA	NA	NA	NA	NA	NA	NA	NA	NA	NA	NA	NA	2	2	2	2	2	3.52505	4.42e-05
tr|A0A140N9Z2|A0A140N9Z2_ECOBD	NA	NA	NA	NA	NA	NA	NA	NA	NA	NA	NA	NA	NA	NA	2	2	2	2	2	11.746	3.62e-05	NA	NA	NA	NA	NA	NA	NA	NA	NA	NA	NA	NA	NA	NA	NA	NA	NA	NA	NA	NA	NA	NA	NA	NA	NA	NA	NA	NA
tr|A0A140N9Z5|A0A140N9Z5_ECOBD	4	4	6	6	6	9.45122	0.000108	2	2	2	2	2	6.09756	3.56e-05	2	2	3	3	3	8.53659	5.22e-05	NA	NA	NA	NA	NA	NA	NA	NA	NA	NA	NA	NA	NA	NA	NA	NA	NA	NA	NA	NA	NA	NA	NA	NA	NA	NA	NA	NA
tr|A0A140N9Z6|A0A140N9Z6_ECOBD	NA	NA	NA	NA	NA	NA	NA	NA	NA	NA	NA	NA	NA	NA	NA	NA	NA	NA	NA	NA	NA	NA	NA	NA	NA	NA	NA	NA	NA	NA	NA	NA	NA	NA	NA	NA	NA	NA	NA	NA	NA	NA	3	3	3	3	3	7.30689	7.46e-05
tr|A0A140N9Z7|A0A140N9Z7_ECOBD	11	11	23	23	23	33.9326	0.000306	11	11	21	21	21	25.8427	0.000275	13	13	29	29	29	35.2809	0.000372	10	10	25	25	25	26.2921	0.00042	8	8	15	15	15	22.2472	0.000186	13	13	33	33	33	34.1573	0.000376	12	12	26	26	26	28.3146	0.000696
tr|A0A140N9Z8|A0A140N9Z8_ECOBD	6	6	12	12	12	32.4468	0.000189	12	12	19	19	19	52.3936	0.000295	14	14	24	24	24	56.117	0.000364	4	4	4	4	4	12.234	7.95e-05	6	6	7	7	7	16.7553	0.000103	8	8	10	10	10	23.6702	0.000135	9	9	18	18	18	28.9894	0.00057
tr|A0A140NA05|A0A140NA05_ECOBD	NA	NA	NA	NA	NA	NA	NA	NA	NA	NA	NA	NA	NA	NA	NA	NA	NA	NA	NA	NA	NA	NA	NA	NA	NA	NA	NA	NA	3	3	4	4	4	13.3333	7.75e-05	3	3	3	3	3	8.42105	5.34e-05	NA	NA	NA	NA	NA	NA	NA
tr|A0A140NA10|A0A140NA10_ECOBD	NA	NA	NA	NA	NA	NA	NA	3	3	3	3	3	33.8028	0.000247	3	3	3	3	3	33.8028	0.000241	2	2	3	3	3	22.5352	0.000316	NA	NA	NA	NA	NA	NA	NA	3	3	3	3	3	36.6197	0.000214	NA	NA	NA	NA	NA	NA	NA
tr|A0A140NA20|A0A140NA20_ECOBD	NA	NA	NA	NA	NA	NA	NA	NA	NA	NA	NA	NA	NA	NA	NA	NA	NA	NA	NA	NA	NA	NA	NA	NA	NA	NA	NA	NA	NA	NA	NA	NA	NA	NA	NA	NA	NA	NA	NA	NA	NA	NA	NA	NA	NA	NA	NA	NA	NA
tr|A0A140NA26|A0A140NA26_ECOBD	8	8	19	19	19	52	0.000563	9	9	23	23	23	52	0.000671	9	9	29	29	29	57.5	0.000827	7	7	14	14	14	28.5	0.000523	9	9	18	18	18	47	0.000497	10	10	23	23	23	59	0.000584	2	2	2	2	2	12.5	0.000119
tr|A0A140NA29|A0A140NA29_ECOBD	NA	NA	NA	NA	NA	NA	NA	NA	NA	NA	NA	NA	NA	NA	NA	NA	NA	NA	NA	NA	NA	NA	NA	NA	NA	NA	NA	NA	NA	NA	NA	NA	NA	NA	NA	NA	NA	NA	NA	NA	NA	NA	NA	NA	NA	NA	NA	NA	NA
tr|A0A140NA37|A0A140NA37_ECOBD	10	10	19	19	19	83.5052	0.00116	11	11	16	16	16	83.5052	0.000962	11	11	21	21	21	85.567	0.00124	6	6	11	11	11	44.3299	0.000848	7	7	11	11	11	47.4227	0.000626	9	9	14	14	14	84.5361	0.000733	3	3	3	3	3	32.9897	0.000368
tr|A0A140NA47|A0A140NA47_ECOBD	NA	NA	NA	NA	NA	NA	NA	NA	NA	NA	NA	NA	NA	NA	NA	NA	NA	NA	NA	NA	NA	2	1	2	1	1.5	2.22772	1.39e-05	NA	NA	NA	NA	NA	NA	NA	NA	NA	NA	NA	NA	NA	NA	NA	NA	NA	NA	NA	NA	NA
tr|A0A140NA52|A0A140NA52_ECOBD	NA	NA	NA	NA	NA	NA	NA	NA	NA	NA	NA	NA	NA	NA	NA	NA	NA	NA	NA	NA	NA	NA	NA	NA	NA	NA	NA	NA	NA	NA	NA	NA	NA	NA	NA	NA	NA	NA	NA	NA	NA	NA	NA	NA	NA	NA	NA	NA	NA
tr|A0A140NA53|A0A140NA53_ECOBD	4	4	7	7	7	29.5082	0.000227	4	4	8	8	8	31.694	0.000255	5	5	14	14	14	24.5902	0.000437	5	5	12	12	12	24.0437	0.00049	8	8	28	28	28	32.7869	0.000845	9	9	26	26	26	32.7869	0.000721	4	4	8	8	8	20.2186	0.00052
tr|A0A140NA57|A0A140NA57_ECOBD	NA	NA	NA	NA	NA	NA	NA	2	2	2	2	2	15.0327	7.63e-05	NA	NA	NA	NA	NA	NA	NA	NA	NA	NA	NA	NA	NA	NA	NA	NA	NA	NA	NA	NA	NA	NA	NA	NA	NA	NA	NA	NA	2	2	2	2	2	15.0327	0.000156
tr|A0A140NA59|A0A140NA59_ECOBD	4	4	5	5	5	45.0549	0.000326	3	3	5	5	5	31.8681	0.000321	3	3	6	6	6	35.1648	0.000376	NA	NA	NA	NA	NA	NA	NA	NA	NA	NA	NA	NA	NA	NA	NA	NA	NA	NA	NA	NA	NA	NA	NA	NA	NA	NA	NA	NA
tr|A0A140NA63|A0A140NA63_ECOBD	5	5	14	14	14	36.0656	0.000453	3	3	8	8	8	30.6011	0.000255	3	3	7	7	7	28.4153	0.000218	NA	NA	NA	NA	NA	NA	NA	NA	NA	NA	NA	NA	NA	NA	NA	NA	NA	NA	NA	NA	NA	NA	NA	NA	NA	NA	NA	NA
tr|A0A140NA64|A0A140NA64_ECOBD	2	2	2	2	2	6.99301	4.14e-05	NA	NA	NA	NA	NA	NA	NA	NA	NA	NA	NA	NA	NA	NA	NA	NA	NA	NA	NA	NA	NA	2	2	3	3	3	9.09091	5.79e-05	2	2	3	3	3	9.09091	5.32e-05	NA	NA	NA	NA	NA	NA	NA
tr|A0A140NA67|A0A140NA67_ECOBD	2	2	4	4	4	40.3846	0.000228	2	2	2	2	2	23.0769	0.000112	2	2	2	2	2	19.2308	0.00011	NA	NA	NA	NA	NA	NA	NA	NA	NA	NA	NA	NA	NA	NA	NA	NA	NA	NA	NA	NA	NA	NA	NA	NA	NA	NA	NA	NA
tr|A0A140NA72|A0A140NA72_ECOBD	2	2	2	2	2	7.72627	2.62e-05	2	2	3	3	3	7.72627	3.86e-05	3	3	3	3	3	7.28477	3.78e-05	NA	NA	NA	NA	NA	NA	NA	2	2	2	2	2	6.40177	2.44e-05	4	4	5	5	5	11.2583	5.6e-05	NA	NA	NA	NA	NA	NA	NA
tr|A0A140NA75|A0A140NA75_ECOBD	NA	NA	NA	NA	NA	NA	NA	NA	NA	NA	NA	NA	NA	NA	NA	NA	NA	NA	NA	NA	NA	2	2	2	2	2	2.71186	2.53e-05	NA	NA	NA	NA	NA	NA	NA	NA	NA	NA	NA	NA	NA	NA	NA	NA	NA	NA	NA	NA	NA
tr|A0A140NA80|A0A140NA80_ECOBD	7	7	13	13	13	18.5374	0.000131	12	12	16	16	16	25.8503	0.000159	12	12	16	16	16	23.6395	0.000155	5	5	6	6	6	10.3741	7.63e-05	9	9	16	16	16	17.517	0.00015	12	12	33	33	33	25.1701	0.000285	12	12	23	23	23	20.5782	0.000466
tr|A0A140NA83|A0A140NA83_ECOBD	11	11	18	18	18	48.0916	0.000407	9	9	12	12	12	36.2595	0.000267	11	11	20	20	20	48.4733	0.000436	11	11	20	20	20	41.6031	0.000571	16	16	49	49	49	59.1603	0.00103	15	15	54	54	54	59.1603	0.00105	10	10	24	24	24	34.3511	0.00109
tr|A0A140NA84|A0A140NA84_ECOBD	33	33	99	99	99	47.479	0.000822	37	37	99	99	99	51.8207	0.000809	34	34	119	119	119	43.5574	0.000951	30	30	121	121	121	38.2353	0.00127	34	34	80	80	80	42.8571	0.000619	40	40	118	118	118	52.6611	0.000839	21	21	38	38	38	31.2325	0.000634
tr|A0A140NA85|A0A140NA85_ECOBD	NA	NA	NA	NA	NA	NA	NA	NA	NA	NA	NA	NA	NA	NA	NA	NA	NA	NA	NA	NA	NA	NA	NA	NA	NA	NA	NA	NA	2	2	2	2	2	11.399	5.72e-05	NA	NA	NA	NA	NA	NA	NA	2	2	2	2	2	10.3627	0.000123
tr|A0A140NA86|A0A140NA86_ECOBD	2	2	3	3	3	9.38967	8.35e-05	NA	NA	NA	NA	NA	NA	NA	NA	NA	NA	NA	NA	NA	NA	4	4	5	5	5	23.9437	0.000175	NA	NA	NA	NA	NA	NA	NA	NA	NA	NA	NA	NA	NA	NA	4	4	5	5	5	16.4319	0.000279
tr|A0A140NA88|A0A140NA88_ECOBD	NA	NA	NA	NA	NA	NA	NA	NA	NA	NA	NA	NA	NA	NA	NA	NA	NA	NA	NA	NA	NA	NA	NA	NA	NA	NA	NA	NA	NA	NA	NA	NA	NA	NA	NA	NA	NA	NA	NA	NA	NA	NA	NA	NA	NA	NA	NA	NA	NA
tr|A0A140NA92|A0A140NA92_ECOBD	12	12	38	38	38	42.615	0.000545	12	12	30	30	30	46.9734	0.000424	12	12	40	40	40	43.8257	0.000553	9	9	49	49	49	23.9709	0.000887	10	10	49	49	49	34.6247	0.000655	14	14	70	70	70	43.3414	0.00086	6	6	17	17	17	14.77	0.00049
tr|A0A140NAA0|A0A140NAA0_ECOBD	NA	NA	NA	NA	NA	NA	NA	NA	NA	NA	NA	NA	NA	NA	NA	NA	NA	NA	NA	NA	NA	NA	NA	NA	NA	NA	NA	NA	2	2	2	2	2	6.43432	2.96e-05	NA	NA	NA	NA	NA	NA	NA	NA	NA	NA	NA	NA	NA	NA
tr|A0A140NAA1|A0A140NAA1_ECOBD	13	13	28	28	28	12.4411	0.000156	10	10	16	16	16	11.3101	8.8e-05	10	10	17	17	17	14.1376	9.14e-05	8	8	13	13	13	7.82281	9.16e-05	10	10	12	12	12	10.3676	6.25e-05	9	9	15	15	15	8.67107	7.18e-05	7	7	9	9	9	7.63431	0.000101
tr|A0A140NAA3|A0A140NAA3_ECOBD	5	5	8	8	8	17.9837	0.000129	4	4	6	6	6	15.5313	9.54e-05	3	3	3	3	3	12.5341	4.67e-05	5	5	5	5	5	13.624	0.000102	6	6	7	7	7	14.4414	0.000105	5	5	5	5	5	11.9891	6.92e-05	8	8	9	9	9	23.9782	0.000292
tr|A0A140NAA6|A0A140NAA6_ECOBD	2	2	2	2	2	24.7525	0.000117	2	2	3	3	3	21.7822	0.000173	2	2	2	2	2	15.8416	0.000113	NA	NA	NA	NA	NA	NA	NA	NA	NA	NA	NA	NA	NA	NA	3	3	8	8	8	45.5446	0.000402	3	3	4	4	4	32.6733	0.000472
tr|A0A140NAA8|A0A140NAA8_ECOBD	6	6	10	10	10	66.4179	0.000442	8	8	13	13	13	91.0448	0.000566	2	2	3	3	3	26.8657	0.000128	3	3	3	3	3	41.0448	0.000167	3	3	3	3	3	59.7015	0.000124	NA	NA	NA	NA	NA	NA	NA	NA	NA	NA	NA	NA	NA	NA
tr|A0A140NAB2|A0A140NAB2_ECOBD	5	5	15	15	15	77.1084	0.00107	5	5	19	19	19	65.0602	0.00134	4	4	12	12	12	53.012	0.000825	2	2	7	7	7	21.6867	0.00063	3	3	7	7	7	46.988	0.000466	3	3	9	9	9	46.988	0.00055	NA	NA	NA	NA	NA	NA	NA
tr|A0A140NAB5|A0A140NAB5_ECOBD	NA	NA	NA	NA	NA	NA	NA	NA	NA	NA	NA	NA	NA	NA	NA	NA	NA	NA	NA	NA	NA	NA	NA	NA	NA	NA	NA	NA	NA	NA	NA	NA	NA	NA	NA	2	2	6	6	6	4.97238	8.41e-05	NA	NA	NA	NA	NA	NA	NA
tr|A0A140NAB7|A0A140NAB7_ECOBD	6	6	8	8	8	16.787	8.56e-05	9	9	10	10	10	19.6751	0.000105	9	9	13	13	13	14.0794	0.000134	8	8	21	21	21	15.5235	0.000283	11	11	29	29	29	22.3827	0.000289	14	14	30	30	30	24.9097	0.000275	12	12	27	27	27	23.2852	0.00058
tr|A0A140NAB8|A0A140NAB8_ECOBD	6	6	14	14	14	41.8605	0.000386	11	11	18	18	18	59.0698	0.000488	7	7	13	13	13	24.6512	0.000345	9	9	21	21	21	30.6977	0.00073	8	8	10	10	10	33.9535	0.000257	10	10	15	15	15	42.3256	0.000354	7	7	19	19	19	19.5349	0.00105
tr|A0A140NAB9|A0A140NAB9_ECOBD	NA	NA	NA	NA	NA	NA	NA	3	3	4	4	4	16.1458	0.000122	3	3	3	3	3	16.1458	8.92e-05	NA	NA	NA	NA	NA	NA	NA	NA	NA	NA	NA	NA	NA	NA	NA	NA	NA	NA	NA	NA	NA	NA	NA	NA	NA	NA	NA	NA
tr|A0A140NAC0|A0A140NAC0_ECOBD	NA	NA	NA	NA	NA	NA	NA	3	3	3	3	3	15.5629	5.8e-05	3	3	3	3	3	17.2185	5.67e-05	NA	NA	NA	NA	NA	NA	NA	NA	NA	NA	NA	NA	NA	NA	NA	NA	NA	NA	NA	NA	NA	NA	NA	NA	NA	NA	NA	NA
tr|A0A140NAC2|A0A140NAC2_ECOBD	NA	NA	NA	NA	NA	NA	NA	NA	NA	NA	NA	NA	NA	NA	NA	NA	NA	NA	NA	NA	NA	NA	NA	NA	NA	NA	NA	NA	NA	NA	NA	NA	NA	NA	NA	NA	NA	NA	NA	NA	NA	NA	NA	NA	NA	NA	NA	NA	NA
tr|A0A140NAC4|A0A140NAC4_ECOBD	18	18	29	29	29	56.8245	0.000479	13	13	21	21	21	51.8106	0.000341	13	13	26	26	26	37.0474	0.000413	9	9	14	14	14	27.5766	0.000291	10	10	15	15	15	33.4262	0.000231	15	15	28	28	28	47.0752	0.000396	6	6	10	10	10	20.6128	0.000332
tr|A0A140NAC5|A0A140NAC5_ECOBD	NA	NA	NA	NA	NA	NA	NA	4	4	4	4	4	9.12477	4.35e-05	3	3	3	3	3	6.89013	3.19e-05	NA	NA	NA	NA	NA	NA	NA	NA	NA	NA	NA	NA	NA	NA	NA	NA	NA	NA	NA	NA	NA	2	2	3	3	3	3.91061	6.65e-05
tr|A0A140NAC6|A0A140NAC6_ECOBD	NA	NA	NA	NA	NA	NA	NA	NA	NA	NA	NA	NA	NA	NA	NA	NA	NA	NA	NA	NA	NA	NA	NA	NA	NA	NA	NA	NA	NA	NA	NA	NA	NA	NA	NA	NA	NA	NA	NA	NA	NA	NA	NA	NA	NA	NA	NA	NA	NA
tr|A0A140NAC7|A0A140NAC7_ECOBD	NA	NA	NA	NA	NA	NA	NA	4	4	5	5	5	10.3093	7.52e-05	2	2	2	2	2	7.21649	2.94e-05	5	5	6	6	6	12.3711	0.000116	NA	NA	NA	NA	NA	NA	NA	3	3	4	4	4	8.76289	5.23e-05	3	3	4	4	4	7.98969	0.000123
tr|A0A140NAC8|A0A140NAC8_ECOBD	NA	NA	NA	NA	NA	NA	NA	2	1	4	1	2	3.53982	2.58e-05	NA	NA	NA	NA	NA	NA	NA	NA	NA	NA	NA	NA	NA	NA	NA	NA	NA	NA	NA	NA	NA	2	2	2	2	2	3.53982	2.25e-05	5	5	15	15	15	13.2743	0.000395
tr|A0A140NAD0|A0A140NAD0_ECOBD	3	3	3	3	3	31.5789	0.000117	NA	NA	NA	NA	NA	NA	NA	NA	NA	NA	NA	NA	NA	NA	NA	NA	NA	NA	NA	NA	NA	2	2	2	2	2	15.1316	7.27e-05	NA	NA	NA	NA	NA	NA	NA	NA	NA	NA	NA	NA	NA	NA
tr|A0A140NAD1|A0A140NAD1_ECOBD	2	2	2	2	2	22.6601	5.84e-05	NA	NA	NA	NA	NA	NA	NA	NA	NA	NA	NA	NA	NA	NA	NA	NA	NA	NA	NA	NA	NA	NA	NA	NA	NA	NA	NA	NA	NA	NA	NA	NA	NA	NA	NA	3	3	3	3	3	9.85222	0.000176
tr|A0A140NAD5|A0A140NAD5_ECOBD	6	6	10	10	10	18.9781	0.000216	3	3	4	4	4	10.219	8.52e-05	7	7	9	9	9	22.6277	0.000187	3	3	9	9	9	10.219	0.000246	2	2	4	4	4	7.29927	8.06e-05	4	4	7	7	7	13.8686	0.00013	4	4	9	9	9	15.3285	0.000391
tr|A0A140NAD7|A0A140NAD7_ECOBD	3	3	9	9	9	37.0629	0.000373	3	3	3	3	3	30.7692	0.000122	4	4	8	8	8	37.0629	0.000319	5	5	7	7	7	31.4685	0.000366	5	5	9	9	9	39.8601	0.000348	4	4	7	7	7	37.0629	0.000248	7	7	38	38	38	44.7552	0.00316
tr|A0A140NAD8|A0A140NAD8_ECOBD	NA	NA	NA	NA	NA	NA	NA	3	3	3	3	3	12.2186	5.63e-05	NA	NA	NA	NA	NA	NA	NA	2	2	2	2	2	7.07395	4.81e-05	NA	NA	NA	NA	NA	NA	NA	NA	NA	NA	NA	NA	NA	NA	3	3	3	3	3	11.254	0.000115
tr|A0A140NAE3|A0A140NAE3_ECOBD	4	4	6	6	6	18.5897	0.000114	3	3	6	6	6	10.2564	0.000112	2	2	3	3	3	10.2564	5.49e-05	2	2	2	2	2	7.05128	4.79e-05	3	3	6	6	6	16.3462	0.000106	5	5	8	8	8	15.3846	0.00013	4	4	4	4	4	14.7436	0.000153
tr|A0A140NAE5|A0A140NAE5_ECOBD	NA	NA	NA	NA	NA	NA	NA	NA	NA	NA	NA	NA	NA	NA	NA	NA	NA	NA	NA	NA	NA	NA	NA	NA	NA	NA	NA	NA	NA	NA	NA	NA	NA	NA	NA	NA	NA	NA	NA	NA	NA	NA	2	2	2	2	2	5.53097	5.27e-05
tr|A0A140NAF0|A0A140NAF0_ECOBD	NA	NA	NA	NA	NA	NA	NA	NA	NA	NA	NA	NA	NA	NA	NA	NA	NA	NA	NA	NA	NA	2	2	2	2	2	2.95567	7.36e-05	NA	NA	NA	NA	NA	NA	NA	NA	NA	NA	NA	NA	NA	NA	NA	NA	NA	NA	NA	NA	NA
tr|A0A140NAF3|A0A140NAF3_ECOBD	12	12	19	19	19	39.4667	0.0003	15	15	24	24	24	56.2667	0.000373	15	15	25	25	25	48	0.00038	11	11	14	14	14	33.3333	0.000279	7	7	14	14	14	30.1333	0.000206	10	10	19	19	19	36.8	0.000257	21	21	63	63	63	48.8	0.002
tr|A0A140NAF5|A0A140NAF5_ECOBD	NA	NA	NA	NA	NA	NA	NA	NA	NA	NA	NA	NA	NA	NA	NA	NA	NA	NA	NA	NA	NA	NA	NA	NA	NA	NA	NA	NA	NA	NA	NA	NA	NA	NA	NA	NA	NA	NA	NA	NA	NA	NA	2	2	2	2	2	5.3719	4.92e-05
tr|A0A140NAF7|A0A140NAF7_ECOBD	NA	NA	NA	NA	NA	NA	NA	NA	NA	NA	NA	NA	NA	NA	NA	NA	NA	NA	NA	NA	NA	2	2	2	2	2	4.28571	5.34e-05	4	4	7	7	7	14.2857	0.000138	4	4	4	4	4	14.2857	7.25e-05	3	3	4	4	4	9.28571	0.00017
tr|A0A140NAF9|A0A140NAF9_ECOBD	20	20	76	76	76	56.3863	0.0014	18	18	44	44	44	50.4673	0.0008	24	23	81	80	80.8081	57.3209	0.00144	15	15	62	62	62	43.6137	0.00144	20	20	90	90	90	62.9283	0.00155	22	21	106	105	105.861	62.6168	0.00167	NA	NA	NA	NA	NA	NA	NA
tr|A0A140NAG1|A0A140NAG1_ECOBD	NA	NA	NA	NA	NA	NA	NA	NA	NA	NA	NA	NA	NA	NA	2	2	2	2	2	7.69231	5.16e-05	NA	NA	NA	NA	NA	NA	NA	NA	NA	NA	NA	NA	NA	NA	NA	NA	NA	NA	NA	NA	NA	NA	NA	NA	NA	NA	NA	NA
tr|A0A140NAG4|A0A140NAG4_ECOBD	NA	NA	NA	NA	NA	NA	NA	NA	NA	NA	NA	NA	NA	NA	NA	NA	NA	NA	NA	NA	NA	NA	NA	NA	NA	NA	NA	NA	NA	NA	NA	NA	NA	NA	NA	NA	NA	NA	NA	NA	NA	NA	NA	NA	NA	NA	NA	NA	NA
tr|A0A140NAG5|A0A140NAG5_ECOBD	2	2	5	5	5	4.19162	8.87e-05	NA	NA	NA	NA	NA	NA	NA	2	2	3	3	3	4.19162	5.13e-05	2	2	2	2	2	4.19162	4.48e-05	NA	NA	NA	NA	NA	NA	NA	NA	NA	NA	NA	NA	NA	NA	NA	NA	NA	NA	NA	NA	NA
tr|A0A140NAH0|A0A140NAH0_ECOBD	2	2	3	3	3	11.1429	5.08e-05	NA	NA	NA	NA	NA	NA	NA	NA	NA	NA	NA	NA	NA	NA	2	2	2	2	2	6	4.27e-05	3	3	5	5	5	13.1429	7.89e-05	2	2	5	5	5	8.85714	7.25e-05	5	5	5	5	5	14.2857	0.00017
tr|A0A140NAH1|A0A140NAH1_ECOBD	NA	NA	NA	NA	NA	NA	NA	NA	NA	NA	NA	NA	NA	NA	NA	NA	NA	NA	NA	NA	NA	NA	NA	NA	NA	NA	NA	NA	NA	NA	NA	NA	NA	NA	NA	NA	NA	NA	NA	NA	NA	NA	NA	NA	NA	NA	NA	NA	NA
tr|A0A140NAI0|A0A140NAI0_ECOBD	19	19	31	31	31	64.1667	0.00051	16	16	25	25	25	51.9444	0.000405	19	19	28	28	28	63.8889	0.000444	12	12	21	21	21	32.2222	0.000436	14	14	21	21	21	40	0.000322	18	18	31	31	31	52.2222	0.000437	8	8	9	9	9	21.1111	0.000298
tr|A0A140NAI2|A0A140NAI2_ECOBD	2	2	3	3	3	23.1481	0.000165	3	3	3	3	3	25.9259	0.000162	NA	NA	NA	NA	NA	NA	NA	NA	NA	NA	NA	NA	NA	NA	NA	NA	NA	NA	NA	NA	NA	2	2	2	2	2	18.5185	9.4e-05	NA	NA	NA	NA	NA	NA	NA
tr|A0A140NAI7|A0A140NAI7_ECOBD	NA	NA	NA	NA	NA	NA	NA	NA	NA	NA	NA	NA	NA	NA	NA	NA	NA	NA	NA	NA	NA	NA	NA	NA	NA	NA	NA	NA	NA	NA	NA	NA	NA	NA	NA	NA	NA	NA	NA	NA	NA	NA	NA	NA	NA	NA	NA	NA	NA
tr|A0A140NAJ6|A0A140NAJ6_ECOBD	NA	NA	NA	NA	NA	NA	NA	NA	NA	NA	NA	NA	NA	NA	NA	NA	NA	NA	NA	NA	NA	2	2	2	2	2	3.72771	2.42e-05	NA	NA	NA	NA	NA	NA	NA	NA	NA	NA	NA	NA	NA	NA	3	3	3	3	3	5.51053	5.79e-05
tr|A0A140NAJ9|A0A140NAJ9_ECOBD	3	3	4	4	4	9.17266	4.26e-05	4	4	4	4	4	11.5108	4.2e-05	2	2	2	2	2	5.39568	2.05e-05	3	3	3	3	3	6.47482	4.03e-05	NA	NA	NA	NA	NA	NA	NA	2	2	2	2	2	4.85612	1.83e-05	NA	NA	NA	NA	NA	NA	NA
tr|A0A140NAK1|A0A140NAK1_ECOBD	NA	NA	NA	NA	NA	NA	NA	NA	NA	NA	NA	NA	NA	NA	NA	NA	NA	NA	NA	NA	NA	NA	NA	NA	NA	NA	NA	NA	NA	NA	NA	NA	NA	NA	NA	NA	NA	NA	NA	NA	NA	NA	NA	NA	NA	NA	NA	NA	NA
tr|A0A140NAK7|A0A140NAK7_ECOBD	NA	NA	NA	NA	NA	NA	NA	NA	NA	NA	NA	NA	NA	NA	NA	NA	NA	NA	NA	NA	NA	NA	NA	NA	NA	NA	NA	NA	NA	NA	NA	NA	NA	NA	NA	NA	NA	NA	NA	NA	NA	NA	7	7	15	15	15	13.273	0.000269
tr|A0A140NAK8|A0A140NAK8_ECOBD	NA	NA	NA	NA	NA	NA	NA	NA	NA	NA	NA	NA	NA	NA	NA	NA	NA	NA	NA	NA	NA	NA	NA	NA	NA	NA	NA	NA	NA	NA	NA	NA	NA	NA	NA	NA	NA	NA	NA	NA	NA	NA	NA	NA	NA	NA	NA	NA	NA
tr|A0A140NAL2|A0A140NAL2_ECOBD	2	2	5	5	5	16.568	0.000175	3	3	4	4	4	21.3018	0.000138	3	3	4	4	4	21.3018	0.000135	NA	NA	NA	NA	NA	NA	NA	3	3	3	3	3	25.4438	9.8e-05	3	3	4	4	4	21.3018	0.00012	NA	NA	NA	NA	NA	NA	NA
tr|A0A140NAL3|A0A140NAL3_ECOBD	3	3	3	3	3	32.1429	0.000127	2	2	2	2	2	27.1429	8.34e-05	2	2	4	4	4	32.1429	0.000163	NA	NA	NA	NA	NA	NA	NA	NA	NA	NA	NA	NA	NA	NA	NA	NA	NA	NA	NA	NA	NA	NA	NA	NA	NA	NA	NA	NA
tr|A0A140NAL5|A0A140NAL5_ECOBD	5	5	9	9	9	60.1351	0.00036	5	5	7	7	7	39.1892	0.000276	5	5	7	7	7	54.0541	0.00027	NA	NA	NA	NA	NA	NA	NA	2	2	2	2	2	23.6486	7.46e-05	2	2	4	4	4	23.6486	0.000137	NA	NA	NA	NA	NA	NA	NA
tr|A0A140NAL8|A0A140NAL8_ECOBD	NA	NA	NA	NA	NA	NA	NA	NA	NA	NA	NA	NA	NA	NA	NA	NA	NA	NA	NA	NA	NA	2	2	2	2	2	3.65631	2.73e-05	NA	NA	NA	NA	NA	NA	NA	NA	NA	NA	NA	NA	NA	NA	NA	NA	NA	NA	NA	NA	NA
tr|A0A140NAL9|A0A140NAL9_ECOBD	5	5	5	5	5	13.2283	4.67e-05	7	7	7	7	7	16.6929	6.43e-05	9	9	10	10	10	15.1181	8.99e-05	5	5	6	6	6	8.8189	7.06e-05	NA	NA	NA	NA	NA	NA	NA	6	5	7	5	6.66667	10.0787	5.33e-05	2	2	2	2	2	3.14961	3.75e-05
tr|A0A140NAM6|A0A140NAM6_ECOBD	5	5	10	10	10	77.1084	0.000714	4	4	9	9	9	74.6988	0.000633	6	6	12	12	12	84.3373	0.000825	5	5	6	6	6	74.6988	0.00054	6	6	12	12	12	84.3373	0.000799	6	6	10	10	10	91.5663	0.000612	NA	NA	NA	NA	NA	NA	NA
tr|A0A140NAM8|A0A140NAM8_ECOBD	2	2	2	2	2	7.35695	3.23e-05	7	7	8	8	8	19.346	0.000127	6	6	7	7	7	17.4387	0.000109	4	4	4	4	4	11.7166	8.15e-05	7	7	8	8	8	25.3406	0.00012	8	8	9	9	9	21.2534	0.000124	9	9	9	9	9	21.7984	0.000292
tr|A0A140NAN1|A0A140NAN1_ECOBD	3	3	6	6	6	8.23117	6.23e-05	4	4	4	4	4	7.88091	4.09e-05	4	4	6	6	6	10.3327	6e-05	3	2	6	5	5.13514	5.25394	6.72e-05	2	2	3	3	3	5.77933	2.9e-05	2	2	3	3	3	5.25394	2.67e-05	6	5	8	7	7.36842	11.2084	0.000154
tr|A0A140NAN2|A0A140NAN2_ECOBD	NA	NA	NA	NA	NA	NA	NA	4	4	4	4	4	7.86885	3.83e-05	NA	NA	NA	NA	NA	NA	NA	NA	NA	NA	NA	NA	NA	NA	NA	NA	NA	NA	NA	NA	NA	NA	NA	NA	NA	NA	NA	NA	NA	NA	NA	NA	NA	NA	NA
tr|A0A140NAN3|A0A140NAN3_ECOBD	23	23	70	70	70	52.1635	0.000997	28	28	95	95	95	61.2981	0.00133	24	24	79	79	79	54.5673	0.00108	20	20	78	78	78	40.1442	0.0014	22	22	88	88	88	52.4038	0.00117	28	28	201	201	201	56.0096	0.00245	19	19	89	89	89	37.9808	0.00255
tr|A0A140NAN4|A0A140NAN4_ECOBD	2	2	2	2	2	6.13497	3.64e-05	4	4	4	4	4	15.9509	7.16e-05	2	2	2	2	2	9.5092	3.5e-05	NA	NA	NA	NA	NA	NA	NA	NA	NA	NA	NA	NA	NA	NA	NA	NA	NA	NA	NA	NA	NA	NA	NA	NA	NA	NA	NA	NA
tr|A0A140NAN5|A0A140NAN5_ECOBD	8	8	13	13	13	24.0331	0.000213	7	7	10	10	10	24.3094	0.000161	6	6	9	9	9	17.1271	0.000142	3	3	4	4	4	10.221	8.26e-05	4	4	6	6	6	12.4309	9.15e-05	5	5	13	13	13	17.4033	0.000182	14	14	100	100	100	32.8729	0.00329
tr|A0A140NAN8|A0A140NAN8_ECOBD	NA	NA	NA	NA	NA	NA	NA	NA	NA	NA	NA	NA	NA	NA	NA	NA	NA	NA	NA	NA	NA	NA	NA	NA	NA	NA	NA	NA	NA	NA	NA	NA	NA	NA	NA	NA	NA	NA	NA	NA	NA	NA	NA	NA	NA	NA	NA	NA	NA
tr|A0A140NAP1|A0A140NAP1_ECOBD	NA	NA	NA	NA	NA	NA	NA	2	2	2	2	2	14.7436	7.48e-05	NA	NA	NA	NA	NA	NA	NA	3	3	4	4	4	20.5128	0.000192	NA	NA	NA	NA	NA	NA	NA	NA	NA	NA	NA	NA	NA	NA	NA	NA	NA	NA	NA	NA	NA
tr|A0A140NAP2|A0A140NAP2_ECOBD	NA	NA	NA	NA	NA	NA	NA	NA	NA	NA	NA	NA	NA	NA	NA	NA	NA	NA	NA	NA	NA	NA	NA	NA	NA	NA	NA	NA	NA	NA	NA	NA	NA	NA	NA	2	1	2	1	1.01429	4.49735	1.36e-05	NA	NA	NA	NA	NA	NA	NA
tr|A0A140NAP3|A0A140NAP3_ECOBD	NA	NA	NA	NA	NA	NA	NA	NA	NA	NA	NA	NA	NA	NA	NA	NA	NA	NA	NA	NA	NA	NA	NA	NA	NA	NA	NA	NA	NA	NA	NA	NA	NA	NA	NA	NA	NA	NA	NA	NA	NA	NA	8	8	13	13	13	32.2188	0.00047
tr|A0A140NAP6|A0A140NAP6_ECOBD	10	10	28	28	28	53.2407	0.000768	10	10	22	22	22	54.6296	0.000594	9	9	15	15	15	49.537	0.000396	9	9	20	20	20	37.963	0.000692	4	4	7	7	7	22.2222	0.000179	5	5	7	7	7	28.2407	0.000165	3	3	8	8	8	14.8148	0.000441
tr|A0A140NAQ0|A0A140NAQ0_ECOBD	5	5	7	7	7	17.3442	0.000112	8	8	11	11	11	21.4092	0.000174	7	7	15	15	15	18.9702	0.000232	5	5	13	13	13	15.4472	0.000263	5	5	6	6	6	15.4472	8.98e-05	4	4	9	9	9	10.8401	0.000124	NA	NA	NA	NA	NA	NA	NA
tr|A0A140NAQ1|A0A140NAQ1_ECOBD	5	5	10	10	10	32.618	0.000254	3	3	4	4	4	22.3176	0.0001	5	5	9	9	9	21.8884	0.00022	2	2	10	10	10	9.01288	0.000321	4	3	4	3	3.6	19.3133	8.53e-05	4	3	6	5	5.07143	18.4549	0.00011	3	3	4	4	4	15.0215	0.000204
tr|A0A140NAQ3|A0A140NAQ3_ECOBD	NA	NA	NA	NA	NA	NA	NA	NA	NA	NA	NA	NA	NA	NA	NA	NA	NA	NA	NA	NA	NA	NA	NA	NA	NA	NA	NA	NA	NA	NA	NA	NA	NA	NA	NA	NA	NA	NA	NA	NA	NA	NA	NA	NA	NA	NA	NA	NA	NA
tr|A0A140NAQ9|A0A140NAQ9_ECOBD	NA	NA	NA	NA	NA	NA	NA	NA	NA	NA	NA	NA	NA	NA	2	2	2	2	2	8.09717	4.62e-05	NA	NA	NA	NA	NA	NA	NA	2	2	2	2	2	8.90688	4.47e-05	NA	NA	NA	NA	NA	NA	NA	NA	NA	NA	NA	NA	NA	NA
tr|A0A140NAR1|A0A140NAR1_ECOBD	3	3	5	5	5	11.1437	8.69e-05	4	4	6	6	6	12.0235	0.000103	4	4	5	5	5	14.0762	8.37e-05	3	3	7	7	7	7.91789	0.000153	6	6	10	10	10	21.1144	0.000162	6	6	9	9	9	20.8211	0.000134	NA	NA	NA	NA	NA	NA	NA
tr|A0A140NAR3|A0A140NAR3_ECOBD	13	13	34	34	34	27.7657	0.000437	18	18	36	36	36	36.0087	0.000456	8	8	26	26	26	24.0781	0.000322	4	4	13	13	13	8.45987	0.000211	3	3	3	3	3	6.72451	3.59e-05	5	5	13	13	13	13.0152	0.000143	5	5	6	6	6	13.0152	0.000155
tr|A0A140NAR4|A0A140NAR4_ECOBD	NA	NA	NA	NA	NA	NA	NA	3	3	4	4	4	13.8577	8.74e-05	2	2	3	3	3	7.49064	6.41e-05	NA	NA	NA	NA	NA	NA	NA	2	2	3	3	3	9.3633	6.21e-05	NA	NA	NA	NA	NA	NA	NA	2	1	3	2	2.33333	6.36704	0.000104
tr|A0A140NAR5|A0A140NAR5_ECOBD	19	19	49	49	49	69.9725	0.0008	20	20	37	37	37	72.1763	0.000595	18	18	56	56	56	61.157	0.00088	15	15	44	44	44	56.1983	0.000906	14	14	34	34	34	43.8017	0.000517	16	16	39	39	39	45.73	0.000545	8	8	14	14	14	24.2424	0.000459
tr|A0A140NAR8|A0A140NAR8_ECOBD	NA	NA	NA	NA	NA	NA	NA	NA	NA	NA	NA	NA	NA	NA	NA	NA	NA	NA	NA	NA	NA	3	3	3	3	3	23.0769	0.000172	NA	NA	NA	NA	NA	NA	NA	3	3	3	3	3	23.0769	0.000117	NA	NA	NA	NA	NA	NA	NA
tr|A0A140NAR9|A0A140NAR9_ECOBD	4	4	5	5	5	14.5833	8.82e-05	3	3	3	3	3	9.82143	5.21e-05	2	2	2	2	2	10.7143	3.4e-05	NA	NA	NA	NA	NA	NA	NA	3	3	4	4	4	11.9048	6.58e-05	5	5	6	6	6	21.4286	9.06e-05	NA	NA	NA	NA	NA	NA	NA
tr|A0A140NAS1|A0A140NAS1_ECOBD	NA	NA	NA	NA	NA	NA	NA	NA	NA	NA	NA	NA	NA	NA	NA	NA	NA	NA	NA	NA	NA	NA	NA	NA	NA	NA	NA	NA	NA	NA	NA	NA	NA	NA	NA	NA	NA	NA	NA	NA	NA	NA	NA	NA	NA	NA	NA	NA	NA
tr|A0A140NAS5|A0A140NAS5_ECOBD	6	6	11	11	11	28.6585	0.000397	6	6	8	8	8	28.6585	0.000285	6	6	8	8	8	28.6585	0.000278	6	6	10	10	10	23.7805	0.000456	6	6	12	12	12	23.1707	0.000404	8	8	16	16	16	36.5854	0.000495	11	11	33	33	33	45.122	0.0024
tr|A0A140NAS9|A0A140NAS9_ECOBD	NA	NA	NA	NA	NA	NA	NA	2	2	2	2	2	16.9082	5.64e-05	NA	NA	NA	NA	NA	NA	NA	NA	NA	NA	NA	NA	NA	NA	NA	NA	NA	NA	NA	NA	NA	NA	NA	NA	NA	NA	NA	NA	NA	NA	NA	NA	NA	NA	NA
tr|A0A140NAT0|A0A140NAT0_ECOBD	NA	NA	NA	NA	NA	NA	NA	NA	NA	NA	NA	NA	NA	NA	NA	NA	NA	NA	NA	NA	NA	NA	NA	NA	NA	NA	NA	NA	NA	NA	NA	NA	NA	NA	NA	NA	NA	NA	NA	NA	NA	NA	2	2	2	2	2	19.708	0.000174
tr|A0A140NAT1|A0A140NAT1_ECOBD	NA	NA	NA	NA	NA	NA	NA	NA	NA	NA	NA	NA	NA	NA	4	4	4	4	4	15.9686	5.98e-05	5	5	6	6	6	14.3979	0.000117	NA	NA	NA	NA	NA	NA	NA	NA	NA	NA	NA	NA	NA	NA	NA	NA	NA	NA	NA	NA	NA
tr|A0A140NAT4|A0A140NAT4_ECOBD	NA	NA	NA	NA	NA	NA	NA	2	2	2	2	2	9.7035	3.15e-05	NA	NA	NA	NA	NA	NA	NA	NA	NA	NA	NA	NA	NA	NA	NA	NA	NA	NA	NA	NA	NA	NA	NA	NA	NA	NA	NA	NA	NA	NA	NA	NA	NA	NA	NA
tr|A0A140NAT5|A0A140NAT5_ECOBD	2	2	2	2	2	8.48485	3.59e-05	NA	NA	NA	NA	NA	NA	NA	NA	NA	NA	NA	NA	NA	NA	NA	NA	NA	NA	NA	NA	NA	NA	NA	NA	NA	NA	NA	NA	NA	NA	NA	NA	NA	NA	NA	NA	NA	NA	NA	NA	NA	NA
tr|A0A140NAT6|A0A140NAT6_ECOBD	NA	NA	NA	NA	NA	NA	NA	3	3	3	3	3	6.30182	2.9e-05	NA	NA	NA	NA	NA	NA	NA	3	3	3	3	3	4.80929	3.72e-05	3	3	3	3	3	4.64345	2.75e-05	3	3	3	3	3	6.96517	2.53e-05	NA	NA	NA	NA	NA	NA	NA
tr|A0A140NAT9|A0A140NAT9_ECOBD	17	17	92	92	92	58.3541	0.00136	16	16	66	66	66	55.8603	0.00096	16	16	72	72	72	50.1247	0.00102	8	8	27	27	27	24.9377	0.000503	12	12	31	31	31	34.414	0.000427	12	12	35	35	35	39.6509	0.000443	NA	NA	NA	NA	NA	NA	NA
tr|A0A140NAU2|A0A140NAU2_ECOBD	5	5	8	8	8	73.6842	0.000624	4	4	7	7	7	51.3158	0.000537	4	4	4	4	4	69.7368	0.0003	3	3	4	4	4	34.2105	0.000393	2	2	5	5	5	43.4211	0.000363	3	3	7	7	7	42.1053	0.000468	NA	NA	NA	NA	NA	NA	NA
tr|A0A140NAU3|A0A140NAU3_ECOBD	NA	NA	NA	NA	NA	NA	NA	2	2	3	3	3	14.9038	8.42e-05	NA	NA	NA	NA	NA	NA	NA	NA	NA	NA	NA	NA	NA	NA	NA	NA	NA	NA	NA	NA	NA	2	2	2	2	2	11.5385	4.88e-05	NA	NA	NA	NA	NA	NA	NA
tr|A0A140NAU5|A0A140NAU5_ECOBD	NA	NA	NA	NA	NA	NA	NA	NA	NA	NA	NA	NA	NA	NA	2	2	2	2	2	7.65306	2.91e-05	NA	NA	NA	NA	NA	NA	NA	2	2	4	4	4	7.90816	5.64e-05	2	2	5	5	5	9.18367	6.47e-05	8	8	12	12	12	27.0408	0.000364
tr|A0A140NAU7|A0A140NAU7_ECOBD	22	22	102	102	102	82.7027	0.00327	27	27	144	144	144	88.1081	0.00454	23	23	139	139	139	88.6486	0.00429	20	20	164	164	164	77.2973	0.00663	21	21	112	112	112	77.8378	0.00334	25	25	100	100	100	81.6216	0.00274	17	17	45	45	45	63.2432	0.0029
tr|A0A140NAV2|A0A140NAV2_ECOBD	2	2	3	3	3	25.1366	9.71e-05	5	5	8	8	8	33.8798	0.000255	4	4	6	6	6	14.7541	0.000187	2	2	3	3	3	9.83607	0.000123	NA	NA	NA	NA	NA	NA	NA	NA	NA	NA	NA	NA	NA	NA	NA	NA	NA	NA	NA	NA	NA
tr|A0A140NAV3|A0A140NAV3_ECOBD	6	6	9	9	9	10.1918	6.39e-05	5	5	11	11	11	7.31415	7.7e-05	5	5	11	11	11	7.31415	7.53e-05	4	4	5	5	5	6.71463	4.48e-05	4	4	6	6	6	5.51559	3.97e-05	3	3	8	8	8	5.7554	4.87e-05	8	8	15	15	15	13.0695	0.000214
tr|A0A140NAV5|A0A140NAV5_ECOBD	2	2	4	4	4	11.5183	0.000124	4	4	4	4	4	29.3194	0.000122	4	4	4	4	4	34.555	0.00012	4	4	7	7	7	21.466	0.000274	NA	NA	NA	NA	NA	NA	NA	NA	NA	NA	NA	NA	NA	NA	5	5	8	8	8	21.9895	0.000499
tr|A0A140NAV6|A0A140NAV6_ECOBD	18	18	50	50	50	56.5401	0.000625	16	16	42	42	42	52.5316	0.000517	14	14	42	42	42	42.616	0.000506	14	14	38	38	38	30.8017	0.000599	17	17	26	26	26	39.8734	0.000303	16	16	27	27	27	32.2785	0.000289	13	13	41	41	41	31.0127	0.00103
tr|A0A140NAV7|A0A140NAV7_ECOBD	NA	NA	NA	NA	NA	NA	NA	NA	NA	NA	NA	NA	NA	NA	2	2	2	2	2	6.43432	3.06e-05	NA	NA	NA	NA	NA	NA	NA	NA	NA	NA	NA	NA	NA	NA	NA	NA	NA	NA	NA	NA	NA	NA	NA	NA	NA	NA	NA	NA
tr|A0A140NAW0|A0A140NAW0_ECOBD	NA	NA	NA	NA	NA	NA	NA	NA	NA	NA	NA	NA	NA	NA	NA	NA	NA	NA	NA	NA	NA	NA	NA	NA	NA	NA	NA	NA	NA	NA	NA	NA	NA	NA	NA	NA	NA	NA	NA	NA	NA	NA	NA	NA	NA	NA	NA	NA	NA
tr|A0A140NAW2|A0A140NAW2_ECOBD	8	7	73	68	72.8571	92.7536	0.00626	8	7	147	144	146.899	98.5507	0.0124	8	7	146	144	145.973	98.5507	0.0121	8	7	130	128	129.969	98.5507	0.0141	9	8	63	59	62.8689	98.5507	0.00503	8	7	172	169	171.965	98.5507	0.0127	3	3	7	7	7	26.087	0.00121
tr|A0A140NAW6|A0A140NAW6_ECOBD	NA	NA	NA	NA	NA	NA	NA	NA	NA	NA	NA	NA	NA	NA	NA	NA	NA	NA	NA	NA	NA	5	5	7	7	7	16.4384	0.000179	4	4	5	5	5	13.3562	9.46e-05	4	3	4	3	3.75	14.0411	6.52e-05	6	6	7	7	7	19.1781	0.000285
tr|A0A140NAW7|A0A140NAW7_ECOBD	20	20	35	35	35	42.3754	0.000304	22	22	40	40	40	47.8006	0.000342	20	20	32	32	32	46.0411	0.000268	11	11	15	15	15	18.7683	0.000164	7	7	16	16	16	10.9971	0.00013	11	11	17	17	17	17.1554	0.000127	5	5	5	5	5	8.5044	8.73e-05
tr|A0A140NAW9|A0A140NAW9_ECOBD	24	24	113	113	113	74.2991	0.00313	28	28	132	132	132	79.9065	0.0036	21	21	153	153	153	71.4953	0.00408	17	17	94	94	94	74.7664	0.00328	19	19	153	153	153	71.4953	0.00395	22	22	131	131	131	74.7664	0.00311	9	9	51	51	51	43.9252	0.00284
tr|A0A140NAX0|A0A140NAX0_ECOBD	3	3	4	4	4	22.0339	0.000134	3	3	4	4	4	21.4689	0.000132	3	3	3	3	3	29.9435	9.67e-05	2	2	2	2	2	11.2994	8.45e-05	2	2	2	2	2	12.4294	6.24e-05	3	3	3	3	3	16.9492	8.6e-05	3	3	3	3	3	23.1638	0.000202
tr|A0A140NAX1|A0A140NAX1_ECOBD	3	3	4	4	4	7.92952	5.22e-05	7	6	12	11	11.7333	11.8943	0.000151	6	5	10	9	9.75	11.0132	0.000123	NA	NA	NA	NA	NA	NA	NA	3	3	5	5	5	8.37004	6.08e-05	5	5	6	6	6	11.8943	6.71e-05	NA	NA	NA	NA	NA	NA	NA
tr|A0A140NAX2|A0A140NAX2_ECOBD	NA	NA	NA	NA	NA	NA	NA	NA	NA	NA	NA	NA	NA	NA	NA	NA	NA	NA	NA	NA	NA	2	2	4	4	4	4.61847	6e-05	NA	NA	NA	NA	NA	NA	NA	2	2	3	3	3	7.02811	3.06e-05	2	2	3	3	3	4.61847	7.17e-05
tr|A0A140NAX3|A0A140NAX3_ECOBD	NA	NA	NA	NA	NA	NA	NA	4	4	8	8	8	13.8249	0.000108	NA	NA	NA	NA	NA	NA	NA	NA	NA	NA	NA	NA	NA	NA	NA	NA	NA	NA	NA	NA	NA	NA	NA	NA	NA	NA	NA	NA	NA	NA	NA	NA	NA	NA	NA
tr|A0A140NAY0|A0A140NAY0_ECOBD	NA	NA	NA	NA	NA	NA	NA	2	2	2	2	2	7.54717	3.15e-05	NA	NA	NA	NA	NA	NA	NA	NA	NA	NA	NA	NA	NA	NA	NA	NA	NA	NA	NA	NA	NA	NA	NA	NA	NA	NA	NA	NA	NA	NA	NA	NA	NA	NA	NA
tr|A0A140NAY2|A0A140NAY2_ECOBD	NA	NA	NA	NA	NA	NA	NA	NA	NA	NA	NA	NA	NA	NA	NA	NA	NA	NA	NA	NA	NA	NA	NA	NA	NA	NA	NA	NA	NA	NA	NA	NA	NA	NA	NA	NA	NA	NA	NA	NA	NA	NA	NA	NA	NA	NA	NA	NA	NA
tr|A0A140NAY3|A0A140NAY3_ECOBD	3	3	3	3	3	9.01408	5.01e-05	3	3	4	4	4	12.1127	6.57e-05	3	3	3	3	3	12.6761	4.82e-05	4	4	4	4	4	14.3662	8.42e-05	3	3	3	3	3	12.6761	4.67e-05	2	2	2	2	2	9.01408	2.86e-05	2	2	2	2	2	7.32394	6.71e-05
tr|A0A140NAY4|A0A140NAY4_ECOBD	3	3	5	5	5	8.60927	6.54e-05	3	3	5	5	5	8.83002	6.44e-05	2	2	4	4	4	5.96026	5.04e-05	3	3	7	7	7	6.62252	0.000115	NA	NA	NA	NA	NA	NA	NA	3	3	4	4	4	8.60927	4.48e-05	3	3	5	5	5	6.62252	0.000131
tr|A0A140NAY5|A0A140NAY5_ECOBD	3	3	4	4	4	10.9272	7.85e-05	NA	NA	NA	NA	NA	NA	NA	NA	NA	NA	NA	NA	NA	NA	NA	NA	NA	NA	NA	NA	NA	NA	NA	NA	NA	NA	NA	NA	NA	NA	NA	NA	NA	NA	NA	NA	NA	NA	NA	NA	NA	NA
tr|A0A140NAY6|A0A140NAY6_ECOBD	4	4	10	10	10	22.8261	0.000322	4	4	7	7	7	22.8261	0.000222	4	4	8	8	8	30.9783	0.000248	6	6	11	11	11	31.5217	0.000447	5	5	7	7	7	26.087	0.00021	6	6	11	11	11	38.587	0.000303	4	4	8	8	8	25.5435	0.000518
tr|A0A140NAY7|A0A140NAY7_ECOBD	NA	NA	NA	NA	NA	NA	NA	NA	NA	NA	NA	NA	NA	NA	NA	NA	NA	NA	NA	NA	NA	NA	NA	NA	NA	NA	NA	NA	NA	NA	NA	NA	NA	NA	NA	NA	NA	NA	NA	NA	NA	NA	NA	NA	NA	NA	NA	NA	NA
tr|A0A140NAY9|A0A140NAY9_ECOBD	NA	NA	NA	NA	NA	NA	NA	NA	NA	NA	NA	NA	NA	NA	3	3	4	4	4	28.5714	0.000181	NA	NA	NA	NA	NA	NA	NA	3	3	8	8	8	23.8095	0.000351	3	3	12	12	12	23.8095	0.000483	NA	NA	NA	NA	NA	NA	NA
tr|A0A140NAZ1|A0A140NAZ1_ECOBD	NA	NA	NA	NA	NA	NA	NA	3	2	3	2	2.4	21.5569	8.39e-05	4	4	4	4	4	31.7365	0.000137	2	2	2	2	2	10.7784	8.95e-05	NA	NA	NA	NA	NA	NA	NA	NA	NA	NA	NA	NA	NA	NA	NA	NA	NA	NA	NA	NA	NA
tr|A0A140NAZ2|A0A140NAZ2_ECOBD	7	7	127	127	127	75.4386	0.0132	8	8	152	152	152	75.4386	0.0156	6	6	130	130	130	75.4386	0.013	5	5	28	28	28	56.1404	0.00367	6	6	91	91	91	78.9474	0.00882	7	7	94	94	94	73.6842	0.00837	2	2	8	8	8	50.8772	0.00167
tr|A0A140NAZ5|A0A140NAZ5_ECOBD	2	NA	2	0	0	2.82486	0	NA	NA	NA	NA	NA	NA	NA	2	NA	3	0	0	2.82486	0	NA	NA	NA	NA	NA	NA	NA	2	1	2	1	1.25	2.82486	1.95e-05	NA	NA	NA	NA	NA	NA	NA	NA	NA	NA	NA	NA	NA	NA
tr|A0A140NAZ8|A0A140NAZ8_ECOBD	NA	NA	NA	NA	NA	NA	NA	NA	NA	NA	NA	NA	NA	NA	NA	NA	NA	NA	NA	NA	NA	2	2	2	2	2	5.90278	5.19e-05	NA	NA	NA	NA	NA	NA	NA	NA	NA	NA	NA	NA	NA	NA	NA	NA	NA	NA	NA	NA	NA
tr|A0A140NB02|A0A140NB02_ECOBD	8	8	11	11	11	47.3077	0.000251	7	7	12	12	12	45.7692	0.000269	8	8	14	14	14	50.3846	0.000307	5	5	5	5	5	22.3077	0.000144	2	2	2	2	2	12.6923	4.25e-05	5	5	7	7	7	29.6154	0.000137	NA	NA	NA	NA	NA	NA	NA
tr|A0A140NB09|A0A140NB09_ECOBD	NA	NA	NA	NA	NA	NA	NA	2	2	2	2	2	3.17919	1.69e-05	NA	NA	NA	NA	NA	NA	NA	2	2	2	2	2	2.02312	2.16e-05	NA	NA	NA	NA	NA	NA	NA	NA	NA	NA	NA	NA	NA	NA	NA	NA	NA	NA	NA	NA	NA
tr|A0A140NB10|A0A140NB10_ECOBD	NA	NA	NA	NA	NA	NA	NA	NA	NA	NA	NA	NA	NA	NA	NA	NA	NA	NA	NA	NA	NA	NA	NA	NA	NA	NA	NA	NA	NA	NA	NA	NA	NA	NA	NA	NA	NA	NA	NA	NA	NA	NA	3	2	3	2	2.02857	8.46906	7.87e-05
tr|A0A140NB11|A0A140NB11_ECOBD	4	4	5	5	5	49.5652	0.000258	2	2	3	3	3	22.6087	0.000152	3	3	10	10	10	26.9565	0.000496	NA	NA	NA	NA	NA	NA	NA	3	3	7	7	7	38.2609	0.000336	3	3	9	9	9	27.8261	0.000397	NA	NA	NA	NA	NA	NA	NA
tr|A0A140NB12|A0A140NB12_ECOBD	NA	NA	NA	NA	NA	NA	NA	NA	NA	NA	NA	NA	NA	NA	NA	NA	NA	NA	NA	NA	NA	NA	NA	NA	NA	NA	NA	NA	NA	NA	NA	NA	NA	NA	NA	NA	NA	NA	NA	NA	NA	NA	4	4	9	9	9	22.2222	0.000496
tr|A0A140NB13|A0A140NB13_ECOBD	NA	NA	NA	NA	NA	NA	NA	NA	NA	NA	NA	NA	NA	NA	NA	NA	NA	NA	NA	NA	NA	NA	NA	NA	NA	NA	NA	NA	NA	NA	NA	NA	NA	NA	NA	NA	NA	NA	NA	NA	NA	NA	NA	NA	NA	NA	NA	NA	NA
tr|A0A140NB15|A0A140NB15_ECOBD	2	1	2	1	2	3.60531	2.25e-05	NA	NA	NA	NA	NA	NA	NA	2	1	3	1	3	3.60531	3.25e-05	NA	NA	NA	NA	NA	NA	NA	NA	NA	NA	NA	NA	NA	NA	NA	NA	NA	NA	NA	NA	NA	NA	NA	NA	NA	NA	NA	NA
tr|A0A140NB21|A0A140NB21_ECOBD	7	7	24	24	24	23.1293	0.000484	7	7	24	24	24	25.1701	0.000476	6	6	15	15	15	22.7891	0.000291	2	2	6	6	6	11.5646	0.000153	5	5	13	13	13	23.8095	0.000244	5	5	13	13	13	23.8095	0.000224	3	3	5	5	5	14.6259	0.000202
tr|A0A140NB23|A0A140NB23_ECOBD	2	2	2	2	2	10.8247	6.11e-05	NA	NA	NA	NA	NA	NA	NA	NA	NA	NA	NA	NA	NA	NA	6	6	7	7	7	37.1134	0.00027	2	2	2	2	2	9.79381	5.69e-05	6	6	6	6	6	36.5979	0.000157	2	2	2	2	2	11.8557	0.000123
tr|A0A140NB24|A0A140NB24_ECOBD	NA	NA	NA	NA	NA	NA	NA	NA	NA	NA	NA	NA	NA	NA	NA	NA	NA	NA	NA	NA	NA	NA	NA	NA	NA	NA	NA	NA	NA	NA	NA	NA	NA	NA	NA	NA	NA	NA	NA	NA	NA	NA	NA	NA	NA	NA	NA	NA	NA
tr|A0A140NB26|A0A140NB26_ECOBD	NA	NA	NA	NA	NA	NA	NA	NA	NA	NA	NA	NA	NA	NA	NA	NA	NA	NA	NA	NA	NA	2	2	2	2	2	5.55556	5.93e-05	NA	NA	NA	NA	NA	NA	NA	NA	NA	NA	NA	NA	NA	NA	NA	NA	NA	NA	NA	NA	NA
tr|A0A140NB33|A0A140NB33_ECOBD	2	2	3	3	3	16.0991	5.5e-05	2	2	2	2	2	16.0991	3.61e-05	2	2	3	3	3	12.0743	5.3e-05	2	2	2	2	2	10.2167	4.63e-05	NA	NA	NA	NA	NA	NA	NA	NA	NA	NA	NA	NA	NA	NA	NA	NA	NA	NA	NA	NA	NA
tr|A0A140NB38|A0A140NB38_ECOBD	13	13	47	47	47	74.6479	0.00131	14	14	26	26	26	61.0329	0.000712	13	13	42	42	42	56.8075	0.00113	12	12	43	43	43	50.2347	0.00151	19	19	54	54	54	64.3192	0.0014	19	19	49	49	49	63.8498	0.00117	12	12	39	39	39	50.2347	0.00218
tr|A0A140NB40|A0A140NB40_ECOBD	NA	NA	NA	NA	NA	NA	NA	NA	NA	NA	NA	NA	NA	NA	NA	NA	NA	NA	NA	NA	NA	NA	NA	NA	NA	NA	NA	NA	NA	NA	NA	NA	NA	NA	NA	NA	NA	NA	NA	NA	NA	NA	5	5	7	7	7	35.5828	0.000511
tr|A0A140NB46|A0A140NB46_ECOBD	NA	NA	NA	NA	NA	NA	NA	2	2	5	5	5	12.9032	0.000235	3	3	4	4	4	19.3548	0.000184	2	2	6	6	6	14.5161	0.000362	3	3	11	11	11	19.3548	0.00049	2	2	5	5	5	14.5161	0.000205	2	2	7	7	7	14.5161	0.000672
tr|A0A140NB50|A0A140NB50_ECOBD	6	6	15	15	15	76.1364	0.00101	8	8	15	15	15	85.2273	0.000995	9	9	23	23	23	86.3636	0.00149	4	4	11	11	11	34.0909	0.000934	6	6	16	16	16	44.3182	0.001	8	8	19	19	19	55.6818	0.0011	2	2	4	4	4	20.4545	0.000541
tr|A0A140NB54|A0A140NB54_ECOBD	21	21	65	65	65	65.9483	0.00166	25	25	72	72	72	77.5862	0.00181	17	17	69	69	69	65.5172	0.0017	12	12	44	44	44	50.8621	0.00142	12	12	26	26	26	48.7069	0.000619	17	17	40	40	40	71.9828	0.000875	4	4	6	6	6	23.2759	0.000308
tr|A0A140NB55|A0A140NB55_ECOBD	NA	NA	NA	NA	NA	NA	NA	2	2	3	3	3	23.3333	0.000117	NA	NA	NA	NA	NA	NA	NA	NA	NA	NA	NA	NA	NA	NA	2	2	2	2	2	15.3333	7.36e-05	4	4	4	4	4	31.3333	0.000135	2	2	2	2	2	15.3333	0.000159
tr|A0A140NB56|A0A140NB56_ECOBD	5	5	6	6	6	16.4649	8.61e-05	6	6	6	6	6	28.8136	8.48e-05	8	8	9	9	9	28.8136	0.000124	NA	NA	NA	NA	NA	NA	NA	NA	NA	NA	NA	NA	NA	NA	2	2	2	2	2	5.81114	2.46e-05	12	12	31	31	31	31.9613	0.000894
tr|A0A140NB59|A0A140NB59_ECOBD	11	11	24	24	24	41.1003	0.00046	15	15	27	27	27	56.6343	0.00051	13	13	29	29	29	40.7767	0.000536	6	6	11	11	11	19.7411	0.000266	12	12	27	27	27	42.7184	0.000483	12	12	23	23	23	37.2168	0.000378	6	6	12	12	12	19.7411	0.000462
tr|A0A140NB60|A0A140NB60_ECOBD	NA	NA	NA	NA	NA	NA	NA	4	4	4	4	4	5.06198	2.41e-05	NA	NA	NA	NA	NA	NA	NA	6	6	9	9	9	5.68182	6.95e-05	3	3	4	4	4	3.6157	2.28e-05	5	4	5	4	4.57143	3.92562	2.4e-05	3	3	4	4	4	2.99587	4.92e-05
tr|A0A140NB62|A0A140NB62_ECOBD	NA	NA	NA	NA	NA	NA	NA	3	3	3	3	3	7.80669	6.51e-05	2	2	2	2	2	8.92193	4.24e-05	NA	NA	NA	NA	NA	NA	NA	NA	NA	NA	NA	NA	NA	NA	NA	NA	NA	NA	NA	NA	NA	NA	NA	NA	NA	NA	NA	NA
tr|A0A140NB66|A0A140NB66_ECOBD	NA	NA	NA	NA	NA	NA	NA	NA	NA	NA	NA	NA	NA	NA	NA	NA	NA	NA	NA	NA	NA	NA	NA	NA	NA	NA	NA	NA	NA	NA	NA	NA	NA	NA	NA	2	2	3	3	3	2.09677	2.46e-05	NA	NA	NA	NA	NA	NA	NA
tr|A0A140NB69|A0A140NB69_ECOBD	7	7	17	17	17	48.4848	0.00102	9	9	13	13	13	69.697	0.000766	7	7	8	8	8	47.4747	0.000461	5	5	8	8	8	40.404	0.000604	4	4	9	9	9	31.3131	0.000502	3	3	7	7	7	20.202	0.000359	6	6	21	21	21	51.5152	0.00253
tr|A0A140NB70|A0A140NB70_ECOBD	NA	NA	NA	NA	NA	NA	NA	NA	NA	NA	NA	NA	NA	NA	5	5	5	5	5	13.9194	5.23e-05	2	2	2	2	2	4.0293	2.74e-05	NA	NA	NA	NA	NA	NA	NA	NA	NA	NA	NA	NA	NA	NA	NA	NA	NA	NA	NA	NA	NA
tr|A0A140NB73|A0A140NB73_ECOBD	NA	NA	NA	NA	NA	NA	NA	NA	NA	NA	NA	NA	NA	NA	NA	NA	NA	NA	NA	NA	NA	NA	NA	NA	NA	NA	NA	NA	NA	NA	NA	NA	NA	NA	NA	NA	NA	NA	NA	NA	NA	NA	NA	NA	NA	NA	NA	NA	NA
tr|A0A140NB75|A0A140NB75_ECOBD	7	7	16	16	16	38.5802	0.000293	8	8	19	19	19	41.6667	0.000342	8	8	14	14	14	39.1975	0.000247	4	4	8	8	8	8.33333	0.000185	10	10	14	14	14	26.8519	0.000239	9	9	16	16	16	36.4198	0.000251	4	4	7	7	7	8.33333	0.000257
tr|A0A140NB76|A0A140NB76_ECOBD	NA	NA	NA	NA	NA	NA	NA	4	4	4	4	4	5.39273	2.74e-05	2	2	2	2	2	3.28253	1.34e-05	NA	NA	NA	NA	NA	NA	NA	NA	NA	NA	NA	NA	NA	NA	NA	NA	NA	NA	NA	NA	NA	NA	NA	NA	NA	NA	NA	NA
tr|A0A140NB77|A0A140NB77_ECOBD	6	6	7	7	7	9.72222	5.24e-05	8	8	11	11	11	14.899	8.1e-05	6	6	9	9	9	13.6364	6.49e-05	10	10	13	13	13	14.899	0.000123	11	11	21	21	21	13.7626	0.000146	15	15	29	29	29	19.0657	0.000186	8	8	10	10	10	10.7323	0.00015
tr|A0A140NB88|A0A140NB88_ECOBD	NA	NA	NA	NA	NA	NA	NA	NA	NA	NA	NA	NA	NA	NA	NA	NA	NA	NA	NA	NA	NA	2	2	2	2	2	9.02778	5.19e-05	NA	NA	NA	NA	NA	NA	NA	NA	NA	NA	NA	NA	NA	NA	NA	NA	NA	NA	NA	NA	NA
tr|A0A140NB90|A0A140NB90_ECOBD	5	5	7	7	7	26.2097	0.000167	3	3	4	4	4	18.5484	9.41e-05	5	5	11	11	11	32.6613	0.000253	2	2	3	3	3	8.06452	9.04e-05	4	4	8	8	8	26.2097	0.000178	5	5	9	9	9	31.0484	0.000184	NA	NA	NA	NA	NA	NA	NA
tr|A0A140NB94|A0A140NB94_ECOBD	NA	NA	NA	NA	NA	NA	NA	NA	NA	NA	NA	NA	NA	NA	3	3	3	3	3	13.7931	6.56e-05	NA	NA	NA	NA	NA	NA	NA	NA	NA	NA	NA	NA	NA	NA	NA	NA	NA	NA	NA	NA	NA	NA	NA	NA	NA	NA	NA	NA
tr|A0A140NB95|A0A140NB95_ECOBD	6	6	8	8	8	47.541	0.000259	5	5	9	9	9	34.9727	0.000287	6	5	14	13	13.4483	41.5301	0.000419	2	2	3	3	3	18.0328	0.000123	5	5	8	8	8	38.7978	0.000241	6	6	12	12	12	43.1694	0.000333	NA	NA	NA	NA	NA	NA	NA
tr|A0A140NB96|A0A140NB96_ECOBD	2	2	3	3	3	6.61157	4.9e-05	3	3	5	5	5	6.88705	8.04e-05	4	4	6	6	6	9.36639	9.43e-05	4	4	4	4	4	12.3967	8.24e-05	4	4	4	4	4	11.5702	6.09e-05	5	5	6	6	6	12.6722	8.39e-05	2	2	2	2	2	6.06061	6.56e-05
tr|A0A140NB97|A0A140NB97_ECOBD	NA	NA	NA	NA	NA	NA	NA	2	2	2	2	2	7.16981	4.4e-05	2	2	2	2	2	7.16981	4.31e-05	NA	NA	NA	NA	NA	NA	NA	2	2	3	3	3	7.16981	6.25e-05	3	3	5	5	5	13.2075	9.58e-05	2	2	2	2	2	9.0566	8.99e-05
tr|A0A140NB99|A0A140NB99_ECOBD	NA	NA	NA	NA	NA	NA	NA	NA	NA	NA	NA	NA	NA	NA	NA	NA	NA	NA	NA	NA	NA	NA	NA	NA	NA	NA	NA	NA	NA	NA	NA	NA	NA	NA	NA	NA	NA	NA	NA	NA	NA	NA	5	5	6	6	6	9.35961	0.000176
tr|A0A140NBA0|A0A140NBA0_ECOBD	16	16	45	45	45	52.0325	0.00108	15	15	40	40	40	39.8374	0.000949	12	12	25	25	25	41.0569	0.00058	12	12	31	31	31	39.8374	0.000942	17	17	53	53	53	56.0976	0.00119	15	15	31	31	31	52.0325	0.00064	6	6	8	8	8	24.7967	0.000387
tr|A0A140NBA1|A0A140NBA1_ECOBD	NA	NA	NA	NA	NA	NA	NA	NA	NA	NA	NA	NA	NA	NA	NA	NA	NA	NA	NA	NA	NA	2	2	2	2	2	30.9091	0.000272	2	2	2	2	2	40	0.000201	2	2	2	2	2	38.1818	0.000185	3	3	8	8	8	54.5455	0.00173
tr|A0A140NBA5|A0A140NBA5_ECOBD	70	70	1002	1002	1002	82.0467	0.0107	71	71	1157	1157	1157	78.9946	0.0121	73	73	933	933	933	80.2513	0.00956	48	48	462	462	462	58.1688	0.0062	53	53	1132	1132	1132	57.9892	0.0112	64	64	1513	1513	1513	66.6068	0.0138	34	34	179	179	179	51.7056	0.00383
tr|A0A140NBA6|A0A140NBA6_ECOBD	NA	NA	NA	NA	NA	NA	NA	NA	NA	NA	NA	NA	NA	NA	2	2	2	2	2	10.4046	3.3e-05	NA	NA	NA	NA	NA	NA	NA	NA	NA	NA	NA	NA	NA	NA	NA	NA	NA	NA	NA	NA	NA	NA	NA	NA	NA	NA	NA	NA
tr|A0A140NBB3|A0A140NBB3_ECOBD	12	12	26	26	26	33.9583	0.000321	17	17	31	31	31	44.5833	0.000377	21	21	33	33	33	53.75	0.000392	8	8	29	29	29	18.3333	0.000452	12	12	25	25	25	28.75	0.000288	15	15	31	31	31	28.5417	0.000328	15	15	59	59	59	35	0.00146
tr|A0A140NBB5|A0A140NBB5_ECOBD	3	3	5	5	5	11.1748	8.49e-05	3	3	4	4	4	10.8883	6.69e-05	3	3	4	4	4	11.1748	6.54e-05	3	3	3	3	3	11.1748	6.43e-05	NA	NA	NA	NA	NA	NA	NA	NA	NA	NA	NA	NA	NA	NA	NA	NA	NA	NA	NA	NA	NA
tr|A0A140NBB9|A0A140NBB9_ECOBD	8	8	18	18	18	41.7021	0.000454	12	11	23	22	22.3793	51.0638	0.000556	7	7	17	17	17	38.2979	0.000413	7	7	10	10	10	28.9362	0.000318	7	7	10	10	10	37.4468	0.000235	7	7	10	10	10	36.5957	0.000216	6	6	6	6	6	25.5319	0.000304
tr|A0A140NBC0|A0A140NBC0_ECOBD	4	4	5	5	5	9.78261	6.44e-05	3	3	4	4	4	7.3913	5.07e-05	6	6	8	8	8	16.3043	9.92e-05	4	4	4	4	4	9.34783	6.5e-05	3	3	3	3	3	7.17391	3.6e-05	4	4	4	4	4	10	4.41e-05	NA	NA	NA	NA	NA	NA	NA
tr|A0A140NBC1|A0A140NBC1_ECOBD	5	4	6	5	5.03968	17.0088	8.76e-05	3	2	3	2	2.01724	10.2639	3.45e-05	3	2	3	2	2.01852	9.67742	3.38e-05	NA	NA	NA	NA	NA	NA	NA	2	2	2	2	2	6.15836	3.24e-05	4	4	7	7	7	12.9032	0.000104	5	5	9	9	9	16.4223	0.000314
tr|A0A140NBC2|A0A140NBC2_ECOBD	2	2	2	2	2	21.0046	5.41e-05	NA	NA	NA	NA	NA	NA	NA	NA	NA	NA	NA	NA	NA	NA	NA	NA	NA	NA	NA	NA	NA	NA	NA	NA	NA	NA	NA	NA	NA	NA	NA	NA	NA	NA	NA	NA	NA	NA	NA	NA	NA	NA
tr|A0A140NBC4|A0A140NBC4_ECOBD	13	13	30	30	30	66.0099	0.000876	11	11	20	20	20	65.0246	0.000575	15	15	33	33	33	74.3842	0.000928	8	8	16	16	16	46.798	0.000589	5	5	10	10	10	38.4236	0.000272	8	8	14	14	14	55.665	0.00035	5	5	6	6	6	34.9754	0.000352
tr|A0A140NBC5|A0A140NBC5_ECOBD	3	3	3	3	3	7.82998	3.98e-05	3	3	3	3	3	10.7383	3.92e-05	3	3	4	4	4	7.38255	5.11e-05	NA	NA	NA	NA	NA	NA	NA	2	2	2	2	2	6.93512	2.47e-05	2	2	2	2	2	4.02685	2.27e-05	21	21	50	50	50	47.4273	0.00133
tr|A0A140NBC7|A0A140NBC7_ECOBD	6	6	11	11	11	39.3162	0.000279	6	6	8	8	8	45.2991	0.000199	2	2	4	4	4	18.3761	9.76e-05	5	5	6	6	6	25.641	0.000192	2	2	2	2	2	9.82906	4.72e-05	3	3	4	4	4	18.8034	8.68e-05	NA	NA	NA	NA	NA	NA	NA
tr|A0A140NBD0|A0A140NBD0_ECOBD	NA	NA	NA	NA	NA	NA	NA	2	2	2	2	2	13.1737	3.49e-05	3	3	3	3	3	21.5569	5.13e-05	NA	NA	NA	NA	NA	NA	NA	NA	NA	NA	NA	NA	NA	NA	NA	NA	NA	NA	NA	NA	NA	5	5	10	10	10	21.8563	0.000356
tr|A0A140NBD2|A0A140NBD2_ECOBD	NA	NA	NA	NA	NA	NA	NA	NA	NA	NA	NA	NA	NA	NA	NA	NA	NA	NA	NA	NA	NA	NA	NA	NA	NA	NA	NA	NA	NA	NA	NA	NA	NA	NA	NA	NA	NA	NA	NA	NA	NA	NA	3	3	4	4	4	41.0256	0.000611
tr|A0A140NBD3|A0A140NBD3_ECOBD	13	12	35	32	34.7429	48.2857	0.000588	15	14	27	26	26.8966	50.2857	0.000448	12	11	24	22	23.8333	42	0.000389	8	7	16	13	15.7857	29.4286	0.000337	7	7	12	12	12	30.2857	0.000189	8	7	13	12	12.9231	30.2857	0.000187	12	11	57	52	56.3333	46.8571	0.00192
tr|A0A140NBD4|A0A140NBD4_ECOBD	2	2	6	6	6	55.4054	0.00048	2	2	5	5	5	55.4054	0.000394	2	2	5	5	5	55.4054	0.000386	NA	NA	NA	NA	NA	NA	NA	3	3	3	3	3	52.7027	0.000224	3	3	3	3	3	68.9189	0.000206	NA	NA	NA	NA	NA	NA	NA
tr|A0A140NBD7|A0A140NBD7_ECOBD	2	2	3	3	3	10.0917	8.15e-05	2	2	3	3	3	12.844	8.03e-05	5	5	6	6	6	29.8165	0.000157	3	3	3	3	3	14.6789	0.000103	NA	NA	NA	NA	NA	NA	NA	2	2	3	3	3	12.844	6.99e-05	2	2	2	2	2	9.63303	0.000109
tr|A0A140NBE2|A0A140NBE2_ECOBD	NA	NA	NA	NA	NA	NA	NA	4	4	4	4	4	14.7849	6.27e-05	2	2	2	2	2	8.87097	3.07e-05	5	5	5	5	5	13.9785	0.0001	NA	NA	NA	NA	NA	NA	NA	NA	NA	NA	NA	NA	NA	NA	6	6	7	7	7	18.2796	0.000224
tr|A0A140NBE4|A0A140NBE4_ECOBD	NA	NA	NA	NA	NA	NA	NA	2	2	3	3	3	11.3043	7.61e-05	NA	NA	NA	NA	NA	NA	NA	NA	NA	NA	NA	NA	NA	NA	NA	NA	NA	NA	NA	NA	NA	NA	NA	NA	NA	NA	NA	NA	NA	NA	NA	NA	NA	NA	NA
tr|A0A140NBE6|A0A140NBE6_ECOBD	2	1	2	1	1.03125	5.70571	1.84e-05	2	2	2	2	2	6.90691	3.5e-05	5	5	5	5	5	18.6186	8.57e-05	NA	NA	NA	NA	NA	NA	NA	4	4	4	4	4	9.60961	6.63e-05	3	3	4	4	4	11.1111	6.1e-05	3	3	4	4	4	10.8108	0.000143
tr|A0A140NBE7|A0A140NBE7_ECOBD	32	32	81	81	81	45.9211	0.000632	28	28	72	72	72	42.2368	0.000553	31	29	73	70	73	43.6842	0.000548	24	22	55	52	55	28.9474	0.000541	23	22	52	51	51.9623	25.5263	0.000378	37	35	98	93	98	40.1316	0.000655	24	22	59	56	59	27.2368	0.000924
tr|A0A140NBE8|A0A140NBE8_ECOBD	11	11	14	14	14	21.4689	0.000117	13	13	17	17	17	22.5989	0.00014	12	12	14	14	14	24.0113	0.000113	4	4	4	4	4	9.18079	4.22e-05	NA	NA	NA	NA	NA	NA	NA	4	4	5	5	5	9.46328	3.59e-05	NA	NA	NA	NA	NA	NA	NA
tr|A0A140NBF0|A0A140NBF0_ECOBD	5	5	10	10	10	40.9326	0.000307	3	3	5	5	5	31.6062	0.000151	3	3	5	5	5	26.943	0.000148	2	2	9	9	9	9.32642	0.000349	2	2	5	5	5	9.32642	0.000143	2	2	4	4	4	9.32642	0.000105	2	2	7	7	7	9.32642	0.000432
tr|A0A140NBF1|A0A140NBF1_ECOBD	6	6	11	11	11	19.1781	0.000128	10	10	14	14	14	24.0705	0.00016	11	11	17	17	17	24.6575	0.00019	9	9	12	12	12	16.2427	0.000176	6	6	6	6	6	16.2427	6.49e-05	10	10	12	12	12	23.092	0.000119	4	4	8	8	8	9.00196	0.000186
tr|A0A140NBF2|A0A140NBF2_ECOBD	13	13	26	26	26	41.4861	0.000477	17	17	26	26	26	52.6316	0.00047	20	20	45	45	45	50.1548	0.000795	7	7	18	18	18	21.3622	0.000417	13	13	31	31	31	34.0557	0.00053	13	13	34	34	34	40.2477	0.000534	7	7	10	10	10	23.5294	0.000369
tr|A0A140NBF4|A0A140NBF4_ECOBD	19	19	71	71	71	52.3196	0.00108	20	20	61	61	61	50.5155	0.000917	20	20	62	62	62	51.5464	0.000912	20	20	80	80	80	48.4536	0.00154	20	20	55	55	55	44.3299	0.000783	23	23	82	82	82	49.2268	0.00107	27	26	279	278	278.616	68.0412	0.00855
tr|A0A140NBF5|A0A140NBF5_ECOBD	26	26	74	74	74	65.5814	0.00102	21	21	66	66	66	62.093	0.000896	24	24	70	70	70	59.3023	0.000929	12	12	19	19	19	29.5349	0.00033	23	23	54	54	54	56.5116	0.000694	28	28	64	64	64	64.186	0.000756	6	6	9	9	9	14.4186	0.000249
tr|A0A140NBF7|A0A140NBF7_ECOBD	NA	NA	NA	NA	NA	NA	NA	NA	NA	NA	NA	NA	NA	NA	NA	NA	NA	NA	NA	NA	NA	NA	NA	NA	NA	NA	NA	NA	NA	NA	NA	NA	NA	NA	NA	2	2	2	2	2	4.64807	1.35e-05	NA	NA	NA	NA	NA	NA	NA
tr|A0A140NBF8|A0A140NBF8_ECOBD	11	11	19	19	19	64.6091	0.000463	11	11	17	17	17	49.3827	0.000408	9	9	19	19	19	44.0329	0.000446	5	5	6	6	6	23.0453	0.000185	NA	NA	NA	NA	NA	NA	NA	3	3	3	3	3	16.8724	6.27e-05	14	14	46	46	46	55.5556	0.00225
tr|A0A140NBG0|A0A140NBG0_ECOBD	NA	NA	NA	NA	NA	NA	NA	NA	NA	NA	NA	NA	NA	NA	NA	NA	NA	NA	NA	NA	NA	NA	NA	NA	NA	NA	NA	NA	NA	NA	NA	NA	NA	NA	NA	NA	NA	NA	NA	NA	NA	NA	NA	NA	NA	NA	NA	NA	NA
tr|A0A140NBG1|A0A140NBG1_ECOBD	NA	NA	NA	NA	NA	NA	NA	NA	NA	NA	NA	NA	NA	NA	NA	NA	NA	NA	NA	NA	NA	NA	NA	NA	NA	NA	NA	NA	NA	NA	NA	NA	NA	NA	NA	NA	NA	NA	NA	NA	NA	NA	3	3	9	9	9	15.0289	0.000619
tr|A0A140NBG3|A0A140NBG3_ECOBD	NA	NA	NA	NA	NA	NA	NA	2	2	2	2	2	6.52174	2.82e-05	NA	NA	NA	NA	NA	NA	NA	2	2	6	6	6	5.7971	0.000108	NA	NA	NA	NA	NA	NA	NA	NA	NA	NA	NA	NA	NA	NA	2	2	2	2	2	5.7971	5.75e-05
tr|A0A140NBG5|A0A140NBG5_ECOBD	23	23	51	51	51	31.9261	0.000399	26	26	50	50	50	30.7388	0.000385	22	22	54	54	54	27.9683	0.000407	19	19	35	35	35	20.8443	0.000345	16	16	27	27	27	21.8997	0.000197	26	26	50	50	50	29.1557	0.000335	5	5	5	5	5	7.12401	7.85e-05
tr|A0A140NBG7|A0A140NBG7_ECOBD	4	4	5	5	5	11.1349	6.34e-05	6	6	6	6	6	12.848	7.5e-05	5	5	5	5	5	14.1328	6.11e-05	2	2	2	2	2	4.49679	3.2e-05	5	5	7	7	7	8.77944	8.28e-05	6	6	7	7	7	18.8437	7.61e-05	8	8	9	9	9	13.0621	0.000229
tr|A0A140NBG9|A0A140NBG9_ECOBD	NA	NA	NA	NA	NA	NA	NA	NA	NA	NA	NA	NA	NA	NA	NA	NA	NA	NA	NA	NA	NA	2	2	2	2	2	8.74126	5.23e-05	NA	NA	NA	NA	NA	NA	NA	NA	NA	NA	NA	NA	NA	NA	NA	NA	NA	NA	NA	NA	NA
tr|A0A140NBH2|A0A140NBH2_ECOBD	NA	NA	NA	NA	NA	NA	NA	NA	NA	NA	NA	NA	NA	NA	NA	NA	NA	NA	NA	NA	NA	NA	NA	NA	NA	NA	NA	NA	NA	NA	NA	NA	NA	NA	NA	NA	NA	NA	NA	NA	NA	NA	NA	NA	NA	NA	NA	NA	NA
tr|A0A140NBI0|A0A140NBI0_ECOBD	4	4	7	7	7	51.5924	0.000264	3	3	4	4	4	40.7643	0.000149	2	2	4	4	4	33.758	0.000145	3	3	3	3	3	20.3822	0.000143	2	2	2	2	2	25.4777	7.04e-05	2	2	2	2	2	25.4777	6.47e-05	3	3	3	3	3	16.5605	0.000228
tr|A0A140NBI6|A0A140NBI6_ECOBD	NA	NA	NA	NA	NA	NA	NA	NA	NA	NA	NA	NA	NA	NA	NA	NA	NA	NA	NA	NA	NA	NA	NA	NA	NA	NA	NA	NA	NA	NA	NA	NA	NA	NA	NA	NA	NA	NA	NA	NA	NA	NA	NA	NA	NA	NA	NA	NA	NA
tr|A0A140NBI8|A0A140NBI8_ECOBD	4	4	11	11	11	25.1497	0.00039	8	8	11	11	11	53.2934	0.000384	7	7	15	15	15	37.7246	0.000513	3	3	8	8	8	19.7605	0.000358	6	6	19	19	19	37.7246	0.000628	7	7	25	25	25	49.7006	0.00076	2	2	2	2	2	11.976	0.000143
tr|A0A140NBJ1|A0A140NBJ1_ECOBD	NA	NA	NA	NA	NA	NA	NA	2	2	2	2	2	41.3333	0.000156	2	1	2	1	1.04348	32	7.94e-05	NA	NA	NA	NA	NA	NA	NA	NA	NA	NA	NA	NA	NA	NA	NA	NA	NA	NA	NA	NA	NA	NA	NA	NA	NA	NA	NA	NA
tr|A0A140NBJ5|A0A140NBJ5_ECOBD	3	3	9	9	9	44.0299	0.000398	4	4	6	6	6	54.4776	0.000261	3	3	5	5	5	54.4776	0.000213	NA	NA	NA	NA	NA	NA	NA	NA	NA	NA	NA	NA	NA	NA	NA	NA	NA	NA	NA	NA	NA	2	2	3	3	3	25.3731	0.000267
tr|A0A140NBJ8|A0A140NBJ8_ECOBD	NA	NA	NA	NA	NA	NA	NA	NA	NA	NA	NA	NA	NA	NA	NA	NA	NA	NA	NA	NA	NA	NA	NA	NA	NA	NA	NA	NA	NA	NA	NA	NA	NA	NA	NA	2	1	3	2	2.02857	6.66667	3.43e-05	NA	NA	NA	NA	NA	NA	NA
tr|A0A140NBK2|A0A140NBK2_ECOBD	NA	NA	NA	NA	NA	NA	NA	NA	NA	NA	NA	NA	NA	NA	NA	NA	NA	NA	NA	NA	NA	NA	NA	NA	NA	NA	NA	NA	NA	NA	NA	NA	NA	NA	NA	NA	NA	NA	NA	NA	NA	NA	NA	NA	NA	NA	NA	NA	NA
tr|A0A140NBK3|A0A140NBK3_ECOBD	6	6	28	28	28	36.9318	0.000943	7	7	40	40	40	36.9318	0.00133	7	7	43	43	43	44.8864	0.00139	3	3	12	12	12	18.75	0.00051	7	7	50	50	50	43.1818	0.00157	6	6	59	59	59	43.1818	0.0017	2	2	2	2	2	18.75	0.000135
tr|A0A140NBK6|A0A140NBK6_ECOBD	NA	NA	NA	NA	NA	NA	NA	2	1	2	1	1.01724	3.55987	9.6e-06	NA	NA	NA	NA	NA	NA	NA	2	2	2	2	2	3.8835	2.42e-05	NA	NA	NA	NA	NA	NA	NA	NA	NA	NA	NA	NA	NA	NA	NA	NA	NA	NA	NA	NA	NA
tr|A0A140NBK8|A0A140NBK8_ECOBD	NA	NA	NA	NA	NA	NA	NA	NA	NA	NA	NA	NA	NA	NA	NA	NA	NA	NA	NA	NA	NA	2	2	2	2	2	7.69231	7.19e-05	NA	NA	NA	NA	NA	NA	NA	NA	NA	NA	NA	NA	NA	NA	4	4	6	6	6	14.9038	0.000343
tr|A0A140NBK9|A0A140NBK9_ECOBD	NA	NA	NA	NA	NA	NA	NA	NA	NA	NA	NA	NA	NA	NA	2	2	2	2	2	19.3103	7.87e-05	NA	NA	NA	NA	NA	NA	NA	NA	NA	NA	NA	NA	NA	NA	NA	NA	NA	NA	NA	NA	NA	NA	NA	NA	NA	NA	NA	NA
tr|A0A140NBL1|A0A140NBL1_ECOBD	NA	NA	NA	NA	NA	NA	NA	NA	NA	NA	NA	NA	NA	NA	NA	NA	NA	NA	NA	NA	NA	3	3	4	4	4	16.8	0.00012	NA	NA	NA	NA	NA	NA	NA	NA	NA	NA	NA	NA	NA	NA	2	2	3	3	3	12.8	0.000143
tr|A0A140NBL4|A0A140NBL4_ECOBD	2	2	3	3	3	4.32099	2.19e-05	7	7	8	8	8	10.8642	5.76e-05	5	5	6	6	6	7.53086	4.23e-05	5	5	6	6	6	5.67901	5.54e-05	4	4	5	5	5	4.44444	3.41e-05	4	4	4	4	4	5.06173	2.51e-05	10	9	10	9	9.9	12.0988	0.000146
tr|A0A140NBL6|A0A140NBL6_ECOBD	NA	NA	NA	NA	NA	NA	NA	4	4	4	4	4	17.2749	5.68e-05	4	4	5	5	5	20.1946	6.94e-05	3	3	8	8	8	9.73236	0.000145	4	4	11	11	11	18.0049	0.000148	4	4	8	8	8	18.7348	9.88e-05	3	3	7	7	7	10.9489	0.000203
tr|A0A140NBM7|A0A140NBM7_ECOBD	18	18	34	34	34	26.7442	0.000234	25	25	39	39	39	32.907	0.000265	22	22	30	30	30	27.3256	0.000199	20	20	28	28	28	24.186	0.000243	6	6	11	11	11	6.16279	7.06e-05	16	16	33	33	33	23.1395	0.000195	28	27	49	48	48.6316	32.7907	0.000673
tr|A0A140NBN0|A0A140NBN0_ECOBD	2	2	2	2	2	18.0645	7.65e-05	NA	NA	NA	NA	NA	NA	NA	NA	NA	NA	NA	NA	NA	NA	2	2	2	2	2	16.7742	9.64e-05	NA	NA	NA	NA	NA	NA	NA	NA	NA	NA	NA	NA	NA	NA	NA	NA	NA	NA	NA	NA	NA
tr|A0A140NBN1|A0A140NBN1_ECOBD	8	8	24	24	24	34.2742	0.000573	7	7	14	14	14	35.4839	0.000329	5	5	14	14	14	30.6452	0.000322	5	5	11	11	11	23.3871	0.000332	6	6	21	21	21	34.2742	0.000468	7	7	29	29	29	34.2742	0.000594	6	6	10	10	10	26.2097	0.00048
tr|A0A140NBN4|A0A140NBN4_ECOBD	6	6	33	33	33	36.8421	0.00172	6	6	15	15	15	36.8421	0.000768	5	5	18	18	18	36.8421	0.000901	6	6	24	24	24	46.4912	0.00157	5	5	22	22	22	36.8421	0.00107	5	5	18	18	18	36.8421	0.000802	5	5	8	8	8	36.8421	0.000836
tr|A0A140NBN5|A0A140NBN5_ECOBD	3	3	7	7	7	24.4186	0.000241	5	5	6	6	6	19.7674	0.000204	3	3	4	4	4	18.6047	0.000133	2	2	2	2	2	12.2093	8.69e-05	NA	NA	NA	NA	NA	NA	NA	2	2	5	5	5	18.6047	0.000148	4	4	5	5	5	26.1628	0.000346
tr|A0A140NBN7|A0A140NBN7_ECOBD	11	11	42	42	42	26.1792	0.000587	9	9	31	31	31	25	0.000427	11	11	40	40	40	26.1792	0.000538	10	10	40	40	40	25.4717	0.000705	9	9	32	32	32	22.4057	0.000417	11	11	49	49	49	26.1792	0.000587	8	8	32	32	32	19.3396	0.000899
tr|A0A140NBN8|A0A140NBN8_ECOBD	11	11	16	16	16	38.2134	0.000235	12	12	15	15	15	36.7246	0.000217	9	9	12	12	12	32.2581	0.00017	12	11	18	17	17.9444	32.7543	0.000333	3	3	3	3	3	8.43672	4.11e-05	5	5	5	5	5	15.6328	6.3e-05	4	4	5	5	5	9.42928	0.000148
tr|A0A140NBN9|A0A140NBN9_ECOBD	NA	NA	NA	NA	NA	NA	NA	2	2	2	2	2	18.75	8.1e-05	NA	NA	NA	NA	NA	NA	NA	NA	NA	NA	NA	NA	NA	NA	NA	NA	NA	NA	NA	NA	NA	NA	NA	NA	NA	NA	NA	NA	NA	NA	NA	NA	NA	NA	NA
tr|A0A140NBP0|A0A140NBP0_ECOBD	2	2	2	2	2	7.14286	4.7e-05	NA	NA	NA	NA	NA	NA	NA	NA	NA	NA	NA	NA	NA	NA	NA	NA	NA	NA	NA	NA	NA	NA	NA	NA	NA	NA	NA	NA	2	2	2	2	2	8.33333	4.03e-05	NA	NA	NA	NA	NA	NA	NA
tr|A0A140NBP4|A0A140NBP4_ECOBD	2	1	2	1	1.00725	10.0649	1.94e-05	NA	NA	NA	NA	NA	NA	NA	3	2	5	2	2.04444	13.3117	3.79e-05	NA	NA	NA	NA	NA	NA	NA	2	1	6	1	1.0625	2.92208	1.91e-05	NA	NA	NA	NA	NA	NA	NA	NA	NA	NA	NA	NA	NA	NA
tr|A0A140NBQ1|A0A140NBQ1_ECOBD	6	6	17	17	17	23.5683	0.000222	10	10	19	19	19	37.4449	0.000244	5	5	11	11	11	15.1982	0.000138	7	7	9	9	9	19.8238	0.000148	3	3	3	3	3	11.2335	3.65e-05	5	5	5	5	5	16.7401	5.59e-05	NA	NA	NA	NA	NA	NA	NA
tr|A0A140NBQ5|A0A140NBQ5_ECOBD	NA	NA	NA	NA	NA	NA	NA	4	4	4	4	4	17.2549	9.15e-05	5	5	5	5	5	23.9216	0.000112	2	2	2	2	2	9.01961	5.86e-05	2	2	4	4	4	7.84314	8.66e-05	3	3	5	5	5	13.3333	9.95e-05	3	3	6	6	6	14.1176	0.00028
tr|A0A140NBQ7|A0A140NBQ7_ECOBD	2	2	2	2	2	14.4144	5.34e-05	2	2	2	2	2	17.1171	5.26e-05	3	3	3	3	3	15.7658	7.71e-05	3	3	3	3	3	13.964	0.000101	2	2	2	2	2	13.5135	4.98e-05	6	6	6	6	6	32.8829	0.000137	NA	NA	NA	NA	NA	NA	NA
tr|A0A140NBR1|A0A140NBR1_ECOBD	3	3	3	3	3	17.9641	0.000106	3	3	3	3	3	13.1737	0.000105	2	2	2	2	2	11.3772	6.83e-05	4	4	5	5	5	18.5629	0.000224	4	4	5	5	5	18.5629	0.000165	4	4	4	4	4	18.5629	0.000122	4	4	6	6	6	18.5629	0.000428
tr|A0A140NBR2|A0A140NBR2_ECOBD	11	11	24	24	24	54.5752	0.000465	10	10	19	19	19	54.2484	0.000362	10	10	19	19	19	55.8824	0.000354	5	5	6	6	6	19.281	0.000147	5	5	7	7	7	33.0065	0.000126	8	8	13	13	13	43.7908	0.000216	2	2	4	4	4	7.51634	0.000156
tr|A0A140NBR3|A0A140NBR3_ECOBD	7	7	15	15	15	32.7273	0.000404	6	6	19	19	19	29.5455	0.000504	3	3	14	14	14	22.7273	0.000363	9	9	41	41	41	35.9091	0.00139	4	4	21	21	21	22.7273	0.000527	9	9	30	30	30	37.7273	0.000692	4	4	6	6	6	19.5455	0.000325
tr|A0A140NBR4|A0A140NBR4_ECOBD	26	26	43	43	43	26.3795	0.000171	35	35	47	47	47	30.148	0.000185	31	31	41	41	41	26.9179	0.000157	15	15	28	28	28	11.5074	0.000141	16	16	22	22	22	12.0458	8.18e-05	27	27	36	36	36	22.2073	0.000123	3	2	4	3	3.00542	1.81696	2.41e-05
tr|A0A140NBR8|A0A140NBR8_ECOBD	8	8	10	10	10	75.5319	0.00063	3	3	5	5	5	29.7872	0.00031	8	8	12	12	12	70.2128	0.000729	6	6	7	7	7	57.4468	0.000557	5	5	7	7	7	45.7447	0.000411	6	6	8	8	8	58.5106	0.000432	4	4	4	4	4	45.7447	0.000507
tr|A0A140NBR9|A0A140NBR9_ECOBD	NA	NA	NA	NA	NA	NA	NA	NA	NA	NA	NA	NA	NA	NA	2	2	2	2	2	14.1667	4.76e-05	NA	NA	NA	NA	NA	NA	NA	NA	NA	NA	NA	NA	NA	NA	3	2	3	2	2.02857	10.8333	4.29e-05	2	2	2	2	2	7.08333	9.92e-05
tr|A0A140NBS1|A0A140NBS1_ECOBD	10	10	31	31	31	50	0.00156	12	12	36	36	36	55.0847	0.00178	15	15	33	33	33	61.8644	0.0016	10	10	37	37	37	51.6949	0.00234	13	13	41	41	41	67.7966	0.00192	15	15	38	38	38	68.6441	0.00163	9	9	20	20	20	55.0847	0.00202
tr|A0A140NBS2|A0A140NBS2_ECOBD	14	14	115	115	115	99.2188	0.00532	12	12	96	96	96	99.2188	0.00438	12	12	88	88	88	94.5312	0.00392	9	9	59	59	59	45.3125	0.00345	11	11	72	72	72	94.5312	0.00311	12	12	113	113	113	94.5312	0.00448	7	7	19	19	19	35.1562	0.00177
tr|A0A140NBS3|A0A140NBS3_ECOBD	40	40	270	270	270	60.9705	0.00338	41	41	359	359	359	64.7679	0.00442	43	43	434	434	434	62.6582	0.00523	28	27	181	180	180.989	53.7975	0.00285	34	34	346	346	346	56.962	0.00403	40	40	442	442	442	63.0802	0.00473	27	27	194	194	194	51.8987	0.00487
tr|A0A140NBS6|A0A140NBS6_ECOBD	NA	NA	NA	NA	NA	NA	NA	7	7	7	7	7	13.2302	7.02e-05	3	3	3	3	3	7.56014	2.94e-05	NA	NA	NA	NA	NA	NA	NA	NA	NA	NA	NA	NA	NA	NA	3	3	3	3	3	5.32646	2.62e-05	3	3	3	3	3	4.46735	6.14e-05
tr|A0A140NBS9|A0A140NBS9_ECOBD	5	5	12	12	12	45.9016	0.000389	6	6	11	11	11	50.2732	0.000351	7	7	13	13	13	53.5519	0.000405	4	4	6	6	6	19.1257	0.000245	3	3	4	4	4	8.74317	0.000121	3	3	3	3	3	22.4044	8.32e-05	NA	NA	NA	NA	NA	NA	NA
tr|A0A140NBT1|A0A140NBT1_ECOBD	NA	NA	NA	NA	NA	NA	NA	4	4	4	4	4	14.0665	5.97e-05	NA	NA	NA	NA	NA	NA	NA	2	2	2	2	2	5.37084	3.82e-05	NA	NA	NA	NA	NA	NA	NA	NA	NA	NA	NA	NA	NA	NA	NA	NA	NA	NA	NA	NA	NA
tr|A0A140NBT7|A0A140NBT7_ECOBD	NA	NA	NA	NA	NA	NA	NA	2	2	2	2	2	11.5512	3.85e-05	NA	NA	NA	NA	NA	NA	NA	NA	NA	NA	NA	NA	NA	NA	NA	NA	NA	NA	NA	NA	NA	NA	NA	NA	NA	NA	NA	NA	NA	NA	NA	NA	NA	NA	NA
tr|A0A140NBT9|A0A140NBT9_ECOBD	NA	NA	NA	NA	NA	NA	NA	4	4	4	4	4	22.619	5.56e-05	NA	NA	NA	NA	NA	NA	NA	NA	NA	NA	NA	NA	NA	NA	2	2	2	2	2	4.04762	2.63e-05	2	2	2	2	2	4.04762	2.42e-05	NA	NA	NA	NA	NA	NA	NA
tr|A0A140NBU2|A0A140NBU2_ECOBD	NA	NA	NA	NA	NA	NA	NA	NA	NA	NA	NA	NA	NA	NA	NA	NA	NA	NA	NA	NA	NA	2	2	2	2	2	2.80475	1.61e-05	NA	NA	NA	NA	NA	NA	NA	NA	NA	NA	NA	NA	NA	NA	2	2	2	2	2	2.37325	2.57e-05
tr|A0A140NBU5|A0A140NBU5_ECOBD	NA	NA	NA	NA	NA	NA	NA	NA	NA	NA	NA	NA	NA	NA	3	3	4	4	4	15.7303	0.000256	2	2	2	2	2	15.7303	0.000168	2	2	3	3	3	15.7303	0.000186	2	2	4	4	4	15.7303	0.000228	NA	NA	NA	NA	NA	NA	NA
tr|A0A140NBU7|A0A140NBU7_ECOBD	NA	NA	NA	NA	NA	NA	NA	NA	NA	NA	NA	NA	NA	NA	NA	NA	NA	NA	NA	NA	NA	2	1	2	1	1.5	1.59705	1.38e-05	NA	NA	NA	NA	NA	NA	NA	NA	NA	NA	NA	NA	NA	NA	NA	NA	NA	NA	NA	NA	NA
tr|A0A140NBV0|A0A140NBV0_ECOBD	NA	NA	NA	NA	NA	NA	NA	2	2	2	2	2	6.97279	1.98e-05	NA	NA	NA	NA	NA	NA	NA	2	2	2	2	2	3.91156	2.54e-05	NA	NA	NA	NA	NA	NA	NA	NA	NA	NA	NA	NA	NA	NA	NA	NA	NA	NA	NA	NA	NA
tr|A0A140NBV2|A0A140NBV2_ECOBD	6	6	8	8	8	11.2927	7.04e-05	6	6	9	9	9	11.2927	7.8e-05	4	4	5	5	5	8.02377	4.24e-05	8	7	12	11	11.2973	10.5498	0.000125	4	4	6	6	6	6.98366	4.92e-05	4	4	6	6	6	5.49777	4.53e-05	6	4	6	4	4.09412	8.02377	7.24e-05
tr|A0A140NBV7|A0A140NBV7_ECOBD	3	3	55	55	55	77.7778	0.00453	5	5	102	102	102	77.7778	0.00827	3	3	86	86	86	77.7778	0.00682	4	4	77	77	77	77.7778	0.00799	3	3	34	34	34	77.7778	0.00261	4	4	53	53	53	77.7778	0.00374	2	2	4	4	4	38.8889	0.000661
tr|A0A140NBV9|A0A140NBV9_ECOBD	13	13	28	28	28	39.0935	0.00047	15	15	24	24	24	50.1416	0.000397	12	12	20	20	20	37.9603	0.000323	13	13	34	34	34	39.0935	0.00072	9	9	10	10	10	25.779	0.000156	9	9	17	17	17	22.9462	0.000244	22	22	158	158	158	55.2408	0.00533
tr|A0A140NBW0|A0A140NBW0_ECOBD	2	1	2	1	1.16667	3.44828	6.81e-06	NA	NA	NA	NA	NA	NA	NA	NA	NA	NA	NA	NA	NA	NA	NA	NA	NA	NA	NA	NA	NA	2	2	2	2	2	3.94089	1.09e-05	NA	NA	NA	NA	NA	NA	NA	NA	NA	NA	NA	NA	NA	NA
tr|A0A140NBW4|A0A140NBW4_ECOBD	8	8	15	15	15	49.7653	0.000417	5	5	7	7	7	26.7606	0.000192	8	8	12	12	12	38.0282	0.000322	5	5	9	9	9	26.2911	0.000316	6	6	9	9	9	33.8028	0.000233	10	10	17	17	17	44.6009	0.000405	5	5	9	9	9	26.2911	0.000503
tr|A0A140NBW7|A0A140NBW7_ECOBD	NA	NA	NA	NA	NA	NA	NA	NA	NA	NA	NA	NA	NA	NA	NA	NA	NA	NA	NA	NA	NA	NA	NA	NA	NA	NA	NA	NA	NA	NA	NA	NA	NA	NA	NA	NA	NA	NA	NA	NA	NA	NA	7	7	12	12	12	22.314	0.000394
tr|A0A140NBX3|A0A140NBX3_ECOBD	NA	NA	NA	NA	NA	NA	NA	NA	NA	NA	NA	NA	NA	NA	2	2	2	2	2	3.55619	1.62e-05	3	3	3	3	3	5.26316	3.19e-05	NA	NA	NA	NA	NA	NA	NA	NA	NA	NA	NA	NA	NA	NA	5	5	5	5	5	6.11664	8.47e-05
tr|A0A140NBX4|A0A140NBX4_ECOBD	NA	NA	NA	NA	NA	NA	NA	NA	NA	NA	NA	NA	NA	NA	NA	NA	NA	NA	NA	NA	NA	2	2	2	2	2	11.1628	6.95e-05	2	2	2	2	2	12.093	5.14e-05	NA	NA	NA	NA	NA	NA	NA	NA	NA	NA	NA	NA	NA	NA
tr|A0A140NBX5|A0A140NBX5_ECOBD	NA	NA	NA	NA	NA	NA	NA	NA	NA	NA	NA	NA	NA	NA	2	2	2	2	2	34.6667	0.000152	NA	NA	NA	NA	NA	NA	NA	NA	NA	NA	NA	NA	NA	NA	NA	NA	NA	NA	NA	NA	NA	NA	NA	NA	NA	NA	NA	NA
tr|A0A140NBX7|A0A140NBX7_ECOBD	NA	NA	NA	NA	NA	NA	NA	NA	NA	NA	NA	NA	NA	NA	NA	NA	NA	NA	NA	NA	NA	NA	NA	NA	NA	NA	NA	NA	NA	NA	NA	NA	NA	NA	NA	NA	NA	NA	NA	NA	NA	NA	NA	NA	NA	NA	NA	NA	NA
tr|A0A140NBX8|A0A140NBX8_ECOBD	15	15	37	37	37	67.9012	0.000902	16	16	40	40	40	71.6049	0.00096	15	15	26	26	26	73.251	0.000611	12	12	23	23	23	42.7984	0.000707	8	8	11	11	11	50.6173	0.00025	12	12	21	21	21	66.6667	0.000439	4	4	10	10	10	15.2263	0.00049
tr|A0A140NBY1|A0A140NBY1_ECOBD	3	3	9	9	9	18.75	0.00037	7	7	8	8	8	43.0556	0.000324	5	5	7	7	7	34.0278	0.000277	4	4	6	6	6	31.25	0.000311	5	5	6	6	6	31.9444	0.00023	6	6	9	9	9	39.5833	0.000317	3	3	5	5	5	25.6944	0.000413
tr|A0A140NBY5|A0A140NBY5_ECOBD	NA	NA	NA	NA	NA	NA	NA	NA	NA	NA	NA	NA	NA	NA	NA	NA	NA	NA	NA	NA	NA	NA	NA	NA	NA	NA	NA	NA	NA	NA	NA	NA	NA	NA	NA	NA	NA	NA	NA	NA	NA	NA	NA	NA	NA	NA	NA	NA	NA
tr|A0A140NBY6|A0A140NBY6_ECOBD	NA	NA	NA	NA	NA	NA	NA	NA	NA	NA	NA	NA	NA	NA	2	NA	2	0	0	3.16742	0	NA	NA	NA	NA	NA	NA	NA	NA	NA	NA	NA	NA	NA	NA	2	NA	4	0	0	3.16742	0	NA	NA	NA	NA	NA	NA	NA
tr|A0A140NBY9|A0A140NBY9_ECOBD	5	5	5	5	5	24.228	7.04e-05	6	6	7	7	7	21.1401	9.7e-05	7	7	7	7	7	17.5772	9.49e-05	NA	NA	NA	NA	NA	NA	NA	3	3	4	4	4	7.36342	5.25e-05	2	2	2	2	2	3.56295	2.41e-05	NA	NA	NA	NA	NA	NA	NA
tr|A0A140NBZ1|A0A140NBZ1_ECOBD	2	2	2	2	2	12.3223	5.62e-05	2	2	2	2	2	9.00474	5.53e-05	3	3	3	3	3	15.1659	8.11e-05	2	2	4	4	4	9.00474	0.000142	NA	NA	NA	NA	NA	NA	NA	NA	NA	NA	NA	NA	NA	NA	NA	NA	NA	NA	NA	NA	NA
tr|A0A140NBZ3|A0A140NBZ3_ECOBD	7	7	11	11	11	23.1504	0.000156	13	13	16	16	16	31.9809	0.000223	8	8	9	9	9	28.6396	0.000123	3	3	3	3	3	8.11456	5.35e-05	4	4	6	6	6	8.59189	7.91e-05	3	3	5	5	5	10.0239	6.06e-05	8	8	10	10	10	23.8663	0.000284
tr|A0A140NBZ5|A0A140NBZ5_ECOBD	NA	NA	NA	NA	NA	NA	NA	NA	NA	NA	NA	NA	NA	NA	NA	NA	NA	NA	NA	NA	NA	NA	NA	NA	NA	NA	NA	NA	NA	NA	NA	NA	NA	NA	NA	NA	NA	NA	NA	NA	NA	NA	NA	NA	NA	NA	NA	NA	NA
tr|A0A140NBZ6|A0A140NBZ6_ECOBD	NA	NA	NA	NA	NA	NA	NA	NA	NA	NA	NA	NA	NA	NA	NA	NA	NA	NA	NA	NA	NA	NA	NA	NA	NA	NA	NA	NA	NA	NA	NA	NA	NA	NA	NA	NA	NA	NA	NA	NA	NA	NA	7	7	13	13	13	22.8346	0.000406
tr|A0A140NBZ7|A0A140NBZ7_ECOBD	2	2	2	2	2	20.398	5.9e-05	3	3	4	4	4	18.408	0.000116	2	2	2	2	2	8.45771	5.68e-05	NA	NA	NA	NA	NA	NA	NA	NA	NA	NA	NA	NA	NA	NA	NA	NA	NA	NA	NA	NA	NA	3	3	5	5	5	10.4478	0.000296
tr|A0A140NBZ8|A0A140NBZ8_ECOBD	NA	NA	NA	NA	NA	NA	NA	NA	NA	NA	NA	NA	NA	NA	NA	NA	NA	NA	NA	NA	NA	NA	NA	NA	NA	NA	NA	NA	NA	NA	NA	NA	NA	NA	NA	NA	NA	NA	NA	NA	NA	NA	2	2	2	2	2	8.33333	9.92e-05
tr|A0A140NBZ9|A0A140NBZ9_ECOBD	NA	NA	NA	NA	NA	NA	NA	NA	NA	NA	NA	NA	NA	NA	NA	NA	NA	NA	NA	NA	NA	NA	NA	NA	NA	NA	NA	NA	NA	NA	NA	NA	NA	NA	NA	NA	NA	NA	NA	NA	NA	NA	2	1	3	1	1.33333	3.51967	3.29e-05
tr|A0A140NC00|A0A140NC00_ECOBD	NA	NA	NA	NA	NA	NA	NA	NA	NA	NA	NA	NA	NA	NA	NA	NA	NA	NA	NA	NA	NA	NA	NA	NA	NA	NA	NA	NA	NA	NA	NA	NA	NA	NA	NA	NA	NA	NA	NA	NA	NA	NA	NA	NA	NA	NA	NA	NA	NA
tr|A0A140NC02|A0A140NC02_ECOBD	NA	NA	NA	NA	NA	NA	NA	NA	NA	NA	NA	NA	NA	NA	2	2	3	3	3	8.57143	4.89e-05	2	2	2	2	2	6	4.27e-05	NA	NA	NA	NA	NA	NA	NA	3	3	3	3	3	13.1429	4.35e-05	2	2	2	2	2	6	6.8e-05
tr|A0A140NC03|A0A140NC03_ECOBD	4	NA	15	0	0	27.5168	0	3	NA	14	0	0	23.4899	0	4	NA	14	0	0	32.2148	0	NA	NA	NA	NA	NA	NA	NA	NA	NA	NA	NA	NA	NA	NA	NA	NA	NA	NA	NA	NA	NA	NA	NA	NA	NA	NA	NA	NA
tr|A0A140NC04|A0A140NC04_ECOBD	NA	NA	NA	NA	NA	NA	NA	NA	NA	NA	NA	NA	NA	NA	NA	NA	NA	NA	NA	NA	NA	NA	NA	NA	NA	NA	NA	NA	NA	NA	NA	NA	NA	NA	NA	NA	NA	NA	NA	NA	NA	NA	NA	NA	NA	NA	NA	NA	NA
tr|A0A140NC07|A0A140NC07_ECOBD	NA	NA	NA	NA	NA	NA	NA	3	3	3	3	3	28.7037	0.000162	NA	NA	NA	NA	NA	NA	NA	NA	NA	NA	NA	NA	NA	NA	NA	NA	NA	NA	NA	NA	NA	2	2	2	2	2	16.6667	9.4e-05	NA	NA	NA	NA	NA	NA	NA
tr|A0A140NC10|A0A140NC10_ECOBD	2	2	3	3	3	7.49415	4.16e-05	4	4	6	6	6	13.5831	8.2e-05	3	3	3	3	3	8.19672	4.01e-05	3	3	3	3	3	6.32319	5.25e-05	NA	NA	NA	NA	NA	NA	NA	NA	NA	NA	NA	NA	NA	NA	13	13	154	154	154	30.9133	0.00429
tr|A0A140NC19|A0A140NC19_ECOBD	3	3	5	5	5	18.6235	0.00012	3	3	4	4	4	20.6478	9.45e-05	3	3	8	8	8	17.8138	0.000185	4	4	8	8	8	24.6964	0.000242	NA	NA	NA	NA	NA	NA	NA	3	3	4	4	4	21.8623	8.22e-05	4	4	12	12	12	24.6964	0.000578
tr|A0A140NC28|A0A140NC28_ECOBD	NA	NA	NA	NA	NA	NA	NA	NA	NA	NA	NA	NA	NA	NA	NA	NA	NA	NA	NA	NA	NA	NA	NA	NA	NA	NA	NA	NA	NA	NA	NA	NA	NA	NA	NA	2	1	2	1	1.01887	12.1053	2.72e-05	NA	NA	NA	NA	NA	NA	NA
tr|A0A140NC34|A0A140NC34_ECOBD	6	6	6	6	6	18.5547	6.94e-05	3	3	3	3	3	9.375	3.42e-05	6	6	6	6	6	15.2344	6.69e-05	NA	NA	NA	NA	NA	NA	NA	NA	NA	NA	NA	NA	NA	NA	NA	NA	NA	NA	NA	NA	NA	NA	NA	NA	NA	NA	NA	NA
tr|A0A140NC35|A0A140NC35_ECOBD	4	4	6	6	6	6.70732	4.34e-05	5	5	5	5	5	7.31707	3.56e-05	5	5	5	5	5	6.21951	3.48e-05	3	3	3	3	3	4.39024	2.73e-05	NA	NA	NA	NA	NA	NA	NA	3	3	5	5	5	4.5122	3.1e-05	8	8	10	10	10	13.2927	0.000145
tr|A0A140NC38|A0A140NC38_ECOBD	NA	NA	NA	NA	NA	NA	NA	NA	NA	NA	NA	NA	NA	NA	2	2	2	2	2	10.2362	4.49e-05	NA	NA	NA	NA	NA	NA	NA	NA	NA	NA	NA	NA	NA	NA	NA	NA	NA	NA	NA	NA	NA	2	1	2	1	1.1	6.29921	5.16e-05
tr|A0A140NC41|A0A140NC41_ECOBD	NA	NA	NA	NA	NA	NA	NA	NA	NA	NA	NA	NA	NA	NA	NA	NA	NA	NA	NA	NA	NA	NA	NA	NA	NA	NA	NA	NA	NA	NA	NA	NA	NA	NA	NA	NA	NA	NA	NA	NA	NA	NA	NA	NA	NA	NA	NA	NA	NA
tr|A0A140NC42|A0A140NC42_ECOBD	NA	NA	NA	NA	NA	NA	NA	NA	NA	NA	NA	NA	NA	NA	2	2	2	2	2	4.12186	2.05e-05	NA	NA	NA	NA	NA	NA	NA	2	2	3	3	3	3.04659	2.97e-05	NA	NA	NA	NA	NA	NA	NA	NA	NA	NA	NA	NA	NA	NA
tr|A0A140NC43|A0A140NC43_ECOBD	NA	NA	NA	NA	NA	NA	NA	NA	NA	NA	NA	NA	NA	NA	2	2	2	2	2	5.16129	3.68e-05	3	3	4	4	4	9.03226	9.64e-05	3	3	3	3	3	8.70968	5.35e-05	5	5	5	5	5	15.4839	8.19e-05	3	2	3	2	2.02632	8.06452	7.78e-05
tr|A0A140NC45|A0A140NC45_ECOBD	6	6	7	7	7	13.5849	7.83e-05	9	9	9	9	9	20.1887	9.91e-05	10	10	13	13	13	23.0189	0.00014	6	6	9	9	9	10.7547	0.000127	2	2	2	2	2	6.22642	2.08e-05	4	4	5	5	5	9.81132	4.79e-05	9	9	10	10	10	19.434	0.000225
tr|A0A140NC46|A0A140NC46_ECOBD	5	5	7	7	7	17.2775	0.000109	3	3	4	4	4	13.6126	6.11e-05	6	6	8	8	8	19.6335	0.00012	4	4	6	6	6	9.1623	0.000117	7	7	11	11	11	21.7277	0.000159	5	5	8	8	8	15.9686	0.000106	5	5	8	8	8	14.9215	0.000249
tr|A0A140NC47|A0A140NC47_ECOBD	NA	NA	NA	NA	NA	NA	NA	NA	NA	NA	NA	NA	NA	NA	NA	NA	NA	NA	NA	NA	NA	NA	NA	NA	NA	NA	NA	NA	NA	NA	NA	NA	NA	NA	NA	NA	NA	NA	NA	NA	NA	NA	2	2	4	4	4	14.4509	0.000275
tr|A0A140NC48|A0A140NC48_ECOBD	NA	NA	NA	NA	NA	NA	NA	NA	NA	NA	NA	NA	NA	NA	NA	NA	NA	NA	NA	NA	NA	NA	NA	NA	NA	NA	NA	NA	NA	NA	NA	NA	NA	NA	NA	NA	NA	NA	NA	NA	NA	NA	NA	NA	NA	NA	NA	NA	NA
tr|A0A140NC50|A0A140NC50_ECOBD	NA	NA	NA	NA	NA	NA	NA	NA	NA	NA	NA	NA	NA	NA	NA	NA	NA	NA	NA	NA	NA	NA	NA	NA	NA	NA	NA	NA	NA	NA	NA	NA	NA	NA	NA	NA	NA	NA	NA	NA	NA	NA	NA	NA	NA	NA	NA	NA	NA
tr|A0A140NC53|A0A140NC53_ECOBD	NA	NA	NA	NA	NA	NA	NA	NA	NA	NA	NA	NA	NA	NA	NA	NA	NA	NA	NA	NA	NA	NA	NA	NA	NA	NA	NA	NA	2	2	2	2	2	6.24	1.77e-05	NA	NA	NA	NA	NA	NA	NA	NA	NA	NA	NA	NA	NA	NA
tr|A0A140NC56|A0A140NC56_ECOBD	13	13	27	27	27	58.9958	0.000669	18	18	41	41	41	77.8243	0.001	20	20	71	71	71	77.4059	0.0017	10	10	31	31	31	42.2594	0.000969	21	21	64	64	64	88.7029	0.00148	17	17	87	87	87	77.8243	0.00185	5	5	15	15	15	23.0126	0.000747
tr|A0A140NC58|A0A140NC58_ECOBD	NA	NA	NA	NA	NA	NA	NA	NA	NA	NA	NA	NA	NA	NA	NA	NA	NA	NA	NA	NA	NA	NA	NA	NA	NA	NA	NA	NA	2	2	2	2	2	9.03427	3.44e-05	2	2	2	2	2	6.54206	3.16e-05	NA	NA	NA	NA	NA	NA	NA
tr|A0A140NC65|A0A140NC65_ECOBD	2	2	3	3	3	6.23819	3.36e-05	7	7	8	8	8	15.5009	8.82e-05	9	9	9	9	9	17.9584	9.71e-05	6	6	8	8	8	12.4764	0.000113	3	3	4	4	4	8.50662	4.18e-05	10	10	12	12	12	19.8488	0.000115	4	4	6	6	6	8.69565	0.000135
tr|A0A140NC67|A0A140NC67_ECOBD	9	9	22	22	22	24.1758	0.000239	11	11	22	22	22	26.3736	0.000235	8	8	14	14	14	22.1612	0.000146	6	6	14	14	14	14.8352	0.000192	6	6	16	16	16	13.37	0.000162	10	10	17	17	17	16.1172	0.000158	14	14	25	25	25	26.7399	0.000545
tr|A0A140NC70|A0A140NC70_ECOBD	NA	NA	NA	NA	NA	NA	NA	NA	NA	NA	NA	NA	NA	NA	NA	NA	NA	NA	NA	NA	NA	2	2	2	2	2	7.09459	5.05e-05	NA	NA	NA	NA	NA	NA	NA	NA	NA	NA	NA	NA	NA	NA	2	1	2	1	1.09091	7.09459	4.39e-05
tr|A0A140NC71|A0A140NC71_ECOBD	3	3	3	3	3	12.5	5.56e-05	7	7	8	8	8	27.1875	0.000146	8	8	11	11	11	32.1875	0.000196	7	7	12	12	12	26.5625	0.00028	6	6	10	10	10	20.625	0.000173	9	9	12	12	12	30.3125	0.00019	7	7	10	10	10	25.625	0.000372
tr|A0A140NC74|A0A140NC74_ECOBD	NA	NA	NA	NA	NA	NA	NA	NA	NA	NA	NA	NA	NA	NA	2	2	2	2	2	10.1266	3.61e-05	NA	NA	NA	NA	NA	NA	NA	NA	NA	NA	NA	NA	NA	NA	NA	NA	NA	NA	NA	NA	NA	5	5	11	11	11	15.8228	0.000414
tr|A0A140NC75|A0A140NC75_ECOBD	NA	NA	NA	NA	NA	NA	NA	2	1	4	3	3.6	13.5135	0.000284	2	2	3	3	3	27.027	0.000231	NA	NA	NA	NA	NA	NA	NA	NA	NA	NA	NA	NA	NA	NA	NA	NA	NA	NA	NA	NA	NA	NA	NA	NA	NA	NA	NA	NA
tr|A0A140NC78|A0A140NC78_ECOBD	3	3	5	5	5	6.94444	4.57e-05	4	4	5	5	5	12.8086	4.5e-05	3	3	3	3	3	7.71605	2.64e-05	NA	NA	NA	NA	NA	NA	NA	NA	NA	NA	NA	NA	NA	NA	3	3	3	3	3	7.25309	2.35e-05	2	2	2	2	2	3.85802	3.67e-05
tr|A0A140NC79|A0A140NC79_ECOBD	3	2	7	2	2.14286	76.8116	0.000184	5	4	8	5	5.10067	60.8696	0.000431	3	2	4	2	2.0274	31.8841	0.000168	3	2	4	2	2.03077	31.8841	0.00022	3	2	6	2	2.13115	43.4783	0.000171	3	2	5	2	2.03509	31.8841	0.00015	NA	NA	NA	NA	NA	NA	NA
tr|A0A140NC80|A0A140NC80_ECOBD	NA	NA	NA	NA	NA	NA	NA	NA	NA	NA	NA	NA	NA	NA	2	2	3	3	3	8.3004	6.77e-05	NA	NA	NA	NA	NA	NA	NA	NA	NA	NA	NA	NA	NA	NA	NA	NA	NA	NA	NA	NA	NA	NA	NA	NA	NA	NA	NA	NA
tr|A0A140NC81|A0A140NC81_ECOBD	NA	NA	NA	NA	NA	NA	NA	NA	NA	NA	NA	NA	NA	NA	NA	NA	NA	NA	NA	NA	NA	NA	NA	NA	NA	NA	NA	NA	NA	NA	NA	NA	NA	NA	NA	NA	NA	NA	NA	NA	NA	NA	NA	NA	NA	NA	NA	NA	NA
tr|A0A140NC83|A0A140NC83_ECOBD	2	2	2	2	2	7.40741	2.31e-05	NA	NA	NA	NA	NA	NA	NA	NA	NA	NA	NA	NA	NA	NA	4	4	4	4	4	7.01754	5.83e-05	2	2	2	2	2	4.09357	2.15e-05	4	4	4	4	4	7.40741	3.96e-05	3	3	4	4	4	5.26316	9.28e-05
tr|A0A140NC86|A0A140NC86_ECOBD	4	4	4	4	4	14.3836	8.12e-05	4	4	5	5	5	16.0959	9.99e-05	4	4	6	6	6	18.8356	0.000117	2	2	2	2	2	5.47945	5.12e-05	2	2	6	6	6	5.47945	0.000113	3	3	8	8	8	14.3836	0.000139	2	2	3	3	3	5.47945	0.000122
tr|A0A140NC88|A0A140NC88_ECOBD	NA	NA	NA	NA	NA	NA	NA	NA	NA	NA	NA	NA	NA	NA	NA	NA	NA	NA	NA	NA	NA	NA	NA	NA	NA	NA	NA	NA	NA	NA	NA	NA	NA	NA	NA	NA	NA	NA	NA	NA	NA	NA	NA	NA	NA	NA	NA	NA	NA
tr|A0A140NC89|A0A140NC89_ECOBD	NA	NA	NA	NA	NA	NA	NA	NA	NA	NA	NA	NA	NA	NA	NA	NA	NA	NA	NA	NA	NA	NA	NA	NA	NA	NA	NA	NA	NA	NA	NA	NA	NA	NA	NA	NA	NA	NA	NA	NA	NA	NA	NA	NA	NA	NA	NA	NA	NA
tr|A0A140NC97|A0A140NC97_ECOBD	17	17	136	136	136	66.8449	0.00431	14	14	139	139	139	72.7273	0.00434	17	17	127	127	127	76.4706	0.00388	13	13	163	163	163	55.0802	0.00652	13	13	98	98	98	59.893	0.00289	15	15	100	100	100	75.4011	0.00271	15	15	89	89	89	64.1711	0.00567
tr|A0A140NC99|A0A140NC99_ECOBD	NA	NA	NA	NA	NA	NA	NA	NA	NA	NA	NA	NA	NA	NA	NA	NA	NA	NA	NA	NA	NA	NA	NA	NA	NA	NA	NA	NA	NA	NA	NA	NA	NA	NA	NA	2	1	3	1	1.08696	2.0318	4.87e-06	NA	NA	NA	NA	NA	NA	NA
tr|A0A140NCA4|A0A140NCA4_ECOBD	NA	NA	NA	NA	NA	NA	NA	NA	NA	NA	NA	NA	NA	NA	NA	NA	NA	NA	NA	NA	NA	NA	NA	NA	NA	NA	NA	NA	NA	NA	NA	NA	NA	NA	NA	NA	NA	NA	NA	NA	NA	NA	3	3	3	3	3	12.6316	0.000125
tr|A0A140NCA5|A0A140NCA5_ECOBD	3	3	3	3	3	29.0323	0.000115	2	2	2	2	2	20	7.53e-05	2	2	2	2	2	10.9677	7.36e-05	NA	NA	NA	NA	NA	NA	NA	NA	NA	NA	NA	NA	NA	NA	NA	NA	NA	NA	NA	NA	NA	NA	NA	NA	NA	NA	NA	NA
tr|A0A140NCA6|A0A140NCA6_ECOBD	4	4	8	8	8	11.6183	9.84e-05	2	2	2	2	2	8.29876	2.42e-05	4	4	4	4	4	12.8631	4.74e-05	6	6	7	7	7	11.2033	0.000109	4	4	4	4	4	9.75104	4.58e-05	2	2	3	3	3	3.94191	3.16e-05	NA	NA	NA	NA	NA	NA	NA
tr|A0A140NCA7|A0A140NCA7_ECOBD	2	2	2	2	2	8.67347	6.05e-05	6	6	8	8	8	44.898	0.000238	6	6	10	10	10	43.8776	0.000291	2	2	3	3	3	7.65306	0.000114	6	6	22	22	22	26.5306	0.00062	7	7	12	12	12	32.1429	0.000311	NA	NA	NA	NA	NA	NA	NA
tr|A0A140NCB1|A0A140NCB1_ECOBD	NA	NA	NA	NA	NA	NA	NA	NA	NA	NA	NA	NA	NA	NA	2	2	2	2	2	10.7034	3.49e-05	NA	NA	NA	NA	NA	NA	NA	NA	NA	NA	NA	NA	NA	NA	NA	NA	NA	NA	NA	NA	NA	4	4	5	5	5	16.208	0.000182
tr|A0A140NCB2|A0A140NCB2_ECOBD	NA	NA	NA	NA	NA	NA	NA	NA	NA	NA	NA	NA	NA	NA	NA	NA	NA	NA	NA	NA	NA	NA	NA	NA	NA	NA	NA	NA	NA	NA	NA	NA	NA	NA	NA	NA	NA	NA	NA	NA	NA	NA	8	8	9	9	9	7.81129	8.29e-05
tr|A0A140NCB5|A0A140NCB5_ECOBD	11	11	28	28	28	71.1409	0.00111	11	11	27	27	27	65.1007	0.00106	13	13	29	29	29	79.1946	0.00111	8	8	12	12	12	50.3356	0.000602	9	9	21	21	21	55.0336	0.000778	12	12	20	20	20	79.1946	0.000681	NA	NA	NA	NA	NA	NA	NA
tr|A0A140NCB6|A0A140NCB6_ECOBD	2	2	2	2	2	6.12245	6.05e-05	3	3	3	3	3	14.2857	8.93e-05	3	3	3	3	3	10.2041	8.73e-05	2	2	2	2	2	10.2041	7.63e-05	3	3	3	3	3	14.2857	8.45e-05	2	2	2	2	2	10.2041	5.18e-05	2	2	2	2	2	10.2041	0.000121
tr|A0A140NCC1|A0A140NCC1_ECOBD	NA	NA	NA	NA	NA	NA	NA	NA	NA	NA	NA	NA	NA	NA	NA	NA	NA	NA	NA	NA	NA	NA	NA	NA	NA	NA	NA	NA	NA	NA	NA	NA	NA	NA	NA	NA	NA	NA	NA	NA	NA	NA	NA	NA	NA	NA	NA	NA	NA
tr|A0A140NCD0|A0A140NCD0_ECOBD	2	2	3	3	3	9.59596	4.49e-05	NA	NA	NA	NA	NA	NA	NA	6	6	8	8	8	18.1818	0.000115	NA	NA	NA	NA	NA	NA	NA	NA	NA	NA	NA	NA	NA	NA	NA	NA	NA	NA	NA	NA	NA	NA	NA	NA	NA	NA	NA	NA
tr|A0A140NCD3|A0A140NCD3_ECOBD	NA	NA	NA	NA	NA	NA	NA	4	4	5	5	5	11.0769	8.98e-05	NA	NA	NA	NA	NA	NA	NA	NA	NA	NA	NA	NA	NA	NA	NA	NA	NA	NA	NA	NA	NA	3	3	4	4	4	9.84615	6.25e-05	4	4	4	4	4	11.6923	0.000147
tr|A0A140NCD4|A0A140NCD4_ECOBD	4	4	11	11	11	47.1831	0.000459	6	6	13	13	13	45.0704	0.000534	5	5	15	15	15	37.3239	0.000603	2	2	8	8	8	14.7887	0.000421	4	4	10	10	10	38.7324	0.000389	6	6	17	17	17	54.2254	0.000608	3	3	12	12	12	19.0141	0.00101
tr|A0A140NCD6|A0A140NCD6_ECOBD	3	3	5	5	5	16.3987	9.53e-05	6	6	7	7	7	23.4727	0.000131	5	5	9	9	9	23.7942	0.000165	NA	NA	NA	NA	NA	NA	NA	2	2	4	4	4	9.00322	7.1e-05	NA	NA	NA	NA	NA	NA	NA	NA	NA	NA	NA	NA	NA	NA
tr|A0A140NCD7|A0A140NCD7_ECOBD	8	8	13	13	13	21.6758	0.00014	12	12	12	12	12	24.2259	0.000128	10	10	13	13	13	20.9472	0.000135	11	11	17	17	17	17.8506	0.000231	5	5	8	8	8	13.1148	8.05e-05	8	8	15	15	15	14.7541	0.000139	10	10	18	18	18	17.6685	0.00039
tr|A0A140NCE0|A0A140NCE0_ECOBD	NA	NA	NA	NA	NA	NA	NA	NA	NA	NA	NA	NA	NA	NA	NA	NA	NA	NA	NA	NA	NA	NA	NA	NA	NA	NA	NA	NA	NA	NA	NA	NA	NA	NA	NA	NA	NA	NA	NA	NA	NA	NA	4	4	4	4	4	10.7221	0.000104
tr|A0A140NCE1|A0A140NCE1_ECOBD	2	2	12	12	12	40	0.00158	3	3	8	8	8	57.7778	0.00104	3	3	4	4	4	57.7778	0.000507	2	2	8	8	8	40	0.00133	4	4	7	7	7	57.7778	0.000859	3	3	11	11	11	57.7778	0.00124	3	3	26	26	26	40	0.00688
tr|A0A140NCE2|A0A140NCE2_ECOBD	3	3	8	8	8	16.3569	0.000176	5	5	8	8	8	22.6766	0.000174	4	4	10	10	10	20.8178	0.000212	3	3	9	9	9	11.5242	0.00025	4	4	6	6	6	12.2677	0.000123	3	3	5	5	5	10.4089	9.44e-05	3	3	6	6	6	11.5242	0.000266
tr|A0A140NCE4|A0A140NCE4_ECOBD	43	43	129	129	129	55.1066	0.000858	43	43	92	92	92	53.6476	0.000602	39	39	108	108	108	53.3109	0.000692	30	30	93	93	93	36.2514	0.00078	26	26	55	55	55	33.3333	0.000341	32	32	84	84	84	38.7205	0.000479	34	34	131	131	131	43.3221	0.00175
tr|A0A140NCE5|A0A140NCE5_ECOBD	NA	NA	NA	NA	NA	NA	NA	2	2	2	2	2	18.2482	8.52e-05	NA	NA	NA	NA	NA	NA	NA	NA	NA	NA	NA	NA	NA	NA	NA	NA	NA	NA	NA	NA	NA	NA	NA	NA	NA	NA	NA	NA	NA	NA	NA	NA	NA	NA	NA
tr|A0A140NCE7|A0A140NCE7_ECOBD	18	18	48	48	48	24.4621	0.000322	24	24	54	54	54	28.8788	0.000357	24	24	63	63	63	28.5391	0.000407	NA	NA	NA	NA	NA	NA	NA	NA	NA	NA	NA	NA	NA	NA	NA	NA	NA	NA	NA	NA	NA	NA	NA	NA	NA	NA	NA	NA
tr|A0A140NCE9|A0A140NCE9_ECOBD	NA	NA	NA	NA	NA	NA	NA	NA	NA	NA	NA	NA	NA	NA	3	3	3	3	3	3.75235	3.21e-05	NA	NA	NA	NA	NA	NA	NA	NA	NA	NA	NA	NA	NA	NA	NA	NA	NA	NA	NA	NA	NA	NA	NA	NA	NA	NA	NA	NA
tr|A0A140NCF0|A0A140NCF0_ECOBD	NA	NA	NA	NA	NA	NA	NA	NA	NA	NA	NA	NA	NA	NA	NA	NA	NA	NA	NA	NA	NA	NA	NA	NA	NA	NA	NA	NA	NA	NA	NA	NA	NA	NA	NA	NA	NA	NA	NA	NA	NA	NA	NA	NA	NA	NA	NA	NA	NA
tr|A0A140NCF6|A0A140NCF6_ECOBD	6	6	18	18	18	28.5171	0.000406	5	5	9	9	9	28.5171	0.0002	4	4	5	5	5	23.9544	0.000108	NA	NA	NA	NA	NA	NA	NA	NA	NA	NA	NA	NA	NA	NA	2	2	2	2	2	12.5475	3.86e-05	NA	NA	NA	NA	NA	NA	NA
tr|A0A140NCG0|A0A140NCG0_ECOBD	13	13	135	135	135	63.0952	0.00476	12	12	145	145	145	63.0952	0.00504	12	12	174	174	174	63.0952	0.00591	7	7	43	43	43	58.9286	0.00191	12	12	256	256	256	63.0952	0.00842	12	12	354	354	354	63.0952	0.0107	6	6	37	37	37	48.2143	0.00262
tr|A0A140NCG6|A0A140NCG6_ECOBD	7	7	17	17	17	13.9847	0.000193	5	5	11	11	11	10.3448	0.000123	8	8	13	13	13	17.433	0.000142	4	4	13	13	13	8.23755	0.000186	NA	NA	NA	NA	NA	NA	NA	4	4	5	5	5	6.13027	4.86e-05	5	5	12	12	12	11.4943	0.000274
tr|A0A140NCG8|A0A140NCG8_ECOBD	2	2	7	7	7	25.974	0.000539	NA	NA	NA	NA	NA	NA	NA	3	3	4	4	4	25.974	0.000296	3	3	7	7	7	25.974	0.000679	2	2	5	5	5	25.974	0.000359	3	3	6	6	6	25.974	0.000396	3	2	5	4	4.66667	11.6883	0.000722
tr|A0A140NCG9|A0A140NCG9_ECOBD	NA	NA	NA	NA	NA	NA	NA	NA	NA	NA	NA	NA	NA	NA	NA	NA	NA	NA	NA	NA	NA	NA	NA	NA	NA	NA	NA	NA	2	2	3	3	3	8.83392	5.85e-05	2	2	2	2	2	8.83392	3.59e-05	NA	NA	NA	NA	NA	NA	NA
tr|A0A140NCH2|A0A140NCH2_ECOBD	NA	NA	NA	NA	NA	NA	NA	2	2	2	2	2	8.68263	3.49e-05	3	3	5	5	5	6.58683	8.54e-05	2	2	2	2	2	5.08982	4.48e-05	2	2	2	2	2	6.28743	3.31e-05	2	2	4	4	4	6.58683	6.08e-05	2	2	3	3	3	6.58683	0.000107
tr|A0A140NCH4|A0A140NCH4_ECOBD	NA	NA	NA	NA	NA	NA	NA	NA	NA	NA	NA	NA	NA	NA	NA	NA	NA	NA	NA	NA	NA	NA	NA	NA	NA	NA	NA	NA	NA	NA	NA	NA	NA	NA	NA	NA	NA	NA	NA	NA	NA	NA	NA	NA	NA	NA	NA	NA	NA
tr|A0A140NCH5|A0A140NCH5_ECOBD	NA	NA	NA	NA	NA	NA	NA	NA	NA	NA	NA	NA	NA	NA	NA	NA	NA	NA	NA	NA	NA	NA	NA	NA	NA	NA	NA	NA	NA	NA	NA	NA	NA	NA	NA	NA	NA	NA	NA	NA	NA	NA	NA	NA	NA	NA	NA	NA	NA
tr|A0A140NCH7|A0A140NCH7_ECOBD	NA	NA	NA	NA	NA	NA	NA	NA	NA	NA	NA	NA	NA	NA	NA	NA	NA	NA	NA	NA	NA	NA	NA	NA	NA	NA	NA	NA	NA	NA	NA	NA	NA	NA	NA	NA	NA	NA	NA	NA	NA	NA	2	2	3	3	3	7.82609	0.000311
tr|A0A140NCH9|A0A140NCH9_ECOBD	26	26	360	360	360	96.3504	0.0156	28	27	257	256	256.808	94.8905	0.0109	28	28	277	277	277	94.8905	0.0115	17	16	218	215	217.654	87.5912	0.0119	22	22	164	164	164	97.0803	0.00661	22	22	141	141	141	94.8905	0.00522	17	16	134	132	133.544	72.2628	0.0116
tr|A0A140NCI1|A0A140NCI1_ECOBD	4	4	12	12	12	23.3333	0.000339	4	4	8	8	8	42.8571	0.000222	6	6	8	8	8	56.6667	0.000217	2	2	4	4	4	8.57143	0.000142	3	3	6	6	6	13.8095	0.000158	7	7	11	11	11	33.8095	0.000266	NA	NA	NA	NA	NA	NA	NA
tr|A0A140NCI2|A0A140NCI2_ECOBD	NA	NA	NA	NA	NA	NA	NA	NA	NA	NA	NA	NA	NA	NA	NA	NA	NA	NA	NA	NA	NA	NA	NA	NA	NA	NA	NA	NA	NA	NA	NA	NA	NA	NA	NA	NA	NA	NA	NA	NA	NA	NA	4	4	14	14	14	62.6374	0.00183
tr|A0A140NCI3|A0A140NCI3_ECOBD	13	13	19	19	19	64.4144	0.000507	15	15	26	26	26	60.8108	0.000683	10	10	21	21	21	41.8919	0.00054	4	4	4	4	4	20.7207	0.000135	5	5	7	7	7	27.4775	0.000174	8	8	9	9	9	36.036	0.000206	17	17	141	141	141	61.7117	0.00756
tr|A0A140NCI4|A0A140NCI4_ECOBD	NA	NA	NA	NA	NA	NA	NA	NA	NA	NA	NA	NA	NA	NA	NA	NA	NA	NA	NA	NA	NA	NA	NA	NA	NA	NA	NA	NA	NA	NA	NA	NA	NA	NA	NA	NA	NA	NA	NA	NA	NA	NA	4	4	5	5	5	8.4507	0.000168
tr|A0A140NCI6|A0A140NCI6_ECOBD	NA	NA	NA	NA	NA	NA	NA	NA	NA	NA	NA	NA	NA	NA	44	NA	1472	0	0	88.3249	0	36	1	910	1	455.5	71.066	0.00864	51	1	1929	3	580.8	89.3401	0.00814	48	1	1924	1	481.75	92.132	0.00621	NA	NA	NA	NA	NA	NA	NA
tr|A0A140NCI7|A0A140NCI7_ECOBD	2	1	3	1	1.01471	6.14754	2.46e-05	2	2	2	2	2	12.7049	4.78e-05	2	2	2	2	2	12.7049	4.68e-05	NA	NA	NA	NA	NA	NA	NA	NA	NA	NA	NA	NA	NA	NA	NA	NA	NA	NA	NA	NA	NA	NA	NA	NA	NA	NA	NA	NA
tr|A0A140NCJ1|A0A140NCJ1_ECOBD	NA	NA	NA	NA	NA	NA	NA	2	2	2	2	2	5.30165	2.13e-05	NA	NA	NA	NA	NA	NA	NA	NA	NA	NA	NA	NA	NA	NA	NA	NA	NA	NA	NA	NA	NA	NA	NA	NA	NA	NA	NA	NA	NA	NA	NA	NA	NA	NA	NA
tr|A0A140NCJ3|A0A140NCJ3_ECOBD	NA	NA	NA	NA	NA	NA	NA	NA	NA	NA	NA	NA	NA	NA	NA	NA	NA	NA	NA	NA	NA	4	3	4	3	3.15789	39.1892	0.000319	3	2	3	2	2.25	27.027	0.000168	2	1	2	1	1.14286	20.2703	7.84e-05	6	5	12	10	11.1111	50	0.00179
tr|A0A140NCJ4|A0A140NCJ4_ECOBD	NA	NA	NA	NA	NA	NA	NA	NA	NA	NA	NA	NA	NA	NA	NA	NA	NA	NA	NA	NA	NA	NA	NA	NA	NA	NA	NA	NA	NA	NA	NA	NA	NA	NA	NA	NA	NA	NA	NA	NA	NA	NA	NA	NA	NA	NA	NA	NA	NA
tr|A0A140NCJ7|A0A140NCJ7_ECOBD	2	2	7	7	7	8.75274	9.08e-05	8	8	10	10	10	28.6652	0.000128	11	11	16	16	16	30.1969	0.0002	7	7	14	14	14	20.7877	0.000229	4	4	5	5	5	9.62801	6.04e-05	7	7	9	9	9	18.8184	0.0001	12	12	43	43	43	33.2604	0.00112
tr|A0A140NCK1|A0A140NCK1_ECOBD	2	2	2	2	2	15.2284	6.02e-05	NA	NA	NA	NA	NA	NA	NA	NA	NA	NA	NA	NA	NA	NA	NA	NA	NA	NA	NA	NA	NA	NA	NA	NA	NA	NA	NA	NA	NA	NA	NA	NA	NA	NA	NA	NA	NA	NA	NA	NA	NA	NA
tr|A0A140NCK3|A0A140NCK3_ECOBD	2	2	3	3	3	25.5639	0.000134	3	3	4	4	4	25.5639	0.000175	NA	NA	NA	NA	NA	NA	NA	NA	NA	NA	NA	NA	NA	NA	NA	NA	NA	NA	NA	NA	NA	2	2	4	4	4	23.3083	0.000153	5	5	14	14	14	35.3383	0.00125
tr|A0A140NCK4|A0A140NCK4_ECOBD	NA	NA	NA	NA	NA	NA	NA	NA	NA	NA	NA	NA	NA	NA	NA	NA	NA	NA	NA	NA	NA	NA	NA	NA	NA	NA	NA	NA	NA	NA	NA	NA	NA	NA	NA	NA	NA	NA	NA	NA	NA	NA	2	1	6	1	1.01179	3.9039	3.62e-05
tr|A0A140NCK8|A0A140NCK8_ECOBD	5	5	6	6	6	8.64198	3.99e-05	9	9	9	9	9	16.4983	5.89e-05	9	9	10	10	10	16.3861	6.41e-05	4	4	5	5	5	3.81594	4.19e-05	5	5	5	5	5	8.41751	3.1e-05	7	6	7	6	6.21429	12.2334	3.54e-05	13	13	28	28	28	17.1717	0.000374
tr|A0A140NCL5|A0A140NCL5_ECOBD	NA	NA	NA	NA	NA	NA	NA	3	3	3	3	3	9.02655	3.1e-05	3	3	3	3	3	7.9646	3.03e-05	NA	NA	NA	NA	NA	NA	NA	NA	NA	NA	NA	NA	NA	NA	NA	NA	NA	NA	NA	NA	NA	3	3	3	3	3	6.19469	6.32e-05
tr|A0A140NCL6|A0A140NCL6_ECOBD	NA	NA	NA	NA	NA	NA	NA	NA	NA	NA	NA	NA	NA	NA	NA	NA	NA	NA	NA	NA	NA	2	2	2	2	2	6.03675	3.92e-05	NA	NA	NA	NA	NA	NA	NA	NA	NA	NA	NA	NA	NA	NA	NA	NA	NA	NA	NA	NA	NA
tr|A0A140NCL7|A0A140NCL7_ECOBD	4	4	4	4	4	13.0584	8.15e-05	7	7	7	7	7	22.3368	0.00014	8	7	8	7	7.35	29.5533	0.000144	4	3	4	3	3.3	12.0275	8.48e-05	5	4	8	5	5.9375	17.8694	0.000113	6	5	7	5	5.5	22.6804	9.59e-05	NA	NA	NA	NA	NA	NA	NA
tr|A0A140NCM1|A0A140NCM1_ECOBD	NA	NA	NA	NA	NA	NA	NA	2	2	2	2	2	8.03109	3.02e-05	NA	NA	NA	NA	NA	NA	NA	NA	NA	NA	NA	NA	NA	NA	2	2	3	3	3	8.03109	4.29e-05	NA	NA	NA	NA	NA	NA	NA	4	4	4	4	4	8.80829	0.000123
tr|A0A140NCM3|A0A140NCM3_ECOBD	3	3	4	4	4	8.96739	6.44e-05	2	2	2	2	2	6.25	3.17e-05	NA	NA	NA	NA	NA	NA	NA	4	4	5	5	5	10.8696	0.000102	3	3	5	5	5	8.15217	7.5e-05	4	4	5	5	5	10.5978	6.9e-05	4	4	4	4	4	10.5978	0.000129
tr|A0A140NCM4|A0A140NCM4_ECOBD	NA	NA	NA	NA	NA	NA	NA	NA	NA	NA	NA	NA	NA	NA	NA	NA	NA	NA	NA	NA	NA	NA	NA	NA	NA	NA	NA	NA	2	2	2	2	2	5.85774	4.62e-05	2	2	2	2	2	5.85774	4.25e-05	NA	NA	NA	NA	NA	NA	NA
tr|A0A140NCM5|A0A140NCM5_ECOBD	7	6	12	9	9.71053	9.02896	4.9e-05	9	9	13	13	13	8.43271	6.46e-05	10	9	13	11	11.4681	8.94378	5.57e-05	10	9	16	14	14.6512	6.47359	9.33e-05	4	4	5	5	5	4.59966	2.35e-05	13	12	18	17	17.3208	11.5843	7.49e-05	4	4	5	5	5	3.15162	5.07e-05
tr|A0A140NCM6|A0A140NCM6_ECOBD	4	4	5	5	5	27.2358	0.00012	4	4	4	4	4	25.2033	9.49e-05	4	4	6	6	6	21.5447	0.000139	4	4	5	5	5	19.9187	0.000152	6	6	8	8	8	33.3333	0.00018	5	5	11	11	11	28.8618	0.000227	6	6	8	8	8	28.0488	0.000387
tr|A0A140NCM7|A0A140NCM7_ECOBD	6	6	8	8	8	13.6364	8.62e-05	6	6	7	7	7	16.5455	7.43e-05	11	11	11	11	11	23.6364	0.000114	5	5	5	5	5	9.45455	6.79e-05	5	5	5	5	5	13.8182	5.02e-05	6	6	6	6	6	12.7273	5.54e-05	2	2	2	2	2	4.36364	4.33e-05
tr|A0A140NCM8|A0A140NCM8_ECOBD	NA	NA	NA	NA	NA	NA	NA	2	2	2	2	2	9.34066	3.21e-05	2	2	2	2	2	7.96703	3.14e-05	NA	NA	NA	NA	NA	NA	NA	NA	NA	NA	NA	NA	NA	NA	NA	NA	NA	NA	NA	NA	NA	NA	NA	NA	NA	NA	NA	NA
tr|A0A140NCN3|A0A140NCN3_ECOBD	4	4	4	4	4	14.0805	6.81e-05	3	3	3	3	3	13.7931	5.03e-05	4	4	4	4	4	11.2069	6.56e-05	NA	NA	NA	NA	NA	NA	NA	NA	NA	NA	NA	NA	NA	NA	4	4	4	4	4	14.9425	5.83e-05	NA	NA	NA	NA	NA	NA	NA
tr|A0A140NCN5|A0A140NCN5_ECOBD	6	6	10	10	10	15.8631	9.22e-05	7	7	11	11	11	13.9969	9.98e-05	6	5	7	6	6.75	9.33126	5.99e-05	2	1	4	3	3.25	2.48834	3.78e-05	5	4	11	8	8.85714	8.39813	7.61e-05	6	5	10	8	8.69565	10.4199	6.87e-05	NA	NA	NA	NA	NA	NA	NA
tr|A0A140NCN6|A0A140NCN6_ECOBD	NA	NA	NA	NA	NA	NA	NA	NA	NA	NA	NA	NA	NA	NA	NA	NA	NA	NA	NA	NA	NA	NA	NA	NA	NA	NA	NA	NA	NA	NA	NA	NA	NA	NA	NA	NA	NA	NA	NA	NA	NA	NA	NA	NA	NA	NA	NA	NA	NA
tr|A0A140NCN7|A0A140NCN7_ECOBD	4	4	5	5	5	19.0476	0.000128	3	3	3	3	3	15.1515	7.58e-05	6	6	6	6	6	25.974	0.000148	5	5	8	8	8	16.4502	0.000259	6	6	6	6	6	19.0476	0.000143	4	4	4	4	4	15.1515	8.79e-05	3	3	3	3	3	16.8831	0.000155
tr|A0A140NCP1|A0A140NCP1_ECOBD	4	4	10	10	10	34.7222	0.000823	5	5	7	7	7	58.3333	0.000567	5	5	12	12	12	86.1111	0.000951	3	3	4	4	4	29.1667	0.000415	3	3	4	4	4	45.8333	0.000307	3	3	4	4	4	29.1667	0.000282	NA	NA	NA	NA	NA	NA	NA
tr|A0A140NCP3|A0A140NCP3_ECOBD	2	2	2	2	2	6.33803	4.17e-05	NA	NA	NA	NA	NA	NA	NA	2	2	2	2	2	15.1408	4.02e-05	NA	NA	NA	NA	NA	NA	NA	NA	NA	NA	NA	NA	NA	NA	NA	NA	NA	NA	NA	NA	NA	NA	NA	NA	NA	NA	NA	NA
tr|A0A140NCP4|A0A140NCP4_ECOBD	NA	NA	NA	NA	NA	NA	NA	NA	NA	NA	NA	NA	NA	NA	NA	NA	NA	NA	NA	NA	NA	6	6	7	7	7	4.89691	4.49e-05	NA	NA	NA	NA	NA	NA	NA	2	1	2	1	1.03704	1.03093	4.52e-06	5	5	7	7	7	4.29553	7.16e-05
tr|A0A140NCP8|A0A140NCP8_ECOBD	7	7	29	29	29	62.8571	0.00164	9	9	44	44	44	62.8571	0.00245	8	8	43	43	43	62.8571	0.00234	3	3	42	42	42	28.5714	0.00299	5	5	43	43	43	36.1905	0.00226	5	5	31	31	31	38.0952	0.0015	NA	NA	NA	NA	NA	NA	NA
tr|A0A140NCQ6|A0A140NCQ6_ECOBD	5	5	6	6	6	14.4737	7.8e-05	9	9	15	15	15	19.0789	0.000192	10	10	13	13	13	19.2982	0.000163	6	6	9	9	9	13.1579	0.000148	6	6	9	9	9	11.6228	0.000109	10	10	12	12	12	23.2456	0.000134	15	15	29	29	29	34.4298	0.000757
tr|A0A140NCR0|A0A140NCR0_ECOBD	19	19	32	32	32	25.7073	0.000233	18	18	27	27	27	23.4932	0.000194	23	23	29	29	29	29.3973	0.000204	12	11	22	21	21.5676	15.3752	0.000198	8	8	8	8	8	11.3161	5.43e-05	15	15	22	22	22	20.9102	0.000137	9	8	9	8	8.42105	10.7011	0.000123
tr|A0A140NCR3|A0A140NCR3_ECOBD	6	6	14	14	14	26.8608	0.000268	7	7	10	10	10	27.5081	0.000189	8	8	12	12	12	33.3333	0.000222	5	5	9	9	9	19.4175	0.000218	5	5	8	8	8	21.0356	0.000143	7	7	10	10	10	28.1553	0.000164	NA	NA	NA	NA	NA	NA	NA
tr|A0A140NCR5|A0A140NCR5_ECOBD	3	3	14	14	14	33.3333	0.00106	4	4	11	11	11	42.3077	0.000823	7	7	10	10	10	43.5897	0.000732	5	5	14	14	14	43.5897	0.00134	8	8	16	16	16	43.5897	0.00113	7	7	15	15	15	43.5897	0.000976	3	3	12	12	12	33.3333	0.00183
tr|A0A140NCR7|A0A140NCR7_ECOBD	6	6	15	15	15	51.2438	0.000442	6	6	9	9	9	42.2886	0.000261	4	4	10	10	10	20.8955	0.000284	5	5	7	7	7	24.8756	0.00026	6	6	7	7	7	31.8408	0.000192	6	6	7	7	7	37.3134	0.000177	NA	NA	NA	NA	NA	NA	NA
tr|A0A140NCS0|A0A140NCS0_ECOBD	3	3	6	6	6	21.0526	0.000187	NA	NA	NA	NA	NA	NA	NA	NA	NA	NA	NA	NA	NA	NA	2	2	2	2	2	5.78947	7.87e-05	NA	NA	NA	NA	NA	NA	NA	NA	NA	NA	NA	NA	NA	NA	NA	NA	NA	NA	NA	NA	NA
tr|A0A140NCS1|A0A140NCS1_ECOBD	2	2	2	2	2	7.19101	2.66e-05	2	2	2	2	2	6.06742	2.62e-05	6	6	6	6	6	19.3258	7.69e-05	NA	NA	NA	NA	NA	NA	NA	NA	NA	NA	NA	NA	NA	NA	2	2	5	5	5	6.06742	5.7e-05	NA	NA	NA	NA	NA	NA	NA
tr|A0A140NCS4|A0A140NCS4_ECOBD	NA	NA	NA	NA	NA	NA	NA	NA	NA	NA	NA	NA	NA	NA	NA	NA	NA	NA	NA	NA	NA	NA	NA	NA	NA	NA	NA	NA	NA	NA	NA	NA	NA	NA	NA	NA	NA	NA	NA	NA	NA	NA	NA	NA	NA	NA	NA	NA	NA
tr|A0A140NCS5|A0A140NCS5_ECOBD	5	5	5	5	5	23.0284	9.35e-05	7	7	9	9	9	30.5994	0.000166	5	5	6	6	6	23.9748	0.000108	2	2	2	2	2	6.62461	4.72e-05	2	2	2	2	2	10.4101	3.48e-05	2	2	2	2	2	10.4101	3.2e-05	NA	NA	NA	NA	NA	NA	NA
tr|A0A140NCS6|A0A140NCS6_ECOBD	4	4	8	8	8	27.9365	0.00015	5	5	7	7	7	36.5079	0.00013	4	4	5	5	5	22.8571	9.06e-05	4	4	7	7	7	14.6032	0.000166	2	2	2	2	2	5.07937	3.51e-05	4	4	5	5	5	18.7302	8.06e-05	3	3	4	4	4	9.52381	0.000151
tr|A0A140NCS9|A0A140NCS9_ECOBD	19	19	63	63	63	54.8961	0.00111	18	18	53	53	53	54.5994	0.000918	15	15	62	62	62	48.6647	0.00105	13	13	63	63	63	40.3561	0.0014	15	15	87	87	87	45.4006	0.00143	19	19	123	123	123	56.0831	0.00185	11	11	39	39	39	36.2018	0.00138
tr|A0A140NCT2|A0A140NCT2_ECOBD	2	2	2	2	2	3.8206	1.97e-05	2	2	3	3	3	5.81395	2.91e-05	2	2	3	3	3	3.8206	2.84e-05	6	6	6	6	6	10.6312	7.45e-05	NA	NA	NA	NA	NA	NA	NA	2	2	3	3	3	3.8206	2.53e-05	4	4	4	4	4	6.47841	7.91e-05
tr|A0A140NCT3|A0A140NCT3_ECOBD	NA	NA	NA	NA	NA	NA	NA	NA	NA	NA	NA	NA	NA	NA	NA	NA	NA	NA	NA	NA	NA	NA	NA	NA	NA	NA	NA	NA	NA	NA	NA	NA	NA	NA	NA	NA	NA	NA	NA	NA	NA	NA	3	3	3	3	3	6.31001	4.9e-05
tr|A0A140NCT4|A0A140NCT4_ECOBD	NA	NA	NA	NA	NA	NA	NA	3	3	3	3	3	2.66921	1.67e-05	NA	NA	NA	NA	NA	NA	NA	3	3	3	3	3	3.90848	2.14e-05	NA	NA	NA	NA	NA	NA	NA	NA	NA	NA	NA	NA	NA	NA	2	2	2	2	2	2.28789	2.27e-05
tr|A0A140NCT5|A0A140NCT5_ECOBD	NA	NA	NA	NA	NA	NA	NA	NA	NA	NA	NA	NA	NA	NA	NA	NA	NA	NA	NA	NA	NA	NA	NA	NA	NA	NA	NA	NA	NA	NA	NA	NA	NA	NA	NA	NA	NA	NA	NA	NA	NA	NA	NA	NA	NA	NA	NA	NA	NA
tr|A0A140NCT6|A0A140NCT6_ECOBD	4	4	6	6	6	44.9275	0.000258	5	5	7	7	7	51.4493	0.000296	5	5	8	8	8	50	0.000331	2	2	2	2	2	22.4638	0.000108	2	2	2	2	2	13.0435	8e-05	2	2	2	2	2	13.7681	7.36e-05	NA	NA	NA	NA	NA	NA	NA
tr|A0A140NCT8|A0A140NCT8_ECOBD	2	2	2	2	2	8.05085	2.51e-05	5	5	5	5	5	20.1271	6.18e-05	5	5	5	5	5	13.3475	6.05e-05	5	5	6	6	6	12.2881	9.5e-05	3	3	3	3	3	9.11017	3.51e-05	5	5	5	5	5	13.1356	5.38e-05	NA	NA	NA	NA	NA	NA	NA
tr|A0A140NCU1|A0A140NCU1_ECOBD	15	15	68	68	68	51.4563	0.0013	12	12	57	57	57	54.6926	0.00108	16	16	60	60	60	58.5761	0.00111	10	9	64	63	63.9844	40.7767	0.00155	13	13	62	62	62	53.0744	0.00111	16	16	59	59	59	56.9579	0.000969	7	7	20	20	20	31.3916	0.000771
tr|A0A140NCU2|A0A140NCU2_ECOBD	6	6	16	16	16	32.4427	0.000362	8	8	12	12	12	41.2214	0.000267	9	9	15	15	15	43.8931	0.000327	3	3	4	4	4	9.92366	0.000114	9	9	13	13	13	34.7328	0.000274	8	8	15	15	15	35.8779	0.000291	NA	NA	NA	NA	NA	NA	NA
tr|A0A140NCU5|A0A140NCU5_ECOBD	9	9	58	58	58	64.1026	0.0022	9	9	127	127	127	64.1026	0.00475	7	7	89	89	89	64.1026	0.00326	2	2	7	7	7	17.9487	0.000335	8	8	85	85	85	68.5897	0.00301	7	7	150	150	150	64.1026	0.00488	NA	NA	NA	NA	NA	NA	NA
tr|A0A140NCU8|A0A140NCU8_ECOBD	2	2	3	3	3	16.2162	9.61e-05	2	2	3	3	3	22.7027	9.46e-05	NA	NA	NA	NA	NA	NA	NA	NA	NA	NA	NA	NA	NA	NA	NA	NA	NA	NA	NA	NA	NA	NA	NA	NA	NA	NA	NA	NA	NA	NA	NA	NA	NA	NA	NA
tr|A0A140NCV1|A0A140NCV1_ECOBD	3	3	3	3	3	19.0871	7.38e-05	3	3	4	4	4	10.3734	9.68e-05	3	3	3	3	3	14.5228	7.1e-05	2	2	2	2	2	9.95851	6.2e-05	3	3	4	4	4	14.1079	9.17e-05	6	6	8	8	8	17.0124	0.000169	3	3	5	5	5	14.1079	0.000247
tr|A0A140NCV2|A0A140NCV2_ECOBD	3	3	3	3	3	10.2236	5.68e-05	5	5	5	5	5	26.1981	9.32e-05	2	2	3	3	3	15.3355	5.47e-05	NA	NA	NA	NA	NA	NA	NA	3	3	3	3	3	10.2236	5.29e-05	2	2	2	2	2	7.02875	3.24e-05	NA	NA	NA	NA	NA	NA	NA
tr|A0A140NCV3|A0A140NCV3_ECOBD	23	23	48	48	48	46.3884	0.000457	25	25	50	50	50	46.7095	0.000468	21	21	40	40	40	40.7705	0.000366	19	18	28	27	27.9643	29.5345	0.000336	9	9	10	10	10	15.5698	8.87e-05	14	14	18	18	18	26.6453	0.000147	18	18	22	22	22	29.2135	0.00042
tr|A0A140NCV4|A0A140NCV4_ECOBD	NA	NA	NA	NA	NA	NA	NA	NA	NA	NA	NA	NA	NA	NA	3	3	3	3	3	12.9213	4.81e-05	NA	NA	NA	NA	NA	NA	NA	NA	NA	NA	NA	NA	NA	NA	NA	NA	NA	NA	NA	NA	NA	NA	NA	NA	NA	NA	NA	NA
tr|A0A140NCW0|A0A140NCW0_ECOBD	9	9	52	52	52	81.4433	0.00318	8	8	26	26	26	78.3505	0.00156	10	10	29	29	29	94.8454	0.00171	3	3	5	5	5	41.2371	0.000385	9	9	32	32	32	87.6289	0.00182	9	9	20	20	20	91.7526	0.00105	NA	NA	NA	NA	NA	NA	NA
tr|A0A140NCW3|A0A140NCW3_ECOBD	NA	NA	NA	NA	NA	NA	NA	2	2	2	2	2	28.6885	9.57e-05	NA	NA	NA	NA	NA	NA	NA	NA	NA	NA	NA	NA	NA	NA	NA	NA	NA	NA	NA	NA	NA	NA	NA	NA	NA	NA	NA	NA	NA	NA	NA	NA	NA	NA	NA
tr|A0A140NCW5|A0A140NCW5_ECOBD	NA	NA	NA	NA	NA	NA	NA	NA	NA	NA	NA	NA	NA	NA	NA	NA	NA	NA	NA	NA	NA	NA	NA	NA	NA	NA	NA	NA	NA	NA	NA	NA	NA	NA	NA	NA	NA	NA	NA	NA	NA	NA	NA	NA	NA	NA	NA	NA	NA
tr|A0A140NCW6|A0A140NCW6_ECOBD	6	6	13	13	13	31.6981	0.000291	5	5	14	14	14	29.0566	0.000308	4	4	12	12	12	24.1509	0.000258	5	5	7	7	7	19.6226	0.000197	5	5	7	7	7	27.1698	0.000146	4	4	10	10	10	24.5283	0.000192	5	5	8	8	8	21.5094	0.000359
tr|A0A140NCW7|A0A140NCW7_ECOBD	NA	NA	NA	NA	NA	NA	NA	NA	NA	NA	NA	NA	NA	NA	NA	NA	NA	NA	NA	NA	NA	NA	NA	NA	NA	NA	NA	NA	NA	NA	NA	NA	NA	NA	NA	NA	NA	NA	NA	NA	NA	NA	NA	NA	NA	NA	NA	NA	NA
tr|A0A140NCX0|A0A140NCX0_ECOBD	5	5	7	7	7	65.4321	0.000512	5	5	8	8	8	65.4321	0.000576	5	5	9	9	9	65.4321	0.000634	3	3	8	8	8	45.679	0.000738	3	3	17	17	17	65.4321	0.00116	4	4	21	21	21	65.4321	0.00132	NA	NA	NA	NA	NA	NA	NA
tr|A0A140NCX1|A0A140NCX1_ECOBD	NA	NA	NA	NA	NA	NA	NA	3	3	5	5	5	21.8391	0.000168	NA	NA	NA	NA	NA	NA	NA	NA	NA	NA	NA	NA	NA	NA	2	2	4	4	4	5.74713	0.000127	2	2	4	4	4	5.74713	0.000117	NA	NA	NA	NA	NA	NA	NA
tr|A0A140NCX5|A0A140NCX5_ECOBD	22	22	38	38	38	30.1734	0.00026	33	33	53	53	53	42.4277	0.000358	26	26	42	42	42	36.6474	0.000277	20	20	34	34	34	28.0925	0.000294	20	20	43	43	43	25.7803	0.000275	25	25	46	46	46	34.9133	0.00027	10	9	16	15	15.1974	12.948	0.000209
tr|A0A140NCY5|A0A140NCY5_ECOBD	2	2	2	2	2	12.9231	3.65e-05	2	2	2	2	2	11.0769	3.59e-05	2	2	3	3	3	6.76923	5.27e-05	3	3	3	3	3	9.23077	6.9e-05	NA	NA	NA	NA	NA	NA	NA	NA	NA	NA	NA	NA	NA	NA	NA	NA	NA	NA	NA	NA	NA
tr|A0A140NCZ1|A0A140NCZ1_ECOBD	2	2	2	2	2	18.9394	8.98e-05	2	2	2	2	2	18.9394	8.84e-05	3	3	4	4	4	25.7576	0.000173	4	4	7	7	7	33.3333	0.000396	3	3	10	10	10	26.5152	0.000418	4	4	6	6	6	40.9091	0.000231	3	3	7	7	7	25.7576	0.000631
tr|A0A140NCZ5|A0A140NCZ5_ECOBD	NA	NA	NA	NA	NA	NA	NA	NA	NA	NA	NA	NA	NA	NA	2	2	3	3	3	11.8182	0.000156	NA	NA	NA	NA	NA	NA	NA	NA	NA	NA	NA	NA	NA	NA	NA	NA	NA	NA	NA	NA	NA	NA	NA	NA	NA	NA	NA	NA
tr|A0A140NCZ7|A0A140NCZ7_ECOBD	2	2	4	4	4	19.6875	7.41e-05	6	6	6	6	6	26.25	0.000109	6	6	8	8	8	39.0625	0.000143	2	2	2	2	2	6.875	4.67e-05	NA	NA	NA	NA	NA	NA	NA	NA	NA	NA	NA	NA	NA	NA	NA	NA	NA	NA	NA	NA	NA
tr|A0A140NCZ8|A0A140NCZ8_ECOBD	5	5	24	24	24	28.4091	0.000539	7	7	17	17	17	40.1515	0.000376	5	5	12	12	12	29.9242	0.000259	NA	NA	NA	NA	NA	NA	NA	4	4	11	11	11	23.8636	0.00023	5	5	18	18	18	23.8636	0.000346	NA	NA	NA	NA	NA	NA	NA
tr|A0A140ND02|A0A140ND02_ECOBD	23	23	52	52	52	64.5161	0.000552	22	22	38	38	38	61.1111	0.000397	21	21	56	56	56	54.6595	0.000573	13	13	19	19	19	24.0143	0.000255	23	23	38	38	38	40.681	0.000376	22	22	30	30	30	45.5197	0.000273	17	17	37	37	37	36.0215	0.000789
tr|A0A140ND04|A0A140ND04_ECOBD	3	3	4	4	4	5.34351	2.26e-05	5	5	6	6	6	7.91985	3.34e-05	2	2	3	3	3	4.00763	1.63e-05	2	2	3	3	3	1.4313	2.14e-05	NA	NA	NA	NA	NA	NA	NA	2	2	2	2	2	1.9084	9.69e-06	NA	NA	NA	NA	NA	NA	NA
tr|A0A140ND07|A0A140ND07_ECOBD	NA	NA	NA	NA	NA	NA	NA	NA	NA	NA	NA	NA	NA	NA	2	2	4	4	4	12.0219	0.000125	NA	NA	NA	NA	NA	NA	NA	2	2	2	2	2	12.0219	6.04e-05	2	2	2	2	2	12.0219	5.55e-05	NA	NA	NA	NA	NA	NA	NA
tr|A0A140ND08|A0A140ND08_ECOBD	NA	NA	NA	NA	NA	NA	NA	NA	NA	NA	NA	NA	NA	NA	NA	NA	NA	NA	NA	NA	NA	NA	NA	NA	NA	NA	NA	NA	NA	NA	NA	NA	NA	NA	NA	2	2	3	3	3	3.06604	1.8e-05	NA	NA	NA	NA	NA	NA	NA
tr|A0A140ND09|A0A140ND09_ECOBD	8	8	33	33	33	73.1092	0.00164	7	7	17	17	17	67.2269	0.000834	7	7	20	20	20	67.2269	0.000959	6	6	14	14	14	43.6975	0.000879	7	7	12	12	12	46.2185	0.000557	7	7	13	13	13	44.5378	0.000555	5	5	9	9	9	43.6975	0.0009
tr|A0A140ND10|A0A140ND10_ECOBD	9	9	41	41	41	62.1951	0.00148	10	10	38	38	38	57.3171	0.00135	11	11	43	43	43	62.1951	0.0015	8	8	27	27	27	48.1707	0.00123	8	8	72	72	72	57.3171	0.00242	10	10	61	61	61	62.1951	0.00189	4	4	18	18	18	32.9268	0.00131
tr|A0A140ND15|A0A140ND15_ECOBD	NA	NA	NA	NA	NA	NA	NA	NA	NA	NA	NA	NA	NA	NA	NA	NA	NA	NA	NA	NA	NA	NA	NA	NA	NA	NA	NA	NA	NA	NA	NA	NA	NA	NA	NA	2	2	2	2	2	15.1316	6.68e-05	NA	NA	NA	NA	NA	NA	NA
tr|A0A140ND17|A0A140ND17_ECOBD	19	19	26	26	26	29.0788	0.000171	24	24	28	28	28	30.9656	0.000181	22	22	29	29	29	24.4173	0.000184	11	11	26	26	26	13.6515	0.000216	7	6	7	6	6.04348	7.76915	3.7e-05	11	11	15	15	15	13.7625	8.45e-05	8	8	12	12	12	10.4329	0.000159
tr|A0A140ND20|A0A140ND20_ECOBD	NA	NA	NA	NA	NA	NA	NA	NA	NA	NA	NA	NA	NA	NA	NA	NA	NA	NA	NA	NA	NA	NA	NA	NA	NA	NA	NA	NA	NA	NA	NA	NA	NA	NA	NA	NA	NA	NA	NA	NA	NA	NA	NA	NA	NA	NA	NA	NA	NA
tr|A0A140ND23|A0A140ND23_ECOBD	20	20	201	201	201	70.9016	0.00488	22	22	184	184	184	74.5902	0.0044	22	22	194	194	194	77.0492	0.00454	11	11	49	49	49	60.2459	0.0015	21	21	289	289	289	77.459	0.00654	21	21	225	225	225	77.459	0.00468	9	9	27	27	27	45.9016	0.00132
tr|A0A140ND29|A0A140ND29_ECOBD	5	5	7	7	7	18.4644	7.58e-05	5	5	7	7	7	16.4534	7.47e-05	6	6	7	7	7	21.755	7.3e-05	3	3	3	3	3	7.86106	4.1e-05	NA	NA	NA	NA	NA	NA	NA	2	2	2	2	2	5.30165	1.86e-05	NA	NA	NA	NA	NA	NA	NA
tr|A0A140ND30|A0A140ND30_ECOBD	9	9	12	12	12	29.6804	0.000162	7	7	9	9	9	26.7123	0.00012	6	6	8	8	8	17.8082	0.000104	4	4	8	8	8	9.36073	0.000137	2	2	4	4	4	8.90411	5.04e-05	4	4	4	4	4	13.9269	4.64e-05	4	4	6	6	6	13.4703	0.000163
tr|A0A140ND33|A0A140ND33_ECOBD	NA	NA	NA	NA	NA	NA	NA	3	2	3	2	2.00851	6.90537	3e-05	2	1	3	1	1.0098	3.83632	1.47e-05	NA	NA	NA	NA	NA	NA	NA	NA	NA	NA	NA	NA	NA	NA	2	1	2	1	1.00513	3.83632	1.3e-05	NA	NA	NA	NA	NA	NA	NA
tr|A0A140ND37|A0A140ND37_ECOBD	4	4	5	5	5	30.5936	0.000135	5	5	9	9	9	35.6164	0.00024	3	3	6	6	6	15.5251	0.000156	2	2	4	4	4	8.6758	0.000137	2	2	2	2	2	8.6758	5.04e-05	4	4	6	6	6	14.1553	0.000139	NA	NA	NA	NA	NA	NA	NA
tr|A0A140ND38|A0A140ND38_ECOBD	NA	NA	NA	NA	NA	NA	NA	2	2	3	3	3	3.49515	3.4e-05	NA	NA	NA	NA	NA	NA	NA	NA	NA	NA	NA	NA	NA	NA	NA	NA	NA	NA	NA	NA	NA	2	2	4	4	4	6.01942	3.94e-05	6	6	9	9	9	10.8738	0.000208
tr|A0A140ND39|A0A140ND39_ECOBD	NA	NA	NA	NA	NA	NA	NA	NA	NA	NA	NA	NA	NA	NA	NA	NA	NA	NA	NA	NA	NA	NA	NA	NA	NA	NA	NA	NA	NA	NA	NA	NA	NA	NA	NA	NA	NA	NA	NA	NA	NA	NA	2	2	2	2	2	4.87805	4.15e-05
tr|A0A140ND40|A0A140ND40_ECOBD	NA	NA	NA	NA	NA	NA	NA	NA	NA	NA	NA	NA	NA	NA	NA	NA	NA	NA	NA	NA	NA	NA	NA	NA	NA	NA	NA	NA	NA	NA	NA	NA	NA	NA	NA	NA	NA	NA	NA	NA	NA	NA	NA	NA	NA	NA	NA	NA	NA
tr|A0A140ND41|A0A140ND41_ECOBD	2	2	2	2	2	13.6719	4.63e-05	NA	NA	NA	NA	NA	NA	NA	2	2	2	2	2	13.2812	4.46e-05	NA	NA	NA	NA	NA	NA	NA	NA	NA	NA	NA	NA	NA	NA	NA	NA	NA	NA	NA	NA	NA	NA	NA	NA	NA	NA	NA	NA
tr|A0A140ND42|A0A140ND42_ECOBD	5	5	5	5	5	18.7755	6.05e-05	NA	NA	NA	NA	NA	NA	NA	NA	NA	NA	NA	NA	NA	NA	3	3	4	4	4	5.71429	6.1e-05	5	5	8	8	8	10.6122	9.02e-05	10	10	14	14	14	18.5714	0.000145	2	2	4	4	4	4.4898	9.72e-05
tr|A0A140ND46|A0A140ND46_ECOBD	3	3	3	3	3	19.2529	5.11e-05	5	5	8	8	8	28.1609	0.000134	8	8	11	11	11	35.0575	0.00018	5	5	7	7	7	20.4023	0.00015	5	5	7	7	7	15.5172	0.000111	6	6	8	8	8	15.5172	0.000117	6	6	12	12	12	22.7011	0.000411
tr|A0A140ND48|A0A140ND48_ECOBD	NA	NA	NA	NA	NA	NA	NA	3	3	3	3	3	12.5382	5.35e-05	3	3	3	3	3	10.0917	5.24e-05	NA	NA	NA	NA	NA	NA	NA	2	2	2	2	2	7.33945	3.38e-05	NA	NA	NA	NA	NA	NA	NA	NA	NA	NA	NA	NA	NA	NA
tr|A0A140ND49|A0A140ND49_ECOBD	NA	NA	NA	NA	NA	NA	NA	2	2	2	2	2	21.374	8.91e-05	2	2	2	2	2	12.9771	8.71e-05	NA	NA	NA	NA	NA	NA	NA	NA	NA	NA	NA	NA	NA	NA	NA	NA	NA	NA	NA	NA	NA	NA	NA	NA	NA	NA	NA	NA
tr|A0A140ND50|A0A140ND50_ECOBD	NA	NA	NA	NA	NA	NA	NA	NA	NA	NA	NA	NA	NA	NA	NA	NA	NA	NA	NA	NA	NA	NA	NA	NA	NA	NA	NA	NA	NA	NA	NA	NA	NA	NA	NA	NA	NA	NA	NA	NA	NA	NA	NA	NA	NA	NA	NA	NA	NA
tr|A0A140ND51|A0A140ND51_ECOBD	NA	NA	NA	NA	NA	NA	NA	NA	NA	NA	NA	NA	NA	NA	NA	NA	NA	NA	NA	NA	NA	NA	NA	NA	NA	NA	NA	NA	NA	NA	NA	NA	NA	NA	NA	2	2	2	2	2	8.56269	3.1e-05	3	3	4	4	4	12.5382	0.000146
tr|A0A140ND53|A0A140ND53_ECOBD	NA	NA	NA	NA	NA	NA	NA	2	2	4	4	4	23.9766	0.000136	2	2	2	2	2	21.0526	6.67e-05	NA	NA	NA	NA	NA	NA	NA	NA	NA	NA	NA	NA	NA	NA	NA	NA	NA	NA	NA	NA	NA	NA	NA	NA	NA	NA	NA	NA
tr|A0A140ND55|A0A140ND55_ECOBD	NA	NA	NA	NA	NA	NA	NA	2	2	2	2	2	10.8374	5.75e-05	2	2	3	3	3	10.8374	8.43e-05	NA	NA	NA	NA	NA	NA	NA	NA	NA	NA	NA	NA	NA	NA	NA	NA	NA	NA	NA	NA	NA	NA	NA	NA	NA	NA	NA	NA
tr|A0A140ND56|A0A140ND56_ECOBD	3	3	5	5	5	4.88432	7.62e-05	NA	NA	NA	NA	NA	NA	NA	2	2	2	2	2	4.11311	2.93e-05	NA	NA	NA	NA	NA	NA	NA	NA	NA	NA	NA	NA	NA	NA	NA	NA	NA	NA	NA	NA	NA	NA	NA	NA	NA	NA	NA	NA
tr|A0A140ND59|A0A140ND59_ECOBD	2	2	2	2	2	8.48485	3.59e-05	2	2	2	2	2	8.48485	3.54e-05	4	4	4	4	4	16.0606	6.92e-05	2	2	2	2	2	8.48485	4.53e-05	NA	NA	NA	NA	NA	NA	NA	NA	NA	NA	NA	NA	NA	NA	3	3	4	4	4	10.6061	0.000144
tr|A0A140ND61|A0A140ND61_ECOBD	30	30	61	61	61	42.1474	0.000579	26	26	55	55	55	49.359	0.000514	25	25	44	44	44	45.5128	0.000402	23	23	47	47	47	37.6603	0.000563	23	23	43	43	43	31.25	0.000381	27	27	66	66	66	37.6603	0.000537	18	18	32	32	32	28.6859	0.000611
tr|A0A140ND62|A0A140ND62_ECOBD	5	5	8	8	8	48.1752	0.000346	7	7	14	14	14	68.6131	0.000596	8	8	15	15	15	71.5328	0.000625	2	2	5	5	5	16.7883	0.000273	7	6	15	14	14.2414	62.0438	0.000574	6	6	14	14	14	44.5255	0.000519	3	3	7	7	7	29.927	0.000608
tr|A0A140ND68|A0A140ND68_ECOBD	16	16	32	32	32	45.7071	0.000479	18	18	38	38	38	40.9091	0.00056	21	21	48	48	48	44.697	0.000692	14	14	25	25	25	37.8788	0.000472	14	14	29	29	29	29.798	0.000404	20	20	41	41	41	42.1717	0.000526	18	18	45	45	45	46.4646	0.00135
tr|A0A140ND69|A0A140ND69_ECOBD	24	24	41	41	41	58.2734	0.000583	26	25	36	35	35.6034	66.4269	0.000498	22	22	36	36	36	55.3957	0.000493	18	18	40	40	40	47.482	0.000717	15	15	21	21	21	42.446	0.000278	18	18	25	25	25	51.5588	0.000304	16	16	43	43	43	44.8441	0.00123
tr|A0A140ND70|A0A140ND70_ECOBD	10	10	30	30	30	35.2645	0.000448	12	12	23	23	23	31.9899	0.000338	11	11	25	25	25	34.005	0.000359	9	9	17	17	17	23.4257	0.00032	8	8	17	17	17	27.4559	0.000237	12	12	24	24	24	30.2267	0.000307	9	9	16	16	16	25.4408	0.00048
tr|A0A140ND71|A0A140ND71_ECOBD	2	2	5	5	5	22	0.000198	2	2	3	3	3	14.6667	0.000117	NA	NA	NA	NA	NA	NA	NA	3	3	3	3	3	14	0.000149	NA	NA	NA	NA	NA	NA	NA	2	2	3	3	3	14.6667	0.000102	NA	NA	NA	NA	NA	NA	NA
tr|A0A140ND72|A0A140ND72_ECOBD	13	13	23	23	23	33.1384	0.000266	18	18	35	35	35	42.6901	0.000398	12	12	34	34	34	34.308	0.000378	12	12	20	20	20	20.4678	0.000291	9	9	15	15	15	20.2729	0.000161	21	21	38	38	38	46.1988	0.000376	11	11	19	19	19	19.6881	0.000441
tr|A0A140ND77|A0A140ND77_ECOBD	5	5	5	5	5	16.5323	0.000119	3	3	5	5	5	13.7097	0.000118	4	4	8	8	8	14.9194	0.000184	3	3	7	7	7	12.0968	0.000211	2	2	4	4	4	8.46774	8.91e-05	4	4	8	8	8	14.5161	0.000164	5	5	9	9	9	20.1613	0.000432
tr|A0A140ND79|A0A140ND79_ECOBD	NA	NA	NA	NA	NA	NA	NA	NA	NA	NA	NA	NA	NA	NA	NA	NA	NA	NA	NA	NA	NA	2	2	3	3	3	9.09091	7.84e-05	NA	NA	NA	NA	NA	NA	NA	NA	NA	NA	NA	NA	NA	NA	2	2	2	2	2	9.09091	8.33e-05
sp|A0A140ND86|DINJ_ECOBD	2	2	2	2	2	15.1163	0.000138	2	2	2	2	2	15.1163	0.000136	NA	NA	NA	NA	NA	NA	NA	NA	NA	NA	NA	NA	NA	NA	NA	NA	NA	NA	NA	NA	NA	NA	NA	NA	NA	NA	NA	NA	NA	NA	NA	NA	NA	NA	NA
tr|A0A140ND88|A0A140ND88_ECOBD	2	2	2	2	2	5.62061	2.78e-05	NA	NA	NA	NA	NA	NA	NA	NA	NA	NA	NA	NA	NA	NA	2	2	3	3	3	4.91803	5.25e-05	3	3	3	3	3	8.19672	3.88e-05	2	2	2	2	2	5.15222	2.38e-05	6	6	8	8	8	16.1593	0.000223
tr|A0A140ND98|A0A140ND98_ECOBD	17	17	44	44	44	21.5352	0.000278	34	34	55	55	55	35.5011	0.000342	18	18	42	42	42	23.3475	0.000256	26	26	75	75	75	29.6375	0.000598	14	14	33	33	33	17.6972	0.000194	23	23	51	51	51	24.5203	0.000276	26	26	61	61	61	28.8913	0.000774
tr|A0A140NDA1|A0A140NDA1_ECOBD	NA	NA	NA	NA	NA	NA	NA	2	2	2	2	2	5.88235	2.86e-05	NA	NA	NA	NA	NA	NA	NA	NA	NA	NA	NA	NA	NA	NA	NA	NA	NA	NA	NA	NA	NA	2	2	2	2	2	4.90196	2.49e-05	3	3	3	3	3	7.84314	8.75e-05
tr|A0A140NDA6|A0A140NDA6_ECOBD	16	16	57	57	57	71.3396	0.00105	14	14	54	54	54	62.3053	0.000982	15	15	68	68	68	62.3053	0.00121	8	8	27	27	27	30.8411	0.000629	13	13	44	44	44	55.4517	0.000757	13	13	49	49	49	55.4517	0.000775	9	9	28	28	28	30.8411	0.00104
tr|A0A140NDA8|A0A140NDA8_ECOBD	NA	NA	NA	NA	NA	NA	NA	NA	NA	NA	NA	NA	NA	NA	NA	NA	NA	NA	NA	NA	NA	2	2	2	2	2	4.61165	3.63e-05	NA	NA	NA	NA	NA	NA	NA	NA	NA	NA	NA	NA	NA	NA	NA	NA	NA	NA	NA	NA	NA
tr|A0A140NDB1|A0A140NDB1_ECOBD	13	13	26	26	26	38.9691	0.000318	15	15	35	35	35	40.6186	0.000421	11	11	21	21	21	28.4536	0.000247	9	9	18	18	18	19.3814	0.000277	4	4	10	10	10	9.69072	0.000114	7	7	14	14	14	16.9072	0.000147	7	7	16	16	16	14.8454	0.000393
tr|A0A140NDB2|A0A140NDB2_ECOBD	NA	NA	NA	NA	NA	NA	NA	NA	NA	NA	NA	NA	NA	NA	3	3	3	3	3	8.48485	5.19e-05	3	3	3	3	3	6.36364	6.79e-05	NA	NA	NA	NA	NA	NA	NA	2	2	2	2	2	5.45455	3.08e-05	NA	NA	NA	NA	NA	NA	NA
tr|A0A140NDB6|A0A140NDB6_ECOBD	28	27	347	343	346.876	97.5758	0.0125	28	27	331	330	330.968	97.5758	0.0117	29	28	299	298	298.964	97.5758	0.0103	22	21	295	293	294.96	97.5758	0.0134	31	31	465	465	465	99.3939	0.0156	30	30	393	393	393	99.3939	0.0121	18	18	131	131	131	92.7273	0.00945
tr|A0A140NDB7|A0A140NDB7_ECOBD	2	2	2	2	2	11.6279	4.59e-05	3	3	3	3	3	17.8295	6.78e-05	NA	NA	NA	NA	NA	NA	NA	2	2	3	3	3	7.75194	8.69e-05	NA	NA	NA	NA	NA	NA	NA	4	4	4	4	4	17.4419	7.87e-05	2	2	2	2	2	7.75194	9.23e-05
tr|A0A140NDB8|A0A140NDB8_ECOBD	2	2	2	2	2	11.8644	5.02e-05	2	2	2	2	2	16.9492	4.94e-05	NA	NA	NA	NA	NA	NA	NA	NA	NA	NA	NA	NA	NA	NA	NA	NA	NA	NA	NA	NA	NA	NA	NA	NA	NA	NA	NA	NA	NA	NA	NA	NA	NA	NA	NA
tr|A0A140NDC1|A0A140NDC1_ECOBD	NA	NA	NA	NA	NA	NA	NA	6	6	6	6	6	39.4444	0.000194	4	4	4	4	4	17.2222	0.000127	4	4	7	7	7	17.7778	0.000291	8	8	11	11	11	33.3333	0.000338	8	8	15	15	15	31.6667	0.000423	3	3	3	3	3	15	0.000198
tr|A0A140NDC5|A0A140NDC5_ECOBD	NA	NA	NA	NA	NA	NA	NA	NA	NA	NA	NA	NA	NA	NA	NA	NA	NA	NA	NA	NA	NA	NA	NA	NA	NA	NA	NA	NA	NA	NA	NA	NA	NA	NA	NA	NA	NA	NA	NA	NA	NA	NA	NA	NA	NA	NA	NA	NA	NA
tr|A0A140NDC7|A0A140NDC7_ECOBD	5	5	9	9	9	10.0993	8.83e-05	8	8	9	9	9	15.894	8.69e-05	8	8	10	10	10	15.7285	9.45e-05	8	8	9	9	9	15.0662	0.000111	5	5	7	7	7	10.2649	6.4e-05	6	6	10	10	10	12.9139	8.4e-05	3	3	4	4	4	4.80132	7.88e-05
tr|A0A140NDC8|A0A140NDC8_ECOBD	3	3	3	3	3	19.697	8.98e-05	3	3	3	3	3	26.2626	8.84e-05	2	2	2	2	2	14.6465	5.76e-05	3	3	4	4	4	14.1414	0.000151	2	2	2	2	2	9.09091	5.58e-05	NA	NA	NA	NA	NA	NA	NA	NA	NA	NA	NA	NA	NA	NA
tr|A0A140NDD0|A0A140NDD0_ECOBD	3	3	7	7	7	18.7793	0.000195	4	4	6	6	6	23.9437	0.000164	3	3	6	6	6	18.7793	0.000161	NA	NA	NA	NA	NA	NA	NA	NA	NA	NA	NA	NA	NA	NA	3	3	4	4	4	14.554	9.53e-05	NA	NA	NA	NA	NA	NA	NA
tr|A0A140NDD2|A0A140NDD2_ECOBD	NA	NA	NA	NA	NA	NA	NA	2	2	3	3	3	10.559	5.44e-05	3	3	4	4	4	14.9068	7.09e-05	NA	NA	NA	NA	NA	NA	NA	NA	NA	NA	NA	NA	NA	NA	NA	NA	NA	NA	NA	NA	NA	2	2	2	2	2	6.8323	7.4e-05
tr|A0A140NDD3|A0A140NDD3_ECOBD	NA	NA	NA	NA	NA	NA	NA	NA	NA	NA	NA	NA	NA	NA	NA	NA	NA	NA	NA	NA	NA	NA	NA	NA	NA	NA	NA	NA	2	2	4	4	4	14.2857	0.00021	2	2	2	2	2	14.2857	9.67e-05	NA	NA	NA	NA	NA	NA	NA
tr|A0A140NDD5|A0A140NDD5_ECOBD	NA	NA	NA	NA	NA	NA	NA	NA	NA	NA	NA	NA	NA	NA	2	2	2	2	2	5.93368	1.99e-05	NA	NA	NA	NA	NA	NA	NA	NA	NA	NA	NA	NA	NA	NA	NA	NA	NA	NA	NA	NA	NA	2	2	3	3	3	3.14136	6.23e-05
tr|A0A140NDD6|A0A140NDD6_ECOBD	NA	NA	NA	NA	NA	NA	NA	2	2	2	2	2	6.03015	2.93e-05	NA	NA	NA	NA	NA	NA	NA	3	3	3	3	3	5.27638	5.63e-05	2	2	2	2	2	5.77889	2.78e-05	3	3	5	5	5	5.52764	6.38e-05	NA	NA	NA	NA	NA	NA	NA
tr|A0A140NDD7|A0A140NDD7_ECOBD	NA	NA	NA	NA	NA	NA	NA	4	4	4	4	4	10.052	4.04e-05	NA	NA	NA	NA	NA	NA	NA	6	6	9	9	9	11.0919	0.000117	2	2	2	2	2	3.4662	1.91e-05	3	3	4	4	4	7.45234	3.52e-05	5	5	8	8	8	7.62565	0.000165
tr|A0A140NDD9|A0A140NDD9_ECOBD	NA	NA	NA	NA	NA	NA	NA	NA	NA	NA	NA	NA	NA	NA	2	2	2	2	2	11.9691	4.41e-05	NA	NA	NA	NA	NA	NA	NA	NA	NA	NA	NA	NA	NA	NA	NA	NA	NA	NA	NA	NA	NA	NA	NA	NA	NA	NA	NA	NA
tr|A0A140NDE0|A0A140NDE0_ECOBD	14	14	26	26	26	34.4406	0.000269	17	17	27	27	27	40.9091	0.000275	15	15	29	29	29	33.5664	0.000289	16	16	28	28	28	36.014	0.000366	7	7	13	13	13	17.6573	0.000126	17	17	34	34	34	35.6643	0.000302	13	13	20	20	20	26.3986	0.000416
tr|A0A140NDE1|A0A140NDE1_ECOBD	4	4	16	16	16	20.2312	0.000548	5	5	9	9	9	22.5434	0.000304	5	5	8	8	8	22.5434	0.000264	4	4	7	7	7	19.0751	0.000302	6	6	11	11	11	25.4335	0.000351	6	6	15	15	15	27.7457	0.00044	NA	NA	NA	NA	NA	NA	NA
tr|A0A140NDE2|A0A140NDE2_ECOBD	4	4	9	9	9	24.4681	0.000567	3	3	7	7	7	24.4681	0.000435	4	4	11	11	11	24.4681	0.000668	4	4	8	8	8	24.4681	0.000636	4	4	13	13	13	24.4681	0.000764	4	4	11	11	11	24.4681	0.000594	3	3	8	8	8	24.4681	0.00101
tr|A0A140NDE3|A0A140NDE3_ECOBD	29	29	141	141	141	75.1445	0.00241	27	27	109	109	109	69.3642	0.00184	26	26	102	102	102	65.3179	0.00168	19	18	90	89	89.9889	50.578	0.00194	20	20	54	54	54	53.7572	0.000862	25	25	80	80	80	66.185	0.00117	25	25	141	141	141	61.8497	0.00485
tr|A0A140NDE6|A0A140NDE6_ECOBD	18	18	60	60	60	58.6207	0.00111	18	18	56	56	56	64.5768	0.00102	17	16	84	83	83.1088	50.4702	0.00149	16	16	51	51	51	46.0815	0.00119	21	21	108	108	108	52.6646	0.00187	18	18	73	73	73	52.9781	0.00116	7	7	27	27	27	24.7649	0.00101
tr|A0A140NDE8|A0A140NDE8_ECOBD	7	7	10	10	10	44.6215	0.000236	6	6	10	10	10	38.6454	0.000232	6	6	13	13	13	32.2709	0.000296	3	3	5	5	5	7.96813	0.000149	2	2	3	3	3	12.749	6.6e-05	3	3	4	4	4	12.749	8.09e-05	NA	NA	NA	NA	NA	NA	NA
tr|A0A140NDE9|A0A140NDE9_ECOBD	9	9	16	16	16	42.5474	0.000257	8	8	13	13	13	38.2114	0.000206	13	13	19	19	19	49.3225	0.000294	4	4	4	4	4	15.4472	8.1e-05	3	3	3	3	3	11.1111	4.49e-05	6	6	8	8	8	22.7642	0.00011	NA	NA	NA	NA	NA	NA	NA
tr|A0A140NDF0|A0A140NDF0_ECOBD	7	7	13	13	13	24.4505	0.000212	7	7	11	11	11	29.3956	0.000176	6	6	9	9	9	23.0769	0.000141	7	7	11	11	11	25.2747	0.000226	7	7	9	9	9	23.9011	0.000137	9	9	11	11	11	31.5934	0.000153	3	3	3	3	3	8.79121	9.81e-05
tr|A0A140NDF8|A0A140NDF8_ECOBD	9	9	19	19	19	53.4884	0.000524	7	7	15	15	15	62.3256	0.000407	10	10	24	24	24	70.2326	0.000637	7	7	10	10	10	26.9767	0.000348	10	10	19	19	19	56.2791	0.000488	10	10	21	21	21	49.7674	0.000496	7	7	15	15	15	22.7907	0.000831
tr|A0A140NDG3|A0A140NDG3_ECOBD	3	3	5	5	5	30.8176	0.000186	2	2	3	3	3	26.4151	0.00011	NA	NA	NA	NA	NA	NA	NA	NA	NA	NA	NA	NA	NA	NA	NA	NA	NA	NA	NA	NA	NA	NA	NA	NA	NA	NA	NA	NA	NA	NA	NA	NA	NA	NA	NA
tr|A0A140NDG6|A0A140NDG6_ECOBD	6	6	7	7	7	35.7542	0.000232	4	4	11	11	11	32.9609	0.000359	3	3	6	6	6	28.4916	0.000191	2	2	5	5	5	14.5251	0.000209	3	3	3	3	3	28.4916	9.26e-05	3	3	6	6	6	18.4358	0.00017	NA	NA	NA	NA	NA	NA	NA
tr|A0A140NDH1|A0A140NDH1_ECOBD	11	11	39	39	39	34.0376	0.000542	14	14	22	22	22	32.1596	0.000301	12	12	25	25	25	30.0469	0.000335	10	10	33	33	33	29.3427	0.000579	13	13	31	31	31	32.8638	0.000402	12	12	22	22	22	30.2817	0.000262	11	11	37	37	37	33.3333	0.00103
tr|A0A140NDH6|A0A140NDH6_ECOBD	6	6	12	12	12	93.3333	0.00119	4	4	8	8	8	71.6667	0.000778	6	6	12	12	12	93.3333	0.00114	4	4	5	5	5	58.3333	0.000623	NA	NA	NA	NA	NA	NA	NA	3	3	8	8	8	71.6667	0.000677	NA	NA	NA	NA	NA	NA	NA
tr|A0A140NDH7|A0A140NDH7_ECOBD	2	2	3	3	3	5.5409	4.69e-05	7	7	8	8	8	21.8997	0.000123	5	5	5	5	5	14.5119	7.53e-05	NA	NA	NA	NA	NA	NA	NA	NA	NA	NA	NA	NA	NA	NA	NA	NA	NA	NA	NA	NA	NA	NA	NA	NA	NA	NA	NA	NA
tr|A0A140NDI2|A0A140NDI2_ECOBD	6	2	17	2	17	5.85938	9.84e-05	11	8	22	8	22	14.3555	0.000125	7	3	17	3	17	9.57031	9.47e-05	NA	NA	NA	NA	NA	NA	NA	NA	NA	NA	NA	NA	NA	NA	NA	NA	NA	NA	NA	NA	NA	NA	NA	NA	NA	NA	NA	NA
tr|A0A140NDI4|A0A140NDI4_ECOBD	5	5	12	12	12	21.2707	0.000196	5	5	8	8	8	27.0718	0.000129	7	7	16	16	16	25.9669	0.000252	7	7	17	17	17	22.6519	0.000351	6	6	8	8	8	20.1657	0.000122	6	6	15	15	15	19.0608	0.00021	10	10	37	37	37	38.1215	0.00122
tr|A0A140NDI8|A0A140NDI8_ECOBD	NA	NA	NA	NA	NA	NA	NA	2	2	2	2	2	21.7391	0.000101	2	2	2	2	2	16.5217	9.92e-05	NA	NA	NA	NA	NA	NA	NA	NA	NA	NA	NA	NA	NA	NA	NA	NA	NA	NA	NA	NA	NA	NA	NA	NA	NA	NA	NA	NA
tr|A0A140NDI9|A0A140NDI9_ECOBD	NA	NA	NA	NA	NA	NA	NA	NA	NA	NA	NA	NA	NA	NA	NA	NA	NA	NA	NA	NA	NA	2	2	2	2	2	8.71212	5.66e-05	NA	NA	NA	NA	NA	NA	NA	3	3	5	5	5	14.7727	9.61e-05	2	2	4	4	4	7.57576	0.00018
tr|A0A140NDJ4|A0A140NDJ4_ECOBD	7	7	10	10	10	21.542	0.000134	5	5	6	6	6	17.0068	7.94e-05	7	7	9	9	9	20.1814	0.000116	3	3	5	5	5	7.02948	8.47e-05	8	8	12	12	12	22.9025	0.00015	7	7	7	7	7	19.2744	8.06e-05	NA	NA	NA	NA	NA	NA	NA
tr|A0A140NDJ8|A0A140NDJ8_ECOBD	NA	NA	NA	NA	NA	NA	NA	NA	NA	NA	NA	NA	NA	NA	NA	NA	NA	NA	NA	NA	NA	NA	NA	NA	NA	NA	NA	NA	NA	NA	NA	NA	NA	NA	NA	NA	NA	NA	NA	NA	NA	NA	2	2	4	4	4	5.26316	0.000104
tr|A0A140NDK0|A0A140NDK0_ECOBD	NA	NA	NA	NA	NA	NA	NA	NA	NA	NA	NA	NA	NA	NA	2	2	2	2	2	8.26087	2.48e-05	3	3	5	5	5	7.17391	8.12e-05	2	2	2	2	2	5	2.4e-05	4	4	4	4	4	12.3913	4.41e-05	3	3	3	3	3	8.04348	7.76e-05
tr|A0A140NDK1|A0A140NDK1_ECOBD	4	4	5	5	5	6.28141	3.72e-05	4	4	5	5	5	7.41206	3.67e-05	3	3	4	4	4	4.14573	2.87e-05	3	3	4	4	4	4.64824	3.76e-05	2	2	3	3	3	2.63819	2.08e-05	2	2	4	4	4	2.76382	2.55e-05	NA	NA	NA	NA	NA	NA	NA
tr|A0A140NDK4|A0A140NDK4_ECOBD	NA	NA	NA	NA	NA	NA	NA	2	2	3	3	3	4.08163	2.98e-05	NA	NA	NA	NA	NA	NA	NA	NA	NA	NA	NA	NA	NA	NA	2	2	3	3	3	6.63265	2.82e-05	2	2	2	2	2	4.08163	1.73e-05	NA	NA	NA	NA	NA	NA	NA
tr|A0A140NDL0|A0A140NDL0_ECOBD	30	30	65	65	65	38.106	0.000434	40	40	62	62	62	48.478	0.000408	32	32	47	47	47	36.5276	0.000302	31	31	71	71	71	32.8072	0.000598	23	23	43	43	43	20.1804	0.000268	33	33	75	75	75	35.2875	0.000429	27	27	69	69	69	26.9448	0.000926
tr|A0A140NDL1|A0A140NDL1_ECOBD	5	5	10	10	10	96.9231	0.000912	5	5	12	12	12	73.8462	0.00108	4	4	11	11	11	73.8462	0.000966	2	2	2	2	2	41.5385	0.00023	3	3	5	5	5	43.0769	0.000425	2	2	3	3	3	52.3077	0.000234	NA	NA	NA	NA	NA	NA	NA
tr|A0A140NDL3|A0A140NDL3_ECOBD	NA	NA	NA	NA	NA	NA	NA	NA	NA	NA	NA	NA	NA	NA	3	3	4	4	4	26.3158	0.000133	NA	NA	NA	NA	NA	NA	NA	2	2	3	3	3	21.6374	9.69e-05	2	2	3	3	3	21.6374	8.91e-05	3	3	4	4	4	18.7135	0.000279
tr|A0A140NDM3|A0A140NDM3_ECOBD	4	4	4	4	4	14.0845	6.68e-05	3	3	4	4	4	10.1408	6.57e-05	4	4	5	5	5	15.2113	8.04e-05	2	2	2	2	2	8.73239	4.21e-05	NA	NA	NA	NA	NA	NA	NA	NA	NA	NA	NA	NA	NA	NA	3	3	3	3	3	9.85915	0.000101
tr|A0A140NDM4|A0A140NDM4_ECOBD	NA	NA	NA	NA	NA	NA	NA	NA	NA	NA	NA	NA	NA	NA	NA	NA	NA	NA	NA	NA	NA	3	3	3	3	3	26.1682	0.00021	NA	NA	NA	NA	NA	NA	NA	NA	NA	NA	NA	NA	NA	NA	NA	NA	NA	NA	NA	NA	NA
tr|A0A140NDM9|A0A140NDM9_ECOBD	6	6	11	11	11	87.7193	0.00114	6	6	11	11	11	84.2105	0.00113	5	5	9	9	9	64.9123	0.000901	5	5	9	9	9	80.7018	0.00118	2	2	2	2	2	33.3333	0.000194	3	3	4	4	4	61.4035	0.000356	3	3	3	3	3	63.1579	0.000627
tr|A0A140NDN0|A0A140NDN0_ECOBD	NA	NA	NA	NA	NA	NA	NA	NA	NA	NA	NA	NA	NA	NA	NA	NA	NA	NA	NA	NA	NA	4	4	5	5	5	16.0131	0.000122	2	2	2	2	2	8.16993	3.61e-05	4	4	4	4	4	16.9935	6.64e-05	4	4	4	4	4	15.6863	0.000156
tr|A0A140NDN1|A0A140NDN1_ECOBD	NA	NA	NA	NA	NA	NA	NA	2	2	3	3	3	18.0812	6.46e-05	4	4	4	4	4	19.9262	8.42e-05	NA	NA	NA	NA	NA	NA	NA	2	2	5	5	5	16.2362	0.000102	NA	NA	NA	NA	NA	NA	NA	NA	NA	NA	NA	NA	NA	NA
tr|A0A140NDN5|A0A140NDN5_ECOBD	NA	NA	NA	NA	NA	NA	NA	NA	NA	NA	NA	NA	NA	NA	NA	NA	NA	NA	NA	NA	NA	NA	NA	NA	NA	NA	NA	NA	NA	NA	NA	NA	NA	NA	NA	NA	NA	NA	NA	NA	NA	NA	2	2	2	2	2	4.26439	5.08e-05
tr|A0A140NDN8|A0A140NDN8_ECOBD	2	2	2	2	2	10.479	3.55e-05	2	2	2	2	2	7.78443	3.49e-05	3	3	3	3	3	9.28144	5.13e-05	NA	NA	NA	NA	NA	NA	NA	NA	NA	NA	NA	NA	NA	NA	NA	NA	NA	NA	NA	NA	NA	NA	NA	NA	NA	NA	NA	NA
tr|A0A140NDN9|A0A140NDN9_ECOBD	12	12	24	24	24	71.8563	0.000852	14	14	33	33	33	79.6407	0.00115	9	9	19	19	19	65.8683	0.000649	8	8	15	15	15	35.9281	0.000671	8	8	14	14	14	54.491	0.000463	11	11	32	32	32	71.8563	0.000973	12	12	75	75	75	60.479	0.00535
tr|A0A140NDP8|A0A140NDP8_ECOBD	NA	NA	NA	NA	NA	NA	NA	NA	NA	NA	NA	NA	NA	NA	2	2	2	2	2	25.5814	0.000133	NA	NA	NA	NA	NA	NA	NA	NA	NA	NA	NA	NA	NA	NA	NA	NA	NA	NA	NA	NA	NA	NA	NA	NA	NA	NA	NA	NA
tr|A0A140NDQ0|A0A140NDQ0_ECOBD	3	3	18	18	18	39.1304	0.000773	4	4	18	18	18	39.1304	0.000761	3	3	9	9	9	34.058	0.000372	3	3	5	5	5	15.2174	0.000271	NA	NA	NA	NA	NA	NA	NA	2	2	4	4	4	15.2174	0.000147	2	2	2	2	2	15.2174	0.000173
tr|A0A140NDQ1|A0A140NDQ1_ECOBD	5	5	12	12	12	41.4474	0.000468	4	4	8	8	8	38.8158	0.000307	4	4	9	9	9	34.2105	0.000338	3	3	8	8	8	19.7368	0.000393	5	5	12	12	12	29.6053	0.000436	6	6	10	10	10	29.6053	0.000334	3	3	8	8	8	22.3684	0.000627
tr|A0A140NDQ3|A0A140NDQ3_ECOBD	NA	NA	NA	NA	NA	NA	NA	NA	NA	NA	NA	NA	NA	NA	NA	NA	NA	NA	NA	NA	NA	NA	NA	NA	NA	NA	NA	NA	NA	NA	NA	NA	NA	NA	NA	NA	NA	NA	NA	NA	NA	NA	2	2	3	3	3	16.9154	0.000178
tr|A0A140NDQ6|A0A140NDQ6_ECOBD	NA	NA	NA	NA	NA	NA	NA	NA	NA	NA	NA	NA	NA	NA	NA	NA	NA	NA	NA	NA	NA	NA	NA	NA	NA	NA	NA	NA	NA	NA	NA	NA	NA	NA	NA	NA	NA	NA	NA	NA	NA	NA	8	8	31	31	31	27.907	0.000954
tr|A0A140NDR3|A0A140NDR3_ECOBD	3	3	7	7	7	24.4898	0.000212	4	4	7	7	7	26.0204	0.000208	4	4	5	5	5	30.102	0.000146	2	2	2	2	2	13.2653	7.63e-05	3	3	4	4	4	18.8776	0.000113	3	3	4	4	4	18.8776	0.000104	NA	NA	NA	NA	NA	NA	NA
tr|A0A140NDR7|A0A140NDR7_ECOBD	NA	NA	NA	NA	NA	NA	NA	2	2	2	2	2	6.12691	2.55e-05	2	2	5	5	5	6.12691	6.24e-05	4	4	5	5	5	8.75274	8.18e-05	3	3	5	5	5	8.97155	6.04e-05	3	2	8	7	7.21875	7.43982	8.02e-05	3	3	4	4	4	7.22101	0.000104
tr|A0A140NDR8|A0A140NDR8_ECOBD	4	4	8	8	8	19.9203	0.000189	4	4	10	10	10	23.9044	0.000232	4	4	7	7	7	22.3108	0.000159	3	3	5	5	5	13.9442	0.000149	NA	NA	NA	NA	NA	NA	NA	3	3	5	5	5	13.5458	0.000101	2	2	4	4	4	9.96016	0.00019
tr|A0A140NDS1|A0A140NDS1_ECOBD	2	2	2	2	2	14.7059	6.97e-05	4	4	4	4	4	28.8235	0.000137	5	5	5	5	5	38.2353	0.000168	3	3	4	4	4	20	0.000176	3	3	3	3	3	20	9.75e-05	3	3	4	4	4	20	0.000119	5	5	12	12	12	34.1176	0.00084
tr|A0A140NDS7|A0A140NDS7_ECOBD	3	3	4	4	4	19.3396	0.000112	2	2	3	3	3	12.7358	8.26e-05	2	2	3	3	3	17.9245	8.08e-05	NA	NA	NA	NA	NA	NA	NA	2	2	5	5	5	12.7358	0.00013	2	2	8	8	8	12.7358	0.000192	3	3	3	3	3	19.3396	0.000168
tr|A0A140NDT0|A0A140NDT0_ECOBD	NA	NA	NA	NA	NA	NA	NA	3	3	3	3	3	4.13793	2.01e-05	3	3	4	4	4	3.56322	2.62e-05	5	5	5	5	5	5.63218	4.3e-05	3	3	3	3	3	4.36782	1.9e-05	2	2	3	3	3	1.83908	1.75e-05	9	9	11	11	11	10.9195	0.000151
tr|A0A140NDT9|A0A140NDT9_ECOBD	NA	NA	NA	NA	NA	NA	NA	NA	NA	NA	NA	NA	NA	NA	NA	NA	NA	NA	NA	NA	NA	NA	NA	NA	NA	NA	NA	NA	3	3	3	3	3	7.5	3.77e-05	2	2	3	3	3	7.72727	3.46e-05	NA	NA	NA	NA	NA	NA	NA
tr|A0A140NDU0|A0A140NDU0_ECOBD	NA	NA	NA	NA	NA	NA	NA	NA	NA	NA	NA	NA	NA	NA	NA	NA	NA	NA	NA	NA	NA	NA	NA	NA	NA	NA	NA	NA	NA	NA	NA	NA	NA	NA	NA	NA	NA	NA	NA	NA	NA	NA	NA	NA	NA	NA	NA	NA	NA
tr|A0A140NDU1|A0A140NDU1_ECOBD	NA	NA	NA	NA	NA	NA	NA	NA	NA	NA	NA	NA	NA	NA	NA	NA	NA	NA	NA	NA	NA	NA	NA	NA	NA	NA	NA	NA	NA	NA	NA	NA	NA	NA	NA	NA	NA	NA	NA	NA	NA	NA	NA	NA	NA	NA	NA	NA	NA
tr|A0A140NDU2|A0A140NDU2_ECOBD	NA	NA	NA	NA	NA	NA	NA	2	2	2	2	2	25.5034	7.83e-05	2	2	3	3	3	25.5034	0.000115	2	1	2	1	1.01111	15.4362	5.07e-05	NA	NA	NA	NA	NA	NA	NA	NA	NA	NA	NA	NA	NA	NA	NA	NA	NA	NA	NA	NA	NA
tr|A0A140NDU3|A0A140NDU3_ECOBD	5	5	10	10	10	62.3656	0.000637	3	3	6	6	6	62.3656	0.000376	5	5	11	11	11	70.9677	0.000675	3	3	8	8	8	41.9355	0.000643	4	4	6	6	6	66.6667	0.000356	4	4	8	8	8	62.3656	0.000437	NA	NA	NA	NA	NA	NA	NA
tr|A0A140NDU7|A0A140NDU7_ECOBD	NA	NA	NA	NA	NA	NA	NA	NA	NA	NA	NA	NA	NA	NA	NA	NA	NA	NA	NA	NA	NA	NA	NA	NA	NA	NA	NA	NA	NA	NA	NA	NA	NA	NA	NA	NA	NA	NA	NA	NA	NA	NA	NA	NA	NA	NA	NA	NA	NA
tr|A0A140NDV1|A0A140NDV1_ECOBD	26	26	624	624	624	86.5772	0.0248	26	26	583	583	583	90.604	0.0228	26	25	681	680	680.891	93.9597	0.0261	17	17	312	312	312	83.8926	0.0157	26	26	879	879	879	93.9597	0.0326	25	25	828	828	828	93.9597	0.0282	17	17	107	107	107	87.9195	0.00855
tr|A0A140NDV2|A0A140NDV2_ECOBD	7	7	41	41	41	61.7021	0.00258	8	8	22	22	22	61.7021	0.00137	7	7	24	24	24	61.7021	0.00146	6	6	21	21	21	54.2553	0.00167	4	4	16	16	16	27.6596	0.00094	6	6	12	12	12	61.7021	0.000648	6	6	44	44	44	54.2553	0.00557
tr|A0A140NDV6|A0A140NDV6_ECOBD	2	2	2	2	2	16.5957	5.04e-05	2	2	2	2	2	16.5957	4.97e-05	2	2	2	2	2	17.4468	4.86e-05	NA	NA	NA	NA	NA	NA	NA	NA	NA	NA	NA	NA	NA	NA	NA	NA	NA	NA	NA	NA	NA	NA	NA	NA	NA	NA	NA	NA
tr|A0A140NDV9|A0A140NDV9_ECOBD	27	27	86	86	86	56.1514	0.00161	26	26	80	80	80	58.0442	0.00147	24	23	80	79	79.9753	55.5205	0.00144	21	21	84	84	84	52.6814	0.00198	20	20	64	64	64	50.4732	0.00112	25	25	99	99	99	58.9905	0.00159	20	20	77	77	77	50.7886	0.00289
tr|A0A140NDW1|A0A140NDW1_ECOBD	NA	NA	NA	NA	NA	NA	NA	2	1	2	1	1.00426	6.50407	2.38e-05	2	1	3	1	1.0098	6.50407	2.34e-05	2	2	2	2	2	8.13008	6.08e-05	NA	NA	NA	NA	NA	NA	NA	4	3	4	3	3.01538	7.72358	6.22e-05	NA	NA	NA	NA	NA	NA	NA
tr|A0A140NDW9|A0A140NDW9_ECOBD	18	18	40	40	40	52.5547	0.000865	21	21	39	39	39	58.7591	0.000831	18	18	63	63	63	52.9197	0.00131	14	14	60	60	60	47.8102	0.00164	17	17	58	58	58	46.7153	0.00117	23	23	80	80	80	60.5839	0.00148	16	16	65	65	65	52.1898	0.00282
tr|A0A140NDX1|A0A140NDX1_ECOBD	2	2	2	2	2	6.04027	2.65e-05	NA	NA	NA	NA	NA	NA	NA	3	3	3	3	3	8.05369	3.83e-05	NA	NA	NA	NA	NA	NA	NA	2	2	2	2	2	4.9217	2.47e-05	2	2	3	3	3	6.4877	3.41e-05	NA	NA	NA	NA	NA	NA	NA
tr|A0A140NDX4|A0A140NDX4_ECOBD	17	17	47	47	47	45.679	0.000688	21	21	50	50	50	49.6296	0.00072	17	17	51	51	51	40.7407	0.000719	13	13	28	28	28	32.0988	0.000517	11	11	17	17	17	34.321	0.000232	21	21	51	51	51	47.1605	0.000639	15	15	52	52	52	31.358	0.00153
tr|A0A140NDX7|A0A140NDX7_ECOBD	NA	NA	NA	NA	NA	NA	NA	NA	NA	NA	NA	NA	NA	NA	NA	NA	NA	NA	NA	NA	NA	NA	NA	NA	NA	NA	NA	NA	NA	NA	NA	NA	NA	NA	NA	NA	NA	NA	NA	NA	NA	NA	2	2	2	2	2	4.39024	5.81e-05
tr|A0A140NDX8|A0A140NDX8_ECOBD	NA	NA	NA	NA	NA	NA	NA	3	3	3	3	3	9.15493	4.11e-05	2	2	2	2	2	3.28638	2.68e-05	2	2	2	2	2	4.69484	3.51e-05	2	2	3	3	3	5.16432	3.89e-05	2	2	2	2	2	5.6338	2.38e-05	2	2	3	3	3	4.69484	8.38e-05
tr|A0A140NDX9|A0A140NDX9_ECOBD	NA	NA	NA	NA	NA	NA	NA	NA	NA	NA	NA	NA	NA	NA	NA	NA	NA	NA	NA	NA	NA	2	2	2	2	2	20.7547	0.000141	NA	NA	NA	NA	NA	NA	NA	NA	NA	NA	NA	NA	NA	NA	NA	NA	NA	NA	NA	NA	NA
tr|A0A140NDY0|A0A140NDY0_ECOBD	3	3	4	4	4	23.6025	0.000147	5	5	6	6	6	42.236	0.000217	4	4	5	5	5	34.1615	0.000177	NA	NA	NA	NA	NA	NA	NA	5	5	7	7	7	24.8447	0.00024	4	4	7	7	7	22.9814	0.000221	2	2	4	4	4	13.0435	0.000296
tr|A0A140NDY3|A0A140NDY3_ECOBD	2	2	4	4	4	2.94574	3.67e-05	NA	NA	NA	NA	NA	NA	NA	3	3	4	4	4	5.27132	3.54e-05	NA	NA	NA	NA	NA	NA	NA	NA	NA	NA	NA	NA	NA	NA	NA	NA	NA	NA	NA	NA	NA	NA	NA	NA	NA	NA	NA	NA
tr|A0A140NDY8|A0A140NDY8_ECOBD	NA	NA	NA	NA	NA	NA	NA	NA	NA	NA	NA	NA	NA	NA	NA	NA	NA	NA	NA	NA	NA	2	2	3	3	3	9.31677	6.96e-05	NA	NA	NA	NA	NA	NA	NA	NA	NA	NA	NA	NA	NA	NA	3	3	3	3	3	11.4907	0.000111
tr|A0A140NDY9|A0A140NDY9_ECOBD	NA	NA	NA	NA	NA	NA	NA	NA	NA	NA	NA	NA	NA	NA	NA	NA	NA	NA	NA	NA	NA	NA	NA	NA	NA	NA	NA	NA	NA	NA	NA	NA	NA	NA	NA	NA	NA	NA	NA	NA	NA	NA	NA	NA	NA	NA	NA	NA	NA
tr|A0A140NDZ1|A0A140NDZ1_ECOBD	NA	NA	NA	NA	NA	NA	NA	2	2	2	2	2	3.67133	2.04e-05	NA	NA	NA	NA	NA	NA	NA	NA	NA	NA	NA	NA	NA	NA	NA	NA	NA	NA	NA	NA	NA	NA	NA	NA	NA	NA	NA	NA	7	7	8	8	8	12.0629	0.000167
tr|A0A140NDZ2|A0A140NDZ2_ECOBD	8	8	11	11	11	19.0909	0.000148	7	7	10	10	10	21.5909	0.000133	5	5	6	6	6	11.8182	7.78e-05	8	8	10	10	10	17.9545	0.00017	6	6	9	9	9	18.1818	0.000113	6	6	11	11	11	17.9545	0.000127	3	3	4	4	4	6.81818	0.000108
tr|A0A140NDZ5|A0A140NDZ5_ECOBD	NA	NA	NA	NA	NA	NA	NA	2	2	2	2	2	8.45481	3.4e-05	4	4	4	4	4	13.1195	6.66e-05	2	2	2	2	2	6.12245	4.36e-05	3	3	3	3	3	12.2449	4.83e-05	3	3	3	3	3	15.1603	4.44e-05	NA	NA	NA	NA	NA	NA	NA
tr|A0A140NDZ7|A0A140NDZ7_ECOBD	16	16	110	110	110	82.7815	0.00432	16	16	114	114	114	82.7815	0.00441	17	17	97	97	97	88.0795	0.00367	8	8	34	34	34	45.6954	0.00168	9	9	72	72	72	66.2252	0.00263	12	12	86	86	86	61.5894	0.00289	5	5	22	22	22	27.8146	0.00173
tr|A0A140NDZ9|A0A140NDZ9_ECOBD	2	2	2	2	2	11.7647	4.98e-05	6	6	8	8	8	28.5714	0.000196	4	4	4	4	4	21.8487	9.59e-05	NA	NA	NA	NA	NA	NA	NA	NA	NA	NA	NA	NA	NA	NA	2	2	2	2	2	12.605	4.27e-05	6	6	8	8	8	27.3109	0.0004
tr|A0A140NE02|A0A140NE02_ECOBD	NA	NA	NA	NA	NA	NA	NA	NA	NA	NA	NA	NA	NA	NA	2	2	4	4	4	27.7027	0.000154	NA	NA	NA	NA	NA	NA	NA	NA	NA	NA	NA	NA	NA	NA	2	2	2	2	2	19.5946	6.86e-05	NA	NA	NA	NA	NA	NA	NA
tr|A0A140NE03|A0A140NE03_ECOBD	NA	NA	NA	NA	NA	NA	NA	NA	NA	NA	NA	NA	NA	NA	NA	NA	NA	NA	NA	NA	NA	NA	NA	NA	NA	NA	NA	NA	NA	NA	NA	NA	NA	NA	NA	NA	NA	NA	NA	NA	NA	NA	NA	NA	NA	NA	NA	NA	NA
tr|A0A140NE11|A0A140NE11_ECOBD	7	7	11	11	11	35.8333	0.000272	6	6	10	10	10	36.25	0.000243	8	8	11	11	11	36.6667	0.000262	7	7	20	20	20	33.3333	0.000623	2	2	7	7	7	10.8333	0.000161	4	4	15	15	15	17.0833	0.000317	7	7	16	16	16	35.4167	0.000794
tr|A0A140NE12|A0A140NE12_ECOBD	2	2	2	2	2	10.2041	4.84e-05	NA	NA	NA	NA	NA	NA	NA	2	2	2	2	2	11.4286	4.66e-05	NA	NA	NA	NA	NA	NA	NA	NA	NA	NA	NA	NA	NA	NA	NA	NA	NA	NA	NA	NA	NA	NA	NA	NA	NA	NA	NA	NA
tr|A0A140NE13|A0A140NE13_ECOBD	9	9	62	62	62	66.8919	0.00248	11	11	55	55	55	76.3514	0.00217	10	10	35	35	35	72.973	0.00135	3	3	10	10	10	27.027	0.000505	8	8	14	14	14	63.5135	0.000522	5	5	34	34	34	46.6216	0.00117	2	2	3	3	3	16.8919	0.000241
Group: tr|A0A140NE14|A0A140NE14_ECOBD,tr|A0A140N8S8|A0A140N8S8_ECOBD	NA	NA	NA	NA	NA	NA	NA	NA	NA	NA	NA	NA	NA	NA	NA	NA	NA	NA	NA	NA	NA	NA	NA	NA	NA	NA	NA	NA	NA	NA	NA	NA	NA	NA	NA	NA	NA	NA	NA	NA	NA	NA	NA	NA	NA	NA	NA	NA	NA
tr|A0A140NE14|A0A140NE14_ECOBD	10	6	16	9	10.75	23.7624	0.000126	6	4	14	7	8.58065	16.6337	9.91e-05	18	12	24	15	18.8571	32.6733	0.000213	14	7	21	11	15.5833	29.1089	0.000231	7	4	7	4	5.5	15.6436	6.02e-05	12	7	20	12	16.5714	26.7327	0.000167	6	NA	13	0	0	9.90099	0
tr|A0A140NE18|A0A140NE18_ECOBD	4	4	4	4	4	29.6703	0.00013	4	4	7	7	7	17.033	0.000224	7	7	10	10	10	45.6044	0.000314	4	4	22	22	22	24.7253	0.000904	6	6	20	20	20	31.8681	0.000607	9	9	23	23	23	39.011	0.000642	2	2	2	2	2	13.1868	0.000131
tr|A0A140NE23|A0A140NE23_ECOBD	2	2	5	5	5	5.05415	5.35e-05	3	3	6	6	6	7.94224	6.32e-05	3	3	3	3	3	5.41516	3.09e-05	4	4	9	9	9	6.13718	0.000121	2	2	5	5	5	3.61011	4.98e-05	2	2	6	6	6	3.06859	5.5e-05	8	8	11	11	11	12.4549	0.000236
tr|A0A140NE25|A0A140NE25_ECOBD	7	7	12	12	12	16.2562	0.000117	11	11	18	18	18	22.3317	0.000172	10	10	17	17	17	16.913	0.000159	9	9	22	22	22	17.4056	0.00027	5	5	9	9	9	11.8227	8.16e-05	7	7	19	19	19	11.6585	0.000158	8	8	13	13	13	13.4647	0.000254
tr|A0A140NE26|A0A140NE26_ECOBD	11	11	19	19	19	31.38	0.000213	10	10	13	13	13	24.0076	0.000143	13	13	16	16	16	29.3006	0.000173	10	10	15	15	15	23.0624	0.000212	8	8	9	9	9	18.1474	9.4e-05	10	10	12	12	12	19.8488	0.000115	NA	NA	NA	NA	NA	NA	NA
tr|A0A140NE27|A0A140NE27_ECOBD	44	44	221	221	221	46.1905	0.00208	45	45	186	186	186	55.2381	0.00172	43	42	212	211	211.234	48.254	0.00191	29	29	225	225	225	35.873	0.00267	37	37	200	200	200	38.0952	0.00175	41	41	262	262	262	49.3651	0.00211	22	22	66	66	66	30.9524	0.00125
tr|A0A140NE28|A0A140NE28_ECOBD	NA	NA	NA	NA	NA	NA	NA	NA	NA	NA	NA	NA	NA	NA	NA	NA	NA	NA	NA	NA	NA	NA	NA	NA	NA	NA	NA	NA	NA	NA	NA	NA	NA	NA	NA	NA	NA	NA	NA	NA	NA	NA	NA	NA	NA	NA	NA	NA	NA
tr|A0A140NE32|A0A140NE32_ECOBD	4	4	7	7	7	13.4868	0.000136	5	5	8	8	8	19.7368	0.000154	6	6	8	8	8	24.6711	0.00015	4	4	6	6	6	17.1053	0.000148	5	5	5	5	5	15.7895	9.08e-05	4	4	4	4	4	9.53947	6.68e-05	3	3	4	4	4	11.8421	0.000157
tr|A0A140NE35|A0A140NE35_ECOBD	6	6	11	11	11	19.8847	0.000188	5	5	5	5	5	22.7666	8.41e-05	5	5	6	6	6	12.1037	9.87e-05	4	4	8	8	8	10.6628	0.000172	7	7	11	11	11	19.0202	0.000175	6	6	10	10	10	12.9683	0.000146	4	4	7	7	7	10.951	0.00024
tr|A0A140NE37|A0A140NE37_ECOBD	2	2	3	3	3	33.3333	0.000282	3	3	5	5	5	34.9206	0.000463	NA	NA	NA	NA	NA	NA	NA	NA	NA	NA	NA	NA	NA	NA	NA	NA	NA	NA	NA	NA	NA	NA	NA	NA	NA	NA	NA	NA	2	2	8	8	8	33.3333	0.00151
tr|A0A140NE38|A0A140NE38_ECOBD	NA	NA	NA	NA	NA	NA	NA	NA	NA	NA	NA	NA	NA	NA	2	2	2	2	2	3.50404	1.54e-05	NA	NA	NA	NA	NA	NA	NA	NA	NA	NA	NA	NA	NA	NA	NA	NA	NA	NA	NA	NA	NA	NA	NA	NA	NA	NA	NA	NA
tr|A0A140NE42|A0A140NE42_ECOBD	NA	NA	NA	NA	NA	NA	NA	2	2	2	2	2	11.9171	6.05e-05	2	2	2	2	2	15.544	5.91e-05	NA	NA	NA	NA	NA	NA	NA	NA	NA	NA	NA	NA	NA	NA	NA	NA	NA	NA	NA	NA	NA	3	3	3	3	3	16.0622	0.000185
tr|A0A140NE43|A0A140NE43_ECOBD	9	9	13	13	13	21.308	0.000163	11	11	22	22	22	25.7384	0.000271	10	10	12	12	12	19.1983	0.000144	10	10	21	21	21	19.8312	0.000331	9	9	12	12	12	14.9789	0.00014	12	12	14	14	14	21.519	0.00015	NA	NA	NA	NA	NA	NA	NA
tr|A0A140NE46|A0A140NE46_ECOBD	NA	NA	NA	NA	NA	NA	NA	2	2	2	2	2	11	2.92e-05	NA	NA	NA	NA	NA	NA	NA	2	1	2	1	1.05556	4.75	1.97e-05	2	2	3	3	3	7.25	4.14e-05	NA	NA	NA	NA	NA	NA	NA	NA	NA	NA	NA	NA	NA	NA
tr|A0A140NE48|A0A140NE48_ECOBD	10	10	18	18	18	39.7436	0.000273	8	8	10	10	10	26.1538	0.00015	8	8	16	16	16	33.5897	0.000234	4	4	7	7	7	13.0769	0.000134	8	8	14	14	14	25.3846	0.000198	6	6	15	15	15	23.0769	0.000195	5	5	8	8	8	15.1282	0.000244
tr|A0A140NE54|A0A140NE54_ECOBD	3	3	13	13	13	40.2299	0.000885	4	4	12	12	12	57.4713	0.000805	4	4	14	14	14	57.4713	0.000918	NA	NA	NA	NA	NA	NA	NA	2	2	8	8	8	37.931	0.000508	3	3	11	11	11	55.1724	0.000642	NA	NA	NA	NA	NA	NA	NA
tr|A0A140NE55|A0A140NE55_ECOBD	NA	NA	NA	NA	NA	NA	NA	NA	NA	NA	NA	NA	NA	NA	3	3	4	4	4	10.9325	7.34e-05	NA	NA	NA	NA	NA	NA	NA	NA	NA	NA	NA	NA	NA	NA	NA	NA	NA	NA	NA	NA	NA	2	2	2	2	2	7.71704	7.66e-05
tr|A0A140NE56|A0A140NE56_ECOBD	NA	NA	NA	NA	NA	NA	NA	2	2	3	3	3	6.34518	4.44e-05	NA	NA	NA	NA	NA	NA	NA	NA	NA	NA	NA	NA	NA	NA	NA	NA	NA	NA	NA	NA	NA	NA	NA	NA	NA	NA	NA	NA	5	5	9	9	9	10.4061	0.000272
tr|A0A140NE58|A0A140NE58_ECOBD	4	4	4	4	4	19.6262	7.38e-05	5	4	6	5	5.71429	16.8224	0.000104	5	4	7	6	6.85714	20.8723	0.000122	3	3	3	3	3	8.72274	6.99e-05	2	2	3	3	3	9.03427	5.16e-05	NA	NA	NA	NA	NA	NA	NA	NA	NA	NA	NA	NA	NA	NA
tr|A0A140NE60|A0A140NE60_ECOBD	NA	NA	NA	NA	NA	NA	NA	NA	NA	NA	NA	NA	NA	NA	NA	NA	NA	NA	NA	NA	NA	3	3	3	3	3	7.04225	0.000105	NA	NA	NA	NA	NA	NA	NA	NA	NA	NA	NA	NA	NA	NA	NA	NA	NA	NA	NA	NA	NA
tr|A0A140NE66|A0A140NE66_ECOBD	8	8	10	10	10	10.9325	6.35e-05	11	11	15	15	15	12.8617	9.38e-05	8	8	8	8	8	10.075	4.89e-05	11	11	16	16	16	10.1822	0.000128	3	3	3	3	3	3.10825	1.78e-05	10	10	11	11	11	10.5038	5.99e-05	17	17	36	36	36	19.3998	0.000459
tr|A0A140NE69|A0A140NE69_ECOBD	2	2	2	2	2	8.15451	2.54e-05	4	4	4	4	4	9.44206	5.01e-05	5	5	5	5	5	16.309	6.12e-05	NA	NA	NA	NA	NA	NA	NA	NA	NA	NA	NA	NA	NA	NA	2	2	2	2	2	6.22318	2.18e-05	9	9	9	9	9	25.3219	0.00023
tr|A0A140NE76|A0A140NE76_ECOBD	2	2	2	2	2	2.26629	3.36e-05	NA	NA	NA	NA	NA	NA	NA	NA	NA	NA	NA	NA	NA	NA	NA	NA	NA	NA	NA	NA	NA	NA	NA	NA	NA	NA	NA	NA	NA	NA	NA	NA	NA	NA	NA	NA	NA	NA	NA	NA	NA	NA
tr|A0A140NE77|A0A140NE77_ECOBD	NA	NA	NA	NA	NA	NA	NA	NA	NA	NA	NA	NA	NA	NA	NA	NA	NA	NA	NA	NA	NA	NA	NA	NA	NA	NA	NA	NA	NA	NA	NA	NA	NA	NA	NA	NA	NA	NA	NA	NA	NA	NA	NA	NA	NA	NA	NA	NA	NA
tr|A0A140NE87|A0A140NE87_ECOBD	6	4	33	26	33	29.7753	0.0011	8	5	46	42	46	34.2697	0.00151	10	7	59	52	59	45.5056	0.00189	5	3	17	12	17	24.7191	0.000714	7	4	31	27	31	27.5281	0.000962	6	4	50	47	50	28.0899	0.00143	4	2	7	5	7	19.1011	0.000468
tr|A0A140NE88|A0A140NE88_ECOBD	NA	NA	NA	NA	NA	NA	NA	NA	NA	NA	NA	NA	NA	NA	NA	NA	NA	NA	NA	NA	NA	NA	NA	NA	NA	NA	NA	NA	2	2	2	2	2	3.663	4.05e-05	NA	NA	NA	NA	NA	NA	NA	NA	NA	NA	NA	NA	NA	NA
tr|A0A140NE95|A0A140NE95_ECOBD	5	5	10	10	10	49.2647	0.000436	4	4	7	7	7	38.9706	0.0003	4	4	12	12	12	47.7941	0.000504	2	2	4	4	4	17.6471	0.00022	4	4	4	4	4	47.7941	0.000162	4	4	5	5	5	47.7941	0.000187	NA	NA	NA	NA	NA	NA	NA
tr|A0A140NEA4|A0A140NEA4_ECOBD	2	2	2	2	2	5.63003	1.59e-05	4	4	6	6	6	10.1877	4.69e-05	6	6	6	6	6	13.5389	4.59e-05	6	6	12	12	12	11.5282	0.00012	NA	NA	NA	NA	NA	NA	NA	NA	NA	NA	NA	NA	NA	NA	20	20	116	116	116	31.2332	0.00185
tr|A0A140NEA6|A0A140NEA6_ECOBD	2	2	3	3	3	8.16327	5.18e-05	NA	NA	NA	NA	NA	NA	NA	NA	NA	NA	NA	NA	NA	NA	NA	NA	NA	NA	NA	NA	NA	2	2	5	5	5	8.16327	8.05e-05	2	2	4	4	4	8.16327	5.92e-05	NA	NA	NA	NA	NA	NA	NA
tr|A0A140NEA9|A0A140NEA9_ECOBD	NA	NA	NA	NA	NA	NA	NA	NA	NA	NA	NA	NA	NA	NA	NA	NA	NA	NA	NA	NA	NA	NA	NA	NA	NA	NA	NA	NA	NA	NA	NA	NA	NA	NA	NA	NA	NA	NA	NA	NA	NA	NA	NA	NA	NA	NA	NA	NA	NA
tr|A0A140NEB2|A0A140NEB2_ECOBD	2	2	3	3	3	9.89011	6.51e-05	3	3	4	4	4	16.4835	8.55e-05	4	4	4	4	4	19.4139	8.36e-05	4	4	6	6	6	13.5531	0.000164	5	5	6	6	6	15.3846	0.000121	6	6	13	13	13	21.978	0.000242	6	6	12	12	12	23.0769	0.000523
tr|A0A140NEB5|A0A140NEB5_ECOBD	2	2	2	2	2	14.6667	5.27e-05	NA	NA	NA	NA	NA	NA	NA	NA	NA	NA	NA	NA	NA	NA	NA	NA	NA	NA	NA	NA	NA	NA	NA	NA	NA	NA	NA	NA	NA	NA	NA	NA	NA	NA	NA	4	4	5	5	5	20.8889	0.000265
tr|A0A140NEC0|A0A140NEC0_ECOBD	NA	NA	NA	NA	NA	NA	NA	3	3	3	3	3	11.3586	3.9e-05	NA	NA	NA	NA	NA	NA	NA	NA	NA	NA	NA	NA	NA	NA	NA	NA	NA	NA	NA	NA	NA	NA	NA	NA	NA	NA	NA	NA	10	10	23	23	23	26.2806	0.00061
tr|A0A140NEC1|A0A140NEC1_ECOBD	NA	NA	NA	NA	NA	NA	NA	NA	NA	NA	NA	NA	NA	NA	NA	NA	NA	NA	NA	NA	NA	NA	NA	NA	NA	NA	NA	NA	NA	NA	NA	NA	NA	NA	NA	NA	NA	NA	NA	NA	NA	NA	NA	NA	NA	NA	NA	NA	NA
tr|A0A140NEC6|A0A140NEC6_ECOBD	10	10	19	19	19	77.1242	0.000736	13	13	25	25	25	92.8105	0.000953	14	14	22	22	22	83.0065	0.000821	5	5	13	13	13	46.4052	0.000635	5	5	9	9	9	47.0588	0.000325	12	12	22	22	22	73.8562	0.00073	2	2	8	8	8	15.0327	0.000623
tr|A0A140NED7|A0A140NED7_ECOBD	2	2	5	5	5	11.2676	0.000139	NA	NA	NA	NA	NA	NA	NA	NA	NA	NA	NA	NA	NA	NA	2	2	3	3	3	13.615	0.000105	2	2	3	3	3	11.2676	7.78e-05	NA	NA	NA	NA	NA	NA	NA	NA	NA	NA	NA	NA	NA	NA
tr|A0A140NED8|A0A140NED8_ECOBD	11	11	22	22	22	32	0.00029	12	12	17	17	17	32.2222	0.00022	12	12	21	21	21	33.1111	0.000266	8	8	8	8	8	21.1111	0.000133	10	10	14	14	14	27.1111	0.000172	11	11	15	15	15	28.6667	0.000169	9	8	10	9	9.12857	25.1111	0.000242
tr|A0A140NEE5|A0A140NEE5_ECOBD	NA	NA	NA	NA	NA	NA	NA	NA	NA	NA	NA	NA	NA	NA	NA	NA	NA	NA	NA	NA	NA	NA	NA	NA	NA	NA	NA	NA	NA	NA	NA	NA	NA	NA	NA	NA	NA	NA	NA	NA	NA	NA	NA	NA	NA	NA	NA	NA	NA
tr|A0A140NEE6|A0A140NEE6_ECOBD	NA	NA	NA	NA	NA	NA	NA	2	2	2	2	2	22.7273	7.58e-05	2	2	2	2	2	20.1299	7.41e-05	NA	NA	NA	NA	NA	NA	NA	NA	NA	NA	NA	NA	NA	NA	2	2	2	2	2	20.1299	6.59e-05	NA	NA	NA	NA	NA	NA	NA
tr|A0A140NEE9|A0A140NEE9_ECOBD	2	2	2	2	2	17.5926	0.00011	NA	NA	NA	NA	NA	NA	NA	NA	NA	NA	NA	NA	NA	NA	2	2	4	4	4	19.4444	0.000277	NA	NA	NA	NA	NA	NA	NA	NA	NA	NA	NA	NA	NA	NA	NA	NA	NA	NA	NA	NA	NA
tr|A0A140NEF0|A0A140NEF0_ECOBD	2	2	2	2	2	26.8041	0.000122	NA	NA	NA	NA	NA	NA	NA	NA	NA	NA	NA	NA	NA	NA	NA	NA	NA	NA	NA	NA	NA	NA	NA	NA	NA	NA	NA	NA	NA	NA	NA	NA	NA	NA	NA	NA	NA	NA	NA	NA	NA	NA
tr|A0A140NEF1|A0A140NEF1_ECOBD	NA	NA	NA	NA	NA	NA	NA	2	2	2	2	2	2.70056	9.27e-06	NA	NA	NA	NA	NA	NA	NA	NA	NA	NA	NA	NA	NA	NA	NA	NA	NA	NA	NA	NA	NA	NA	NA	NA	NA	NA	NA	NA	NA	NA	NA	NA	NA	NA	NA
tr|A0A140NEF5|A0A140NEF5_ECOBD	2	2	2	2	2	7.63889	4.12e-05	3	3	3	3	3	14.5833	6.08e-05	5	5	6	6	6	20.1389	0.000119	3	3	4	4	4	7.29167	0.000104	5	5	12	12	12	12.5	0.00023	6	6	11	11	11	12.5	0.000194	4	4	5	5	5	10.0694	0.000207
tr|A0A140NEF6|A0A140NEF6_ECOBD	8	8	36	36	36	51.7045	0.00121	7	7	46	46	46	37.5	0.00153	12	12	70	70	70	44.8864	0.00227	4	4	8	8	8	26.7045	0.00034	10	10	96	96	96	42.0455	0.00301	7	7	75	75	75	37.5	0.00216	7	7	20	20	20	37.5	0.00135
tr|A0A140NEF7|A0A140NEF7_ECOBD	21	21	71	71	71	58.4767	0.00103	19	19	49	49	49	59.2138	0.000702	19	19	57	57	57	58.231	0.000799	14	14	47	47	47	36.855	0.000863	19	18	42	41	41.7069	48.1572	0.000566	16	16	51	51	51	42.9975	0.000636	9	9	20	20	20	23.0958	0.000585
tr|A0A140NEF8|A0A140NEF8_ECOBD	7	7	9	9	9	35.4478	0.000199	7	7	10	10	10	31.7164	0.000218	7	7	10	10	10	38.0597	0.000213	3	3	4	4	4	10.4478	0.000112	6	6	7	7	7	30.2239	0.000144	6	6	7	7	7	30.597	0.000133	3	3	4	4	4	11.5672	0.000178
tr|A0A140NEF9|A0A140NEF9_ECOBD	NA	NA	NA	NA	NA	NA	NA	NA	NA	NA	NA	NA	NA	NA	NA	NA	NA	NA	NA	NA	NA	2	2	2	2	2	5.37975	4.73e-05	NA	NA	NA	NA	NA	NA	NA	NA	NA	NA	NA	NA	NA	NA	NA	NA	NA	NA	NA	NA	NA
tr|A0A140NEG9|A0A140NEG9_ECOBD	3	3	7	7	7	17.0543	0.000161	6	6	8	8	8	29.845	0.000181	3	3	5	5	5	17.0543	0.000111	4	4	5	5	5	19.3798	0.000145	2	2	7	7	7	11.2403	0.00015	3	3	6	6	6	17.8295	0.000118	3	3	4	4	4	18.9922	0.000185
tr|A0A140NEH5|A0A140NEH5_ECOBD	NA	NA	NA	NA	NA	NA	NA	2	2	2	2	2	10.0775	4.52e-05	NA	NA	NA	NA	NA	NA	NA	NA	NA	NA	NA	NA	NA	NA	NA	NA	NA	NA	NA	NA	NA	NA	NA	NA	NA	NA	NA	NA	NA	NA	NA	NA	NA	NA	NA
tr|A0A140NEH6|A0A140NEH6_ECOBD	NA	NA	NA	NA	NA	NA	NA	NA	NA	NA	NA	NA	NA	NA	NA	NA	NA	NA	NA	NA	NA	NA	NA	NA	NA	NA	NA	NA	NA	NA	NA	NA	NA	NA	NA	NA	NA	NA	NA	NA	NA	NA	NA	NA	NA	NA	NA	NA	NA
tr|A0A140NEH9|A0A140NEH9_ECOBD	2	2	2	2	2	28.4916	6.62e-05	3	2	5	2	4	21.7877	0.00013	2	2	2	2	2	18.4358	6.38e-05	NA	NA	NA	NA	NA	NA	NA	NA	NA	NA	NA	NA	NA	NA	NA	NA	NA	NA	NA	NA	NA	NA	NA	NA	NA	NA	NA	NA
tr|A0A140NEI9|A0A140NEI9_ECOBD	7	7	8	8	8	30.4651	0.00011	12	12	16	16	16	46.5116	0.000217	9	9	16	16	16	35.814	0.000212	7	7	13	13	13	21.8605	0.000226	11	11	19	19	19	33.0233	0.000244	14	14	26	26	26	38.8372	0.000307	3	3	5	5	5	8.60465	0.000138
tr|A0A140NEJ2|A0A140NEJ2_ECOBD	2	2	3	3	3	15.5556	0.000132	3	3	4	4	4	20.7407	0.000173	3	3	5	5	5	20.7407	0.000211	NA	NA	NA	NA	NA	NA	NA	NA	NA	NA	NA	NA	NA	NA	NA	NA	NA	NA	NA	NA	NA	NA	NA	NA	NA	NA	NA	NA
tr|A0A140NEJ3|A0A140NEJ3_ECOBD	13	13	31	31	31	64.5161	0.000847	14	14	32	32	32	59.9078	0.00086	12	12	24	24	24	52.5346	0.000631	10	10	38	38	38	41.0138	0.00131	10	10	31	31	31	43.7788	0.000789	14	14	36	36	36	66.8203	0.000842	5	5	7	7	7	22.1198	0.000384
tr|A0A140NEJ4|A0A140NEJ4_ECOBD	9	9	22	22	22	69.5238	0.00124	5	5	17	17	17	63.8095	0.000945	4	4	14	14	14	61.9048	0.000761	5	5	9	9	9	53.3333	0.000641	5	5	15	15	15	53.3333	0.000789	4	4	12	12	12	45.7143	0.00058	3	3	4	4	4	27.619	0.000454
tr|A0A140NEJ5|A0A140NEJ5_ECOBD	NA	NA	NA	NA	NA	NA	NA	NA	NA	NA	NA	NA	NA	NA	2	2	2	2	2	4.59364	4.03e-05	NA	NA	NA	NA	NA	NA	NA	NA	NA	NA	NA	NA	NA	NA	NA	NA	NA	NA	NA	NA	NA	2	2	2	2	2	7.42049	8.41e-05
tr|A0A140NEJ9|A0A140NEJ9_ECOBD	NA	NA	NA	NA	NA	NA	NA	2	2	2	2	2	7.01107	4.31e-05	2	2	2	2	2	8.48708	4.21e-05	NA	NA	NA	NA	NA	NA	NA	NA	NA	NA	NA	NA	NA	NA	3	3	3	3	3	14.3911	5.62e-05	NA	NA	NA	NA	NA	NA	NA
tr|A0A140NEK1|A0A140NEK1_ECOBD	14	14	17	17	17	44.4444	0.000233	20	20	25	25	25	50	0.000338	19	19	25	25	25	46.0648	0.00033	15	15	30	30	30	34.0278	0.000519	9	9	21	21	21	21.5278	0.000268	15	15	27	27	27	34.7222	0.000317	14	14	27	27	27	33.5648	0.000744
tr|A0A140NEK3|A0A140NEK3_ECOBD	7	7	27	27	27	47.8261	0.000994	7	7	38	38	38	58.3851	0.00138	8	8	32	32	32	59.6273	0.00113	6	6	12	12	12	30.4348	0.000557	8	8	45	45	45	59.6273	0.00154	9	9	59	59	59	59.6273	0.00186	5	5	9	9	9	19.8758	0.000666
tr|A0A140NEK4|A0A140NEK4_ECOBD	7	7	14	14	14	38.3234	0.000248	7	7	13	13	13	32.6347	0.000227	8	8	15	15	15	38.3234	0.000256	5	5	8	8	8	14.0719	0.000179	4	4	8	8	8	13.1737	0.000132	4	4	11	11	11	13.1737	0.000167	3	3	6	6	6	8.38323	0.000214
tr|A0A140NEK5|A0A140NEK5_ECOBD	NA	NA	NA	NA	NA	NA	NA	NA	NA	NA	NA	NA	NA	NA	NA	NA	NA	NA	NA	NA	NA	NA	NA	NA	NA	NA	NA	NA	NA	NA	NA	NA	NA	NA	NA	NA	NA	NA	NA	NA	NA	NA	2	2	2	2	2	5.97484	7.49e-05
tr|A0A140NEK7|A0A140NEK7_ECOBD	NA	NA	NA	NA	NA	NA	NA	2	2	2	2	2	5.52995	2.69e-05	NA	NA	NA	NA	NA	NA	NA	NA	NA	NA	NA	NA	NA	NA	NA	NA	NA	NA	NA	NA	NA	NA	NA	NA	NA	NA	NA	NA	NA	NA	NA	NA	NA	NA	NA
tr|A0A140NEL2|A0A140NEL2_ECOBD	2	2	2	2	2	7.18447	2.3e-05	NA	NA	NA	NA	NA	NA	NA	NA	NA	NA	NA	NA	NA	NA	NA	NA	NA	NA	NA	NA	NA	NA	NA	NA	NA	NA	NA	NA	NA	NA	NA	NA	NA	NA	NA	NA	NA	NA	NA	NA	NA	NA
tr|A0A140NEL3|A0A140NEL3_ECOBD	NA	NA	NA	NA	NA	NA	NA	NA	NA	NA	NA	NA	NA	NA	NA	NA	NA	NA	NA	NA	NA	NA	NA	NA	NA	NA	NA	NA	NA	NA	NA	NA	NA	NA	NA	4	4	5	5	5	25.4144	0.00014	2	2	3	3	3	12.7072	0.000197
tr|A0A140NEL4|A0A140NEL4_ECOBD	NA	NA	NA	NA	NA	NA	NA	NA	NA	NA	NA	NA	NA	NA	NA	NA	NA	NA	NA	NA	NA	2	2	2	2	2	14.2857	8.54e-05	2	2	2	2	2	18.2857	6.31e-05	NA	NA	NA	NA	NA	NA	NA	NA	NA	NA	NA	NA	NA	NA
tr|A0A140NEL5|A0A140NEL5_ECOBD	15	15	119	119	119	66.6667	0.00277	14	14	94	94	94	66.2745	0.00215	11	11	96	96	96	50.9804	0.00215	10	10	40	40	40	53.3333	0.00117	10	10	36	36	36	50.9804	0.00078	11	11	54	54	54	53.7255	0.00108	7	7	29	29	29	23.5294	0.00135
tr|A0A140NEM4|A0A140NEM4_ECOBD	6	6	6	6	6	32.5243	0.000173	5	5	5	5	5	25.2427	0.000142	4	4	4	4	4	25.2427	0.000111	5	5	6	6	6	22.8155	0.000218	NA	NA	NA	NA	NA	NA	NA	2	2	2	2	2	14.5631	4.93e-05	3	3	3	3	3	18.4466	0.000173
tr|A0A140NEM8|A0A140NEM8_ECOBD	NA	NA	NA	NA	NA	NA	NA	NA	NA	NA	NA	NA	NA	NA	NA	NA	NA	NA	NA	NA	NA	NA	NA	NA	NA	NA	NA	NA	NA	NA	NA	NA	NA	NA	NA	NA	NA	NA	NA	NA	NA	NA	NA	NA	NA	NA	NA	NA	NA
tr|A0A140NEN0|A0A140NEN0_ECOBD	NA	NA	NA	NA	NA	NA	NA	NA	NA	NA	NA	NA	NA	NA	NA	NA	NA	NA	NA	NA	NA	NA	NA	NA	NA	NA	NA	NA	2	1	3	2	2.15385	2.34604	1.74e-05	2	1	2	1	1.06667	2.34604	7.94e-06	NA	NA	NA	NA	NA	NA	NA
tr|A0A140NEN1|A0A140NEN1_ECOBD	3	3	7	7	7	41.4286	0.000593	4	4	16	16	16	41.4286	0.00133	4	4	5	5	5	51.4286	0.000408	4	4	6	6	6	51.4286	0.000641	3	3	8	8	8	41.4286	0.000631	4	4	13	13	13	41.4286	0.000943	3	3	4	4	4	40	0.00068
tr|A0A140NEN2|A0A140NEN2_ECOBD	NA	NA	NA	NA	NA	NA	NA	NA	NA	NA	NA	NA	NA	NA	NA	NA	NA	NA	NA	NA	NA	NA	NA	NA	NA	NA	NA	NA	NA	NA	NA	NA	NA	NA	NA	NA	NA	NA	NA	NA	NA	NA	2	2	2	2	2	30.7692	0.000204
tr|A0A140NEN6|A0A140NEN6_ECOBD	9	9	90	90	90	64.9485	0.0055	9	9	74	74	74	71.134	0.00445	9	9	97	97	97	65.9794	0.00571	7	7	85	85	85	67.0103	0.00655	9	9	97	97	97	64.9485	0.00552	9	9	91	91	91	71.134	0.00476	5	5	82	82	82	55.6701	0.0101
tr|A0A140NEN8|A0A140NEN8_ECOBD	8	8	30	30	30	43.0939	0.000982	11	11	44	44	44	49.7238	0.00142	11	11	38	38	38	55.8011	0.0012	7	7	22	22	22	33.1492	0.000909	6	6	22	22	22	24.3094	0.000671	7	7	28	28	28	34.2541	0.000785	2	2	5	5	5	14.3646	0.000329
tr|A0A140NEP3|A0A140NEP3_ECOBD	3	3	3	3	3	5.35714	1.59e-05	4	4	5	5	5	5.35714	2.6e-05	4	4	5	5	5	4.91071	2.55e-05	4	4	4	4	4	3.39286	2.67e-05	NA	NA	NA	NA	NA	NA	NA	NA	NA	NA	NA	NA	NA	NA	NA	NA	NA	NA	NA	NA	NA
tr|A0A140NEP7|A0A140NEP7_ECOBD	2	2	3	3	3	9.77444	6.68e-05	NA	NA	NA	NA	NA	NA	NA	NA	NA	NA	NA	NA	NA	NA	2	2	2	2	2	9.3985	5.62e-05	3	3	4	4	4	10.9023	8.31e-05	3	3	5	5	5	12.406	9.54e-05	3	3	3	3	3	13.5338	0.000134
tr|A0A140NEQ0|A0A140NEQ0_ECOBD	28	28	118	118	118	68.3962	0.00165	29	29	81	81	81	62.0283	0.00111	33	33	109	109	109	72.1698	0.00147	20	20	49	49	49	47.6415	0.000864	26	26	66	66	66	58.0189	0.00086	26	26	77	77	77	65.3302	0.000922	8	8	11	11	11	22.6415	0.000309
tr|A0A140NEQ7|A0A140NEQ7_ECOBD	NA	NA	NA	NA	NA	NA	NA	NA	NA	NA	NA	NA	NA	NA	NA	NA	NA	NA	NA	NA	NA	NA	NA	NA	NA	NA	NA	NA	NA	NA	NA	NA	NA	NA	NA	NA	NA	NA	NA	NA	NA	NA	NA	NA	NA	NA	NA	NA	NA
tr|A0A140NEQ9|A0A140NEQ9_ECOBD	NA	NA	NA	NA	NA	NA	NA	NA	NA	NA	NA	NA	NA	NA	NA	NA	NA	NA	NA	NA	NA	NA	NA	NA	NA	NA	NA	NA	NA	NA	NA	NA	NA	NA	NA	NA	NA	NA	NA	NA	NA	NA	NA	NA	NA	NA	NA	NA	NA
tr|A0A140NER0|A0A140NER0_ECOBD	NA	NA	NA	NA	NA	NA	NA	NA	NA	NA	NA	NA	NA	NA	NA	NA	NA	NA	NA	NA	NA	NA	NA	NA	NA	NA	NA	NA	2	2	2	2	2	6.21891	1.37e-05	NA	NA	NA	NA	NA	NA	NA	NA	NA	NA	NA	NA	NA	NA
tr|A0A140NER5|A0A140NER5_ECOBD	NA	NA	NA	NA	NA	NA	NA	NA	NA	NA	NA	NA	NA	NA	NA	NA	NA	NA	NA	NA	NA	NA	NA	NA	NA	NA	NA	NA	2	2	3	3	3	2	3.31e-05	NA	NA	NA	NA	NA	NA	NA	NA	NA	NA	NA	NA	NA	NA
tr|A0A140NER9|A0A140NER9_ECOBD	11	11	15	15	15	16.4871	9.58e-05	13	13	15	15	15	21.875	9.43e-05	9	9	13	13	13	15.0862	7.99e-05	8	8	10	10	10	9.80603	8.05e-05	3	3	3	3	3	3.98707	1.79e-05	10	10	16	16	16	14.3319	8.75e-05	5	5	5	5	5	6.25	6.42e-05
tr|A0A140NES1|A0A140NES1_ECOBD	4	4	12	12	12	57.5	0.000889	4	4	9	9	9	58.75	0.000656	3	3	15	15	15	50	0.00107	3	3	9	9	9	50	0.000841	4	4	14	14	14	57.5	0.000967	3	3	28	28	28	50	0.00178	3	3	5	5	5	50	0.000744
tr|A0A140NES2|A0A140NES2_ECOBD	NA	NA	NA	NA	NA	NA	NA	NA	NA	NA	NA	NA	NA	NA	NA	NA	NA	NA	NA	NA	NA	NA	NA	NA	NA	NA	NA	NA	NA	NA	NA	NA	NA	NA	NA	NA	NA	NA	NA	NA	NA	NA	NA	NA	NA	NA	NA	NA	NA
tr|A0A140NET2|A0A140NET2_ECOBD	65	65	681	681	681	83.1019	0.00934	66	66	743	743	743	85.4167	0.01	67	67	627	627	627	87.7315	0.00828	40	40	457	457	457	64.5833	0.00791	65	65	742	742	742	80.0926	0.00949	67	66	799	798	798.963	82.1759	0.00939	29	29	113	113	113	46.9907	0.00311
tr|A0A140NET7|A0A140NET7_ECOBD	2	2	2	2	2	15.7895	6.93e-05	2	2	2	2	2	15.7895	6.82e-05	NA	NA	NA	NA	NA	NA	NA	NA	NA	NA	NA	NA	NA	NA	NA	NA	NA	NA	NA	NA	NA	3	3	3	3	3	26.3158	8.91e-05	NA	NA	NA	NA	NA	NA	NA
tr|A0A140NEU2|A0A140NEU2_ECOBD	3	3	6	6	6	39.6226	0.000671	2	2	4	4	4	39.6226	0.00044	2	2	4	4	4	39.6226	0.000431	2	2	2	2	2	32.0755	0.000282	3	3	3	3	3	39.6226	0.000313	2	2	2	2	2	20.7547	0.000192	NA	NA	NA	NA	NA	NA	NA
tr|A0A140NEU3|A0A140NEU3_ECOBD	2	2	9	9	9	23.301	0.000518	3	3	4	4	4	23.301	0.000227	3	3	4	4	4	23.301	0.000222	NA	NA	NA	NA	NA	NA	NA	NA	NA	NA	NA	NA	NA	NA	NA	NA	NA	NA	NA	NA	NA	NA	NA	NA	NA	NA	NA	NA
tr|A0A140NEV1|A0A140NEV1_ECOBD	4	4	6	6	6	8.3499	7.07e-05	8	8	10	10	10	21.67	0.000116	5	5	10	10	10	11.332	0.000113	5	5	7	7	7	7.75348	0.000104	6	6	12	12	12	15.7058	0.000132	6	6	8	8	8	15.507	8.07e-05	4	4	4	4	4	7.35586	9.47e-05
tr|A0A140NEV3|A0A140NEV3_ECOBD	NA	NA	NA	NA	NA	NA	NA	NA	NA	NA	NA	NA	NA	NA	3	3	3	3	3	8.3871	2.76e-05	2	2	2	2	2	4.51613	2.41e-05	2	2	2	2	2	5.32258	1.78e-05	NA	NA	NA	NA	NA	NA	NA	NA	NA	NA	NA	NA	NA	NA
tr|A0A140NEV5|A0A140NEV5_ECOBD	15	15	40	40	40	38.4181	0.000446	24	24	41	41	41	50.4708	0.000451	19	19	30	30	30	41.8079	0.000322	14	14	30	30	30	28.4369	0.000422	13	13	18	18	18	26.9303	0.000187	17	17	34	34	34	36.7232	0.000325	10	10	19	19	19	21.6573	0.000426
tr|A0A140NEV9|A0A140NEV9_ECOBD	NA	NA	NA	NA	NA	NA	NA	2	2	2	2	2	7.173	4.92e-05	NA	NA	NA	NA	NA	NA	NA	NA	NA	NA	NA	NA	NA	NA	NA	NA	NA	NA	NA	NA	NA	NA	NA	NA	NA	NA	NA	NA	NA	NA	NA	NA	NA	NA	NA
tr|A0A140NEW0|A0A140NEW0_ECOBD	NA	NA	NA	NA	NA	NA	NA	NA	NA	NA	NA	NA	NA	NA	NA	NA	NA	NA	NA	NA	NA	NA	NA	NA	NA	NA	NA	NA	NA	NA	NA	NA	NA	NA	NA	NA	NA	NA	NA	NA	NA	NA	NA	NA	NA	NA	NA	NA	NA
tr|A0A140NEW2|A0A140NEW2_ECOBD	2	2	4	4	4	28.6957	0.000206	NA	NA	NA	NA	NA	NA	NA	NA	NA	NA	NA	NA	NA	NA	3	3	4	4	4	20.8696	0.00026	NA	NA	NA	NA	NA	NA	NA	NA	NA	NA	NA	NA	NA	NA	NA	NA	NA	NA	NA	NA	NA
tr|A0A140NEW3|A0A140NEW3_ECOBD	NA	NA	NA	NA	NA	NA	NA	NA	NA	NA	NA	NA	NA	NA	NA	NA	NA	NA	NA	NA	NA	NA	NA	NA	NA	NA	NA	NA	NA	NA	NA	NA	NA	NA	NA	2	1	2	1	1.0082	2.27273	9.69e-06	NA	NA	NA	NA	NA	NA	NA
tr|A0A140NEW4|A0A140NEW4_ECOBD	NA	NA	NA	NA	NA	NA	NA	NA	NA	NA	NA	NA	NA	NA	3	3	3	3	3	14.9194	6.9e-05	NA	NA	NA	NA	NA	NA	NA	NA	NA	NA	NA	NA	NA	NA	NA	NA	NA	NA	NA	NA	NA	8	8	13	13	13	34.2742	0.000624
tr|A0A140NEW5|A0A140NEW5_ECOBD	NA	NA	NA	NA	NA	NA	NA	NA	NA	NA	NA	NA	NA	NA	4	4	5	5	5	13.0982	7.19e-05	4	4	4	4	4	13.602	7.53e-05	NA	NA	NA	NA	NA	NA	NA	2	2	2	2	2	9.82368	2.56e-05	8	8	12	12	12	23.9295	0.00036
tr|A0A140NEW8|A0A140NEW8_ECOBD	3	3	12	12	12	19.8068	0.000344	2	2	8	8	8	11.1111	0.000226	5	5	16	16	16	26.087	0.000441	2	2	4	4	4	12.0773	0.000144	5	5	11	11	11	29.4686	0.000294	5	5	15	15	15	27.0531	0.000368	2	2	2	2	2	12.0773	0.000115
tr|A0A140NEW9|A0A140NEW9_ECOBD	9	9	13	13	13	17.9775	0.000108	11	11	12	12	12	18.9607	9.83e-05	10	9	13	12	12.4444	17.4157	9.97e-05	4	4	4	4	4	6.17978	4.2e-05	4	4	4	4	4	7.72472	3.1e-05	4	3	4	3	3.11111	3.93258	2.22e-05	NA	NA	NA	NA	NA	NA	NA
tr|A0A140NEX4|A0A140NEX4_ECOBD	NA	NA	NA	NA	NA	NA	NA	2	2	2	2	2	11.6667	3.89e-05	2	2	2	2	2	12.3333	3.8e-05	NA	NA	NA	NA	NA	NA	NA	NA	NA	NA	NA	NA	NA	NA	NA	NA	NA	NA	NA	NA	NA	NA	NA	NA	NA	NA	NA	NA
tr|A0A140NEX7|A0A140NEX7_ECOBD	NA	NA	NA	NA	NA	NA	NA	NA	NA	NA	NA	NA	NA	NA	NA	NA	NA	NA	NA	NA	NA	NA	NA	NA	NA	NA	NA	NA	NA	NA	NA	NA	NA	NA	NA	NA	NA	NA	NA	NA	NA	NA	7	7	10	10	10	20.1258	0.000374
tr|A0A140NEX9|A0A140NEX9_ECOBD	9	9	14	14	14	31.4225	0.000176	10	10	13	13	13	32.6964	0.000161	10	10	15	15	15	31.6348	0.000182	7	7	9	9	9	15.4989	0.000143	10	10	11	11	11	27.1762	0.000129	10	10	11	11	11	27.8132	0.000119	2	2	2	2	2	4.67091	5.06e-05
tr|A0A140NEY3|A0A140NEY3_ECOBD	14	14	21	21	21	56.25	0.000389	15	15	30	30	30	60.9375	0.000547	15	15	28	28	28	50.9375	0.000499	7	7	9	9	9	20.3125	0.00021	14	14	39	39	39	41.5625	0.000673	11	11	40	40	40	35.9375	0.000635	7	7	10	10	10	18.4375	0.000372
tr|A0A140NEY7|A0A140NEY7_ECOBD	4	4	5	5	5	12.3746	9.91e-05	5	5	6	6	6	19.398	0.000117	5	5	7	7	7	23.4114	0.000134	3	3	5	5	5	11.0368	0.000125	7	7	8	8	8	20.4013	0.000148	5	5	5	5	5	14.7157	8.49e-05	2	2	5	5	5	8.02676	0.000199
tr|A0A140NEY8|A0A140NEY8_ECOBD	17	17	34	34	34	41.2674	0.000311	17	17	25	25	25	38.6399	0.000225	17	17	29	29	29	35.085	0.000256	7	7	13	13	13	11.2828	0.00015	5	5	7	7	7	8.65533	5.98e-05	11	11	18	18	18	18.8563	0.000141	6	6	6	6	6	9.58269	0.00011
tr|A0A140NEZ0|A0A140NEZ0_ECOBD	NA	NA	NA	NA	NA	NA	NA	NA	NA	NA	NA	NA	NA	NA	NA	NA	NA	NA	NA	NA	NA	NA	NA	NA	NA	NA	NA	NA	NA	NA	NA	NA	NA	NA	NA	NA	NA	NA	NA	NA	NA	NA	NA	NA	NA	NA	NA	NA	NA
tr|A0A140NF01|A0A140NF01_ECOBD	27	27	122	122	122	61.5752	0.00173	27	27	111	111	111	53.4606	0.00155	33	33	127	127	127	57.7566	0.00173	22	22	91	91	91	45.8234	0.00162	35	35	205	205	205	63.4845	0.0027	39	39	294	294	294	69.4511	0.00356	20	20	64	64	64	42.2434	0.00182
tr|A0A140NF03|A0A140NF03_ECOBD	3	3	3	3	3	12.7737	6.49e-05	NA	NA	NA	NA	NA	NA	NA	2	2	2	2	2	11.6788	4.17e-05	NA	NA	NA	NA	NA	NA	NA	NA	NA	NA	NA	NA	NA	NA	2	2	2	2	2	9.85401	3.71e-05	NA	NA	NA	NA	NA	NA	NA
tr|A0A140NF10|A0A140NF10_ECOBD	16	16	28	28	28	26.9481	0.000269	14	14	22	22	22	24.513	0.000208	15	15	27	27	27	30.3571	0.00025	13	13	17	17	17	21.2662	0.000206	14	14	16	16	16	25.6494	0.000143	21	21	28	28	28	37.6623	0.000231	26	25	54	53	53.7571	39.4481	0.00104
tr|A0A140NF13|A0A140NF13_ECOBD	4	4	6	6	6	11.6531	9.64e-05	7	7	11	11	11	15.4472	0.000174	6	6	7	7	7	16.8022	0.000108	NA	NA	NA	NA	NA	NA	NA	4	4	6	6	6	9.7561	8.98e-05	5	5	9	9	9	12.7371	0.000124	2	2	2	2	2	5.42005	6.45e-05
tr|A0A140NF15|A0A140NF15_ECOBD	4	4	7	7	7	14.7465	9.56e-05	7	7	8	8	8	25.3456	0.000108	2	2	3	3	3	7.14286	3.94e-05	NA	NA	NA	NA	NA	NA	NA	NA	NA	NA	NA	NA	NA	NA	NA	NA	NA	NA	NA	NA	NA	12	12	44	44	44	35.9447	0.00121
tr|A0A140NF19|A0A140NF19_ECOBD	6	6	8	8	8	33.3333	0.000153	8	8	17	17	17	44.3366	0.000321	9	9	16	16	16	49.1909	0.000296	4	4	8	8	8	12.945	0.000194	5	5	6	6	6	22.0065	0.000107	6	6	9	9	9	23.6246	0.000148	5	5	10	10	10	18.4466	0.000385
tr|A0A140NF20|A0A140NF20_ECOBD	NA	NA	NA	NA	NA	NA	NA	NA	NA	NA	NA	NA	NA	NA	NA	NA	NA	NA	NA	NA	NA	NA	NA	NA	NA	NA	NA	NA	NA	NA	NA	NA	NA	NA	NA	2	2	2	2	2	9.96441	3.61e-05	NA	NA	NA	NA	NA	NA	NA
tr|A0A140NF23|A0A140NF23_ECOBD	NA	NA	NA	NA	NA	NA	NA	NA	NA	NA	NA	NA	NA	NA	NA	NA	NA	NA	NA	NA	NA	NA	NA	NA	NA	NA	NA	NA	NA	NA	NA	NA	NA	NA	NA	NA	NA	NA	NA	NA	NA	NA	2	2	2	2	2	9.96016	9.49e-05
tr|A0A140NF24|A0A140NF24_ECOBD	13	13	143	143	143	91.1111	0.00942	15	14	145	143	143.914	91.1111	0.00933	17	16	172	171	171.586	91.1111	0.0109	14	13	306	305	305.79	91.1111	0.0254	15	14	147	145	145.901	75.5556	0.00895	14	13	201	198	199.404	75.5556	0.0112	10	10	296	296	296	86.6667	0.0392
tr|A0A140NF29|A0A140NF29_ECOBD	NA	NA	NA	NA	NA	NA	NA	NA	NA	NA	NA	NA	NA	NA	NA	NA	NA	NA	NA	NA	NA	NA	NA	NA	NA	NA	NA	NA	NA	NA	NA	NA	NA	NA	NA	NA	NA	NA	NA	NA	NA	NA	3	3	3	3	3	41.5094	0.000337
tr|A0A140NF30|A0A140NF30_ECOBD	NA	NA	NA	NA	NA	NA	NA	2	2	3	3	3	18.9349	0.000104	NA	NA	NA	NA	NA	NA	NA	NA	NA	NA	NA	NA	NA	NA	NA	NA	NA	NA	NA	NA	NA	4	4	5	5	5	19.5266	0.00015	4	4	6	6	6	19.5266	0.000423
tr|A0A140NF32|A0A140NF32_ECOBD	10	10	115	115	115	66.1972	0.0048	11	11	100	100	100	69.7183	0.00411	10	10	120	120	120	67.6056	0.00482	6	6	69	69	69	43.662	0.00363	10	10	66	66	66	48.5915	0.00257	10	10	62	62	62	48.5915	0.00222	7	7	46	46	46	47.8873	0.00386
tr|A0A140NF33|A0A140NF33_ECOBD	5	5	14	14	14	44.6809	0.000588	2	2	4	4	4	25.5319	0.000166	9	9	13	13	13	77.305	0.000526	4	4	5	5	5	26.9504	0.000265	3	3	3	3	3	23.4043	0.000118	5	5	6	6	6	41.1348	0.000216	NA	NA	NA	NA	NA	NA	NA
tr|A0A140NF34|A0A140NF34_ECOBD	NA	NA	NA	NA	NA	NA	NA	NA	NA	NA	NA	NA	NA	NA	NA	NA	NA	NA	NA	NA	NA	NA	NA	NA	NA	NA	NA	NA	NA	NA	NA	NA	NA	NA	NA	NA	NA	NA	NA	NA	NA	NA	6	6	7	7	7	22.6562	0.000326
tr|A0A140NF36|A0A140NF36_ECOBD	NA	NA	NA	NA	NA	NA	NA	2	2	2	2	2	8.65801	5.05e-05	NA	NA	NA	NA	NA	NA	NA	2	2	2	2	2	9.95671	6.47e-05	NA	NA	NA	NA	NA	NA	NA	NA	NA	NA	NA	NA	NA	NA	NA	NA	NA	NA	NA	NA	NA
tr|A0A140NF40|A0A140NF40_ECOBD	2	2	3	3	3	17.6471	0.000116	4	4	4	4	4	37.9085	0.000153	2	2	2	2	2	16.9935	7.46e-05	NA	NA	NA	NA	NA	NA	NA	3	3	3	3	3	28.1046	0.000108	3	3	4	4	4	28.1046	0.000133	2	2	2	2	2	19.6078	0.000156
tr|A0A140NF41|A0A140NF41_ECOBD	5	5	19	19	19	19.1638	0.000392	14	14	21	21	21	47.0383	0.000427	15	15	25	25	25	45.993	0.000497	7	7	12	12	12	24.3902	0.000313	14	14	34	34	34	37.6307	0.000654	15	15	28	28	28	45.993	0.000495	7	7	12	12	12	22.6481	0.000498
tr|A0A140NF44|A0A140NF44_ECOBD	NA	NA	NA	NA	NA	NA	NA	2	2	2	2	2	10.6838	4.99e-05	NA	NA	NA	NA	NA	NA	NA	NA	NA	NA	NA	NA	NA	NA	2	2	2	2	2	14.9573	4.72e-05	NA	NA	NA	NA	NA	NA	NA	NA	NA	NA	NA	NA	NA	NA
tr|A0A140NF49|A0A140NF49_ECOBD	4	4	10	10	10	42.8571	0.000651	2	2	2	2	2	28.5714	0.000128	2	2	3	3	3	20.8791	0.000188	3	3	4	4	4	37.3626	0.000329	NA	NA	NA	NA	NA	NA	NA	2	2	3	3	3	21.978	0.000167	NA	NA	NA	NA	NA	NA	NA
tr|A0A140NF50|A0A140NF50_ECOBD	NA	NA	NA	NA	NA	NA	NA	2	2	2	2	2	13.1148	4.78e-05	2	2	2	2	2	9.83607	4.68e-05	NA	NA	NA	NA	NA	NA	NA	NA	NA	NA	NA	NA	NA	NA	NA	NA	NA	NA	NA	NA	NA	NA	NA	NA	NA	NA	NA	NA
tr|A0A140NF52|A0A140NF52_ECOBD	NA	NA	NA	NA	NA	NA	NA	NA	NA	NA	NA	NA	NA	NA	NA	NA	NA	NA	NA	NA	NA	NA	NA	NA	NA	NA	NA	NA	2	1	2	1	1.02174	5.80645	1.82e-05	NA	NA	NA	NA	NA	NA	NA	NA	NA	NA	NA	NA	NA	NA
tr|A0A140NF56|A0A140NF56_ECOBD	2	2	6	6	6	11.7021	0.000189	3	3	5	5	5	22.8723	0.000155	4	4	7	7	7	22.8723	0.000212	2	2	4	4	4	10.1064	0.000159	2	2	5	5	5	12.766	0.000147	2	2	3	3	3	11.1702	8.1e-05	2	2	3	3	3	10.1064	0.00019
tr|A0A140NF57|A0A140NF57_ECOBD	NA	NA	NA	NA	NA	NA	NA	3	3	3	3	3	14.0984	5.74e-05	3	3	3	3	3	9.18033	5.61e-05	4	4	12	12	12	17.0492	0.000294	NA	NA	NA	NA	NA	NA	NA	2	2	2	2	2	8.19672	3.33e-05	4	4	13	13	13	17.377	0.000507
tr|A0A140NF60|A0A140NF60_ECOBD	NA	NA	NA	NA	NA	NA	NA	NA	NA	NA	NA	NA	NA	NA	NA	NA	NA	NA	NA	NA	NA	NA	NA	NA	NA	NA	NA	NA	NA	NA	NA	NA	NA	NA	NA	NA	NA	NA	NA	NA	NA	NA	NA	NA	NA	NA	NA	NA	NA
tr|A0A140NF62|A0A140NF62_ECOBD	NA	NA	NA	NA	NA	NA	NA	NA	NA	NA	NA	NA	NA	NA	NA	NA	NA	NA	NA	NA	NA	NA	NA	NA	NA	NA	NA	NA	2	2	2	2	2	10.8787	4.62e-05	2	2	2	2	2	9.20502	4.25e-05	NA	NA	NA	NA	NA	NA	NA
tr|A0A140NF64|A0A140NF64_ECOBD	NA	NA	NA	NA	NA	NA	NA	NA	NA	NA	NA	NA	NA	NA	NA	NA	NA	NA	NA	NA	NA	NA	NA	NA	NA	NA	NA	NA	NA	NA	NA	NA	NA	NA	NA	NA	NA	NA	NA	NA	NA	NA	2	2	2	2	2	5.15222	5.58e-05
tr|A0A140NF66|A0A140NF66_ECOBD	5	5	13	13	13	11.157	0.000106	12	12	16	16	16	21.3499	0.000129	7	7	14	14	14	7.85124	0.00011	10	10	12	12	12	13.3609	0.000124	2	2	5	5	5	4.6832	3.8e-05	5	5	10	10	10	10.7438	6.99e-05	7	7	10	10	10	9.91736	0.000164
tr|A0A140NF68|A0A140NF68_ECOBD	7	7	10	10	10	49.0566	0.000373	5	5	6	6	6	39.6226	0.00022	6	6	9	9	9	35.8491	0.000323	7	7	12	12	12	42.7673	0.000564	7	7	9	9	9	50.3145	0.000313	7	7	14	14	14	48.4277	0.000447	4	4	5	5	5	27.673	0.000374
tr|A0A140NF69|A0A140NF69_ECOBD	NA	NA	NA	NA	NA	NA	NA	NA	NA	NA	NA	NA	NA	NA	NA	NA	NA	NA	NA	NA	NA	NA	NA	NA	NA	NA	NA	NA	NA	NA	NA	NA	NA	NA	NA	NA	NA	NA	NA	NA	NA	NA	NA	NA	NA	NA	NA	NA	NA
tr|A0A140NF70|A0A140NF70_ECOBD	3	3	6	6	6	25.9259	0.000329	4	4	8	8	8	25.9259	0.000432	5	5	6	6	6	36.1111	0.000317	2	2	4	4	4	15.7407	0.000277	4	4	6	6	6	33.3333	0.000307	2	2	4	4	4	15.7407	0.000188	2	2	2	2	2	15.7407	0.00022
tr|A0A140NF71|A0A140NF71_ECOBD	3	3	3	3	3	23.0366	9.31e-05	2	2	2	2	2	16.2304	6.11e-05	NA	NA	NA	NA	NA	NA	NA	NA	NA	NA	NA	NA	NA	NA	2	1	3	2	2.5	11.5183	7.23e-05	3	2	4	2	2.23529	11.5183	5.94e-05	NA	NA	NA	NA	NA	NA	NA
tr|A0A140NF74|A0A140NF74_ECOBD	3	3	4	4	4	7.03704	2.93e-05	3	3	3	3	3	3.45679	2.16e-05	3	3	3	3	3	4.5679	2.11e-05	NA	NA	NA	NA	NA	NA	NA	3	3	3	3	3	4.07407	2.05e-05	4	4	4	4	4	6.66667	2.51e-05	4	4	4	4	4	3.95062	5.88e-05
tr|A0A140NF78|A0A140NF78_ECOBD	4	4	8	8	8	15.9875	0.000149	7	7	9	9	9	27.5862	0.000165	5	5	6	6	6	19.4357	0.000107	4	4	5	5	5	12.2257	0.000117	3	3	3	3	3	9.09091	5.19e-05	6	6	8	8	8	18.4953	0.000127	3	3	3	3	3	13.4796	0.000112
tr|A0A140NF80|A0A140NF80_ECOBD	9	9	114	114	114	62.3853	0.0062	9	9	76	76	76	62.3853	0.00407	8	8	87	87	87	69.7248	0.00456	5	5	20	20	20	56.8807	0.00137	11	11	57	57	57	96.3303	0.00289	8	8	48	48	48	88.0734	0.00224	3	3	11	11	11	30.2752	0.0012
tr|A0A140NF84|A0A140NF84_ECOBD	2	2	3	3	3	7.5188	0.000134	NA	NA	NA	NA	NA	NA	NA	2	2	2	2	2	12.782	8.58e-05	NA	NA	NA	NA	NA	NA	NA	2	2	5	5	5	12.782	0.000208	2	2	3	3	3	12.782	0.000115	NA	NA	NA	NA	NA	NA	NA
tr|A0A140NF85|A0A140NF85_ECOBD	NA	NA	NA	NA	NA	NA	NA	NA	NA	NA	NA	NA	NA	NA	NA	NA	NA	NA	NA	NA	NA	NA	NA	NA	NA	NA	NA	NA	NA	NA	NA	NA	NA	NA	NA	NA	NA	NA	NA	NA	NA	NA	3	3	5	5	5	12.1569	0.000233
tr|A0A140NF86|A0A140NF86_ECOBD	26	26	81	81	81	49.6614	0.00108	29	29	65	65	65	55.079	0.000856	33	33	74	74	74	58.2393	0.000953	19	19	44	44	44	39.9549	0.000742	28	28	74	74	74	55.9819	0.000923	33	33	70	70	70	58.465	0.000802	17	17	40	40	40	35.4402	0.00108
tr|A0A140NF92|A0A140NF92_ECOBD	2	2	2	2	2	18.3099	8.35e-05	3	3	5	5	5	33.0986	0.000205	3	3	6	6	6	22.5352	0.000241	2	2	3	3	3	13.3803	0.000158	NA	NA	NA	NA	NA	NA	NA	4	4	8	8	8	35.2113	0.000286	3	3	5	5	5	22.5352	0.000419
tr|A0A140NF95|A0A140NF95_ECOBD	4	4	4	4	4	7.31261	4.33e-05	6	6	6	6	6	13.3455	6.4e-05	5	5	5	5	5	9.32358	5.22e-05	3	3	4	4	4	5.85009	5.47e-05	NA	NA	NA	NA	NA	NA	NA	3	3	3	3	3	7.86106	2.78e-05	NA	NA	NA	NA	NA	NA	NA
tr|A0A140NF98|A0A140NF98_ECOBD	NA	NA	NA	NA	NA	NA	NA	NA	NA	NA	NA	NA	NA	NA	NA	NA	NA	NA	NA	NA	NA	NA	NA	NA	NA	NA	NA	NA	NA	NA	NA	NA	NA	NA	NA	NA	NA	NA	NA	NA	NA	NA	NA	NA	NA	NA	NA	NA	NA
tr|A0A140NF99|A0A140NF99_ECOBD	NA	NA	NA	NA	NA	NA	NA	NA	NA	NA	NA	NA	NA	NA	NA	NA	NA	NA	NA	NA	NA	NA	NA	NA	NA	NA	NA	NA	NA	NA	NA	NA	NA	NA	NA	NA	NA	NA	NA	NA	NA	NA	3	3	4	4	4	26.7857	0.000425
tr|A0A140NFA1|A0A140NFA1_ECOBD	3	3	6	6	6	18.5345	0.000153	NA	NA	NA	NA	NA	NA	NA	3	3	3	3	3	10.7759	7.38e-05	4	4	6	6	6	12.069	0.000193	NA	NA	NA	NA	NA	NA	NA	3	3	4	4	4	7.75862	8.75e-05	3	3	5	5	5	12.5	0.000257
tr|A0A140NFA2|A0A140NFA2_ECOBD	NA	NA	NA	NA	NA	NA	NA	3	3	3	3	3	14.2857	7.81e-05	NA	NA	NA	NA	NA	NA	NA	NA	NA	NA	NA	NA	NA	NA	NA	NA	NA	NA	NA	NA	NA	NA	NA	NA	NA	NA	NA	NA	3	3	4	4	4	15.1786	0.000213
tr|A0A140NFA6|A0A140NFA6_ECOBD	NA	NA	NA	NA	NA	NA	NA	NA	NA	NA	NA	NA	NA	NA	NA	NA	NA	NA	NA	NA	NA	NA	NA	NA	NA	NA	NA	NA	NA	NA	NA	NA	NA	NA	NA	NA	NA	NA	NA	NA	NA	NA	5	5	34	34	34	48.8636	0.0046
tr|A0A140NFA7|A0A140NFA7_ECOBD	NA	NA	NA	NA	NA	NA	NA	NA	NA	NA	NA	NA	NA	NA	NA	NA	NA	NA	NA	NA	NA	NA	NA	NA	NA	NA	NA	NA	NA	NA	NA	NA	NA	NA	NA	NA	NA	NA	NA	NA	NA	NA	2	2	2	2	2	9.32945	6.94e-05
tr|A0A140NFA8|A0A140NFA8_ECOBD	NA	NA	NA	NA	NA	NA	NA	NA	NA	NA	NA	NA	NA	NA	NA	NA	NA	NA	NA	NA	NA	NA	NA	NA	NA	NA	NA	NA	NA	NA	NA	NA	NA	NA	NA	NA	NA	NA	NA	NA	NA	NA	2	2	2	2	2	2.2113	2.93e-05
tr|A0A140NFA9|A0A140NFA9_ECOBD	14	13	127	125	126.055	93.3333	0.0083	13	12	172	170	171.086	93.3333	0.0111	13	12	122	121	121.414	93.3333	0.0077	15	13	83	81	81.3361	93.3333	0.00675	12	11	179	177	178.099	75.5556	0.0109	15	14	228	225	226.596	75.5556	0.0128	10	10	58	58	58	48.8889	0.00767
tr|A0A140NFB8|A0A140NFB8_ECOBD	5	5	14	14	14	71.2121	0.00126	4	4	6	6	6	71.2121	0.00053	5	5	9	9	9	71.2121	0.000778	3	3	3	3	3	65.1515	0.00034	5	5	8	8	8	71.2121	0.000669	4	4	7	7	7	71.2121	0.000538	NA	NA	NA	NA	NA	NA	NA
tr|A0A140NFB9|A0A140NFB9_ECOBD	5	4	6	5	5.83333	9.35039	3.4e-05	5	5	6	6	6	6.49606	3.45e-05	5	5	7	7	7	9.05512	3.93e-05	2	2	4	4	4	2.16535	2.94e-05	2	2	3	3	3	3.83858	1.63e-05	2	2	2	2	2	2.16535	9.99e-06	NA	NA	NA	NA	NA	NA	NA
tr|A0A140NFC0|A0A140NFC0_ECOBD	NA	NA	NA	NA	NA	NA	NA	2	2	2	2	2	5.90015	1.77e-05	NA	NA	NA	NA	NA	NA	NA	NA	NA	NA	NA	NA	NA	NA	NA	NA	NA	NA	NA	NA	NA	NA	NA	NA	NA	NA	NA	NA	NA	NA	NA	NA	NA	NA	NA
tr|A0A140NFC3|A0A140NFC3_ECOBD	NA	NA	NA	NA	NA	NA	NA	NA	NA	NA	NA	NA	NA	NA	NA	NA	NA	NA	NA	NA	NA	NA	NA	NA	NA	NA	NA	NA	NA	NA	NA	NA	NA	NA	NA	NA	NA	NA	NA	NA	NA	NA	4	4	7	7	7	25.4902	0.000409
tr|A0A140NFC6|A0A140NFC6_ECOBD	18	18	104	104	104	88.3436	0.00378	19	19	111	111	111	90.7975	0.00397	20	20	117	117	117	94.4785	0.0041	13	13	124	124	124	64.4172	0.00569	19	19	224	224	224	94.4785	0.00759	19	19	183	183	183	90.184	0.0057	8	8	30	30	30	40.4908	0.00219
tr|A0A140NFC7|A0A140NFC7_ECOBD	2	2	3	3	3	13.9073	0.000118	3	3	4	4	4	24.5033	0.000155	3	3	4	4	4	13.9073	0.000151	NA	NA	NA	NA	NA	NA	NA	NA	NA	NA	NA	NA	NA	NA	NA	NA	NA	NA	NA	NA	NA	NA	NA	NA	NA	NA	NA	NA
tr|A0A140NFD1|A0A140NFD1_ECOBD	NA	NA	NA	NA	NA	NA	NA	2	2	2	2	2	8.04598	4.47e-05	NA	NA	NA	NA	NA	NA	NA	2	2	2	2	2	7.66284	5.73e-05	NA	NA	NA	NA	NA	NA	NA	NA	NA	NA	NA	NA	NA	NA	NA	NA	NA	NA	NA	NA	NA
tr|A0A140NFD2|A0A140NFD2_ECOBD	3	3	3	3	3	23.9852	6.56e-05	6	6	6	6	6	28.4133	0.000129	3	3	4	4	4	25.4613	8.42e-05	4	4	4	4	4	16.6052	0.00011	5	5	6	6	6	24.3542	0.000122	6	6	8	8	8	30.6273	0.00015	4	4	6	6	6	21.0332	0.000264
tr|A0A140NFD7|A0A140NFD7_ECOBD	48	48	762	762	762	86.2191	0.016	45	45	754	754	754	80.5654	0.0155	47	47	700	700	700	83.3922	0.0141	29	29	422	422	422	73.1449	0.0111	47	47	1085	1085	1085	83.7456	0.0212	45	45	1218	1218	1218	84.0989	0.0218	22	22	174	174	174	53.0035	0.00732
tr|A0A140NFD8|A0A140NFD8_ECOBD	6	6	6	6	6	41.0072	0.000256	7	7	13	13	13	48.2014	0.000546	8	8	11	11	11	57.554	0.000452	5	5	9	9	9	38.1295	0.000484	4	4	7	7	7	28.777	0.000278	5	5	8	8	8	41.0072	0.000292	NA	NA	NA	NA	NA	NA	NA
tr|A0A140NFE1|A0A140NFE1_ECOBD	NA	NA	NA	NA	NA	NA	NA	NA	NA	NA	NA	NA	NA	NA	NA	NA	NA	NA	NA	NA	NA	NA	NA	NA	NA	NA	NA	NA	NA	NA	NA	NA	NA	NA	NA	2	1	3	2	2.28571	3.47222	2.69e-05	NA	NA	NA	NA	NA	NA	NA
tr|A0A140NFE6|A0A140NFE6_ECOBD	2	2	3	3	3	15.0862	7.66e-05	4	4	5	5	5	30.1724	0.000126	2	2	3	3	3	15.0862	7.38e-05	2	2	2	2	2	9.91379	6.44e-05	4	4	26	26	26	24.569	0.000619	5	5	12	12	12	29.3103	0.000263	NA	NA	NA	NA	NA	NA	NA
tr|A0A140NFE8|A0A140NFE8_ECOBD	8	8	22	22	22	49.5238	0.000621	8	8	19	19	19	34.2857	0.000528	12	12	28	28	28	58.0952	0.000761	7	7	14	14	14	40	0.000498	7	7	9	9	9	21.9048	0.000237	8	8	16	16	16	37.1429	0.000387	4	4	5	5	5	24.2857	0.000283
tr|A0A140NFE9|A0A140NFE9_ECOBD	16	16	153	153	153	66.4596	0.00563	16	16	120	120	120	79.5031	0.00435	19	19	87	87	87	81.3665	0.00308	13	13	78	78	78	50.9317	0.00362	22	22	69	69	69	65.8385	0.00237	20	20	63	63	63	68.323	0.00199	8	8	51	51	51	40.3727	0.00377
tr|A0A140NFF3|A0A140NFF3_ECOBD	7	7	15	15	15	51.5625	0.000463	10	10	18	18	18	51.5625	0.000547	9	9	17	17	17	63.5417	0.000505	6	6	12	12	12	19.7917	0.000467	2	2	4	4	4	7.29167	0.000115	7	6	15	14	14.4375	49.4792	0.000382	8	8	13	13	13	38.5417	0.000806
tr|A0A140NFF4|A0A140NFF4_ECOBD	6	6	9	9	9	22.1333	0.000142	6	6	6	6	6	18.6667	9.34e-05	12	12	17	17	17	37.3333	0.000259	3	3	4	4	4	11.2	7.97e-05	5	5	9	9	9	17.0667	0.000133	8	8	12	12	12	25.3333	0.000162	3	3	5	5	5	10.1333	0.000159
tr|A0A140NFF5|A0A140NFF5_ECOBD	NA	NA	NA	NA	NA	NA	NA	NA	NA	NA	NA	NA	NA	NA	NA	NA	NA	NA	NA	NA	NA	2	2	3	3	3	2.37812	2.67e-05	NA	NA	NA	NA	NA	NA	NA	NA	NA	NA	NA	NA	NA	NA	3	3	3	3	3	4.51843	4.25e-05
tr|A0A140NFF8|A0A140NFF8_ECOBD	2	2	3	3	3	8	0.000102	3	3	3	3	3	17.1429	0.0001	2	2	2	2	2	8	6.52e-05	2	2	2	2	2	8	8.54e-05	2	2	3	3	3	8	9.47e-05	2	2	2	2	2	8	5.8e-05	2	2	2	2	2	8	0.000136
tr|A0A140NFF9|A0A140NFF9_ECOBD	3	3	5	5	5	50.5618	0.000333	6	6	7	7	7	51.6854	0.000459	2	2	5	5	5	47.191	0.000321	NA	NA	NA	NA	NA	NA	NA	2	2	2	2	2	23.5955	0.000124	NA	NA	NA	NA	NA	NA	NA	NA	NA	NA	NA	NA	NA	NA
tr|A0A140NFG0|A0A140NFG0_ECOBD	2	2	2	2	2	23.871	7.65e-05	2	2	3	3	3	23.871	0.000113	2	2	2	2	2	20	7.36e-05	NA	NA	NA	NA	NA	NA	NA	NA	NA	NA	NA	NA	NA	NA	NA	NA	NA	NA	NA	NA	NA	NA	NA	NA	NA	NA	NA	NA
tr|A0A140NFG4|A0A140NFG4_ECOBD	4	4	6	6	6	59.4203	0.000515	4	4	5	5	5	62.3188	0.000423	2	2	3	3	3	37.6812	0.000248	2	2	3	3	3	27.5362	0.000325	NA	NA	NA	NA	NA	NA	NA	NA	NA	NA	NA	NA	NA	NA	4	4	5	5	5	33.3333	0.000863
tr|A0A140NFG5|A0A140NFG5_ECOBD	14	14	29	29	29	56.4394	0.000651	15	15	35	35	35	67.4242	0.000774	12	12	32	32	32	53.0303	0.000692	8	8	20	20	20	28.7879	0.000566	9	9	27	27	27	33.7121	0.000565	15	15	42	42	42	54.5455	0.000808	5	5	8	8	8	21.5909	0.000361
tr|A0A140NFG9|A0A140NFG9_ECOBD	NA	NA	NA	NA	NA	NA	NA	NA	NA	NA	NA	NA	NA	NA	NA	NA	NA	NA	NA	NA	NA	NA	NA	NA	NA	NA	NA	NA	NA	NA	NA	NA	NA	NA	NA	2	2	2	2	2	4.62777	2.04e-05	2	2	2	2	2	4.82897	4.79e-05
tr|A0A140NFH2|A0A140NFH2_ECOBD	NA	NA	NA	NA	NA	NA	NA	NA	NA	NA	NA	NA	NA	NA	NA	NA	NA	NA	NA	NA	NA	NA	NA	NA	NA	NA	NA	NA	NA	NA	NA	NA	NA	NA	NA	NA	NA	NA	NA	NA	NA	NA	NA	NA	NA	NA	NA	NA	NA
tr|A0A140NFH4|A0A140NFH4_ECOBD	NA	NA	NA	NA	NA	NA	NA	NA	NA	NA	NA	NA	NA	NA	NA	NA	NA	NA	NA	NA	NA	NA	NA	NA	NA	NA	NA	NA	NA	NA	NA	NA	NA	NA	NA	NA	NA	NA	NA	NA	NA	NA	NA	NA	NA	NA	NA	NA	NA
tr|A0A140NFI2|A0A140NFI2_ECOBD	6	6	15	15	15	52.3256	0.00103	4	4	5	5	5	45.3488	0.000339	4	4	11	11	11	40.6977	0.00073	4	4	6	6	6	45.3488	0.000521	2	2	3	3	3	29.0698	0.000193	4	4	4	4	4	45.3488	0.000236	4	4	4	4	4	45.3488	0.000554
tr|A0A140NFI8|A0A140NFI8_ECOBD	2	2	2	2	2	10.8333	9.88e-05	2	2	3	3	3	15.8333	0.000146	2	2	3	3	3	10.8333	0.000143	NA	NA	NA	NA	NA	NA	NA	NA	NA	NA	NA	NA	NA	NA	2	2	2	2	2	10.8333	8.46e-05	NA	NA	NA	NA	NA	NA	NA
tr|A0A140NFJ1|A0A140NFJ1_ECOBD	4	4	7	7	7	16.4223	0.000122	5	5	7	7	7	15.8358	0.00012	2	2	6	6	6	12.0235	0.0001	2	2	3	3	3	9.97067	6.58e-05	4	4	15	15	15	16.129	0.000243	6	6	23	23	23	16.4223	0.000342	3	3	3	3	3	12.0235	0.000105
tr|A0A140NFJ6|A0A140NFJ6_ECOBD	5	5	5	5	5	18.1818	9.98e-05	4	4	6	6	6	21.8855	0.000118	10	10	15	15	15	33.67	0.000288	2	2	5	5	5	7.40741	0.000126	5	5	6	6	6	23.2323	0.000112	6	6	7	7	7	31.3131	0.00012	3	3	3	3	3	11.4478	0.00012
tr|A0A140NFJ7|A0A140NFJ7_ECOBD	2	2	2	2	2	12.782	4.46e-05	2	2	2	2	2	12.782	4.39e-05	2	2	4	4	4	7.89474	8.58e-05	2	2	3	3	3	7.89474	8.43e-05	3	3	6	6	6	10.5263	0.000125	2	2	6	6	6	7.89474	0.000115	4	4	5	5	5	15.4135	0.000224
tr|A0A140NFJ8|A0A140NFJ8_ECOBD	NA	NA	NA	NA	NA	NA	NA	NA	NA	NA	NA	NA	NA	NA	NA	NA	NA	NA	NA	NA	NA	NA	NA	NA	NA	NA	NA	NA	NA	NA	NA	NA	NA	NA	NA	2	2	2	2	2	6.81818	3.3e-05	NA	NA	NA	NA	NA	NA	NA
tr|A0A140NFK0|A0A140NFK0_ECOBD	3	3	4	4	4	2.44499	1.93e-05	10	10	11	11	11	10.2689	5.23e-05	7	7	7	7	7	6.43847	3.26e-05	10	10	13	13	13	9.37245	7.92e-05	5	5	5	5	5	4.80848	2.25e-05	4	4	9	9	9	3.09698	3.72e-05	4	4	4	4	4	3.99348	3.88e-05
tr|A0A140NFK2|A0A140NFK2_ECOBD	26	26	212	212	212	88.3817	0.00521	27	27	285	285	285	85.8921	0.0069	24	24	351	351	351	79.668	0.00831	16	16	502	502	502	54.3568	0.0156	22	22	495	495	495	76.7635	0.0113	24	24	337	337	337	76.7635	0.0071	13	13	151	151	151	53.112	0.00746
tr|A0A140NFK6|A0A140NFK6_ECOBD	NA	NA	NA	NA	NA	NA	NA	2	2	2	2	2	3.40357	1.89e-05	NA	NA	NA	NA	NA	NA	NA	2	2	3	3	3	1.78282	3.63e-05	NA	NA	NA	NA	NA	NA	NA	NA	NA	NA	NA	NA	NA	NA	NA	NA	NA	NA	NA	NA	NA
tr|A0A140NFL1|A0A140NFL1_ECOBD	2	2	2	2	2	12.406	4.46e-05	2	2	2	2	2	16.1654	4.39e-05	2	1	2	1	1.125	8.27068	2.41e-05	3	2	4	3	3.25	13.9098	9.13e-05	NA	NA	NA	NA	NA	NA	NA	NA	NA	NA	NA	NA	NA	NA	NA	NA	NA	NA	NA	NA	NA
tr|A0A140NFL4|A0A140NFL4_ECOBD	2	2	7	7	7	11.6505	0.000201	2	2	8	8	8	7.76699	0.000227	3	3	8	8	8	7.76699	0.000222	NA	NA	NA	NA	NA	NA	NA	NA	NA	NA	NA	NA	NA	NA	NA	NA	NA	NA	NA	NA	NA	NA	NA	NA	NA	NA	NA	NA
tr|A0A140NFL8|A0A140NFL8_ECOBD	NA	NA	NA	NA	NA	NA	NA	NA	NA	NA	NA	NA	NA	NA	NA	NA	NA	NA	NA	NA	NA	NA	NA	NA	NA	NA	NA	NA	NA	NA	NA	NA	NA	NA	NA	NA	NA	NA	NA	NA	NA	NA	NA	NA	NA	NA	NA	NA	NA
tr|A0A140NFM4|A0A140NFM4_ECOBD	NA	NA	NA	NA	NA	NA	NA	4	4	5	5	5	36.7925	0.000275	2	2	2	2	2	29.2453	0.000108	2	2	5	5	5	17.9245	0.000353	4	4	10	10	10	51.8868	0.000521	4	4	11	11	11	51.8868	0.000527	2	2	4	4	4	17.9245	0.000449
tr|A0A140NFM6|A0A140NFM6_ECOBD	21	21	58	58	58	43.342	0.000897	23	23	68	68	68	65.7963	0.00104	17	17	49	49	49	49.0862	0.00073	14	14	43	43	43	45.953	0.000839	14	14	33	33	33	45.6919	0.000476	14	14	46	46	46	45.1697	0.00061	7	7	10	10	10	23.7598	0.000311
tr|A0A140NFM7|A0A140NFM7_ECOBD	28	28	328	328	328	85.8974	0.00831	32	32	356	356	356	89.7436	0.00888	31	31	345	345	345	91.8803	0.00841	19	19	130	130	130	64.1026	0.00415	28	28	184	184	184	90.5983	0.00434	24	24	198	198	198	76.9231	0.0043	12	12	59	59	59	51.7094	0.003
tr|A0A140NFM9|A0A140NFM9_ECOBD	4	4	5	5	5	10.6383	7.88e-05	3	3	4	4	4	10.9043	6.21e-05	4	4	7	7	7	12.766	0.000106	3	3	12	12	12	9.30851	0.000239	5	5	9	9	9	12.234	0.000132	5	5	9	9	9	12.234	0.000122	2	2	4	4	4	5.85106	0.000127
tr|A0A140NFN5|A0A140NFN5_ECOBD	4	4	4	4	4	9.29293	4.79e-05	5	5	8	8	8	13.1313	9.43e-05	5	5	8	8	8	14.9495	9.22e-05	3	3	3	3	3	7.07071	4.53e-05	NA	NA	NA	NA	NA	NA	NA	2	2	2	2	2	4.64646	2.05e-05	4	4	4	4	4	8.08081	9.62e-05
tr|A0A140NFP6|A0A140NFP6_ECOBD	6	6	13	13	13	31.1828	0.000828	4	4	11	11	11	21.5054	0.00069	4	4	9	9	9	30.1075	0.000552	4	4	9	9	9	29.0323	0.000723	4	4	4	4	4	31.1828	0.000238	4	4	7	7	7	27.957	0.000382	NA	NA	NA	NA	NA	NA	NA
tr|A0A140NFP9|A0A140NFP9_ECOBD	39	38	122	121	121.96	48.9017	0.000835	43	42	115	114	114.983	53.7572	0.000776	41	40	107	106	106.981	49.8266	0.000706	32	32	107	107	107	35.2601	0.000925	39	39	93	93	93	41.6185	0.000594	44	44	126	126	126	49.1329	0.000739	21	21	62	62	62	26.3584	0.000853
tr|A0A140NFQ1|A0A140NFQ1_ECOBD	NA	NA	NA	NA	NA	NA	NA	NA	NA	NA	NA	NA	NA	NA	3	3	3	3	3	9.5941	6.32e-05	NA	NA	NA	NA	NA	NA	NA	NA	NA	NA	NA	NA	NA	NA	NA	NA	NA	NA	NA	NA	NA	NA	NA	NA	NA	NA	NA	NA
tr|A0A140NFR6|A0A140NFR6_ECOBD	19	19	46	46	46	50	0.000637	18	18	42	42	42	44.1589	0.000573	20	20	53	53	53	50.7009	0.000707	15	15	44	44	44	32.0093	0.000768	12	12	40	40	40	22.4299	0.000516	19	19	45	45	45	32.4766	0.000534	9	9	12	12	12	22.1963	0.000334
tr|A0A140NFR7|A0A140NFR7_ECOBD	NA	NA	NA	NA	NA	NA	NA	NA	NA	NA	NA	NA	NA	NA	2	2	2	2	2	4.91803	3.74e-05	3	2	3	2	2.66667	10.8197	6.54e-05	NA	NA	NA	NA	NA	NA	NA	2	2	3	3	3	3.93443	4.99e-05	NA	NA	NA	NA	NA	NA	NA
tr|A0A140NFS3|A0A140NFS3_ECOBD	NA	NA	NA	NA	NA	NA	NA	2	2	2	2	2	10.5572	3.42e-05	2	2	3	3	3	7.33138	5.02e-05	NA	NA	NA	NA	NA	NA	NA	2	2	2	2	2	7.03812	3.24e-05	3	3	4	4	4	11.7302	5.95e-05	2	2	2	2	2	7.03812	6.98e-05
tr|A0A140NFS6|A0A140NFS6_ECOBD	NA	NA	NA	NA	NA	NA	NA	4	4	5	5	5	7.9646	6.45e-05	3	3	4	4	4	7.52212	5.05e-05	2	2	4	4	4	5.53097	6.61e-05	NA	NA	NA	NA	NA	NA	NA	2	2	4	4	4	5.97345	4.49e-05	2	2	2	2	2	4.42478	5.27e-05
tr|A0A140NFT0|A0A140NFT0_ECOBD	NA	NA	NA	NA	NA	NA	NA	2	2	2	2	2	7.66129	4.71e-05	NA	NA	NA	NA	NA	NA	NA	NA	NA	NA	NA	NA	NA	NA	4	4	4	4	4	18.1452	8.91e-05	NA	NA	NA	NA	NA	NA	NA	NA	NA	NA	NA	NA	NA	NA
tr|A0A140NFT4|A0A140NFT4_ECOBD	6	6	12	12	12	21.2042	0.000186	8	8	16	16	16	31.4136	0.000244	7	7	18	18	18	26.9634	0.000269	7	7	16	16	16	25.1309	0.000313	8	8	19	19	19	24.0838	0.000275	10	10	26	26	26	29.5812	0.000346	8	8	39	39	39	25.6545	0.00122
tr|A0A140NFT6|A0A140NFT6_ECOBD	7	7	24	24	24	47.4576	0.000803	10	10	21	21	21	61.5819	0.000692	7	7	23	23	23	47.4576	0.000742	7	7	24	24	24	36.1582	0.00101	4	4	11	11	11	25.4237	0.000343	8	8	20	20	20	46.3277	0.000574	4	4	8	8	8	24.2938	0.000538
tr|A0A140NFU2|A0A140NFU2_ECOBD	NA	NA	NA	NA	NA	NA	NA	2	2	2	2	2	14.4578	7.03e-05	NA	NA	NA	NA	NA	NA	NA	NA	NA	NA	NA	NA	NA	NA	NA	NA	NA	NA	NA	NA	NA	NA	NA	NA	NA	NA	NA	NA	NA	NA	NA	NA	NA	NA	NA
tr|A0A140NFU3|A0A140NFU3_ECOBD	13	12	138	137	137.993	55.1724	0.0094	12	12	181	181	181	50.5747	0.0121	13	12	135	132	134.933	62.069	0.00885	9	9	139	139	139	52.8736	0.0119	14	13	83	78	82.875	66.6667	0.00526	14	14	104	104	104	72.4138	0.00607	8	8	37	37	37	54.023	0.00506
tr|A0A140NFV0|A0A140NFV0_ECOBD	NA	NA	NA	NA	NA	NA	NA	NA	NA	NA	NA	NA	NA	NA	NA	NA	NA	NA	NA	NA	NA	NA	NA	NA	NA	NA	NA	NA	NA	NA	NA	NA	NA	NA	NA	NA	NA	NA	NA	NA	NA	NA	NA	NA	NA	NA	NA	NA	NA
tr|A0A140NFV3|A0A140NFV3_ECOBD	59	58	457	456	456.996	73.6677	0.00424	62	61	342	341	341.997	73.8245	0.00313	62	62	358	358	358	75.5486	0.0032	37	37	281	281	281	51.0972	0.00329	52	52	352	352	352	60.3448	0.00305	58	58	378	378	378	74.1379	0.00301	34	34	209	209	209	40.2821	0.0039
tr|A0A140NFV5|A0A140NFV5_ECOBD	4	4	5	5	5	7.27041	3.78e-05	4	4	4	4	4	7.27041	2.98e-05	NA	NA	NA	NA	NA	NA	NA	NA	NA	NA	NA	NA	NA	NA	NA	NA	NA	NA	NA	NA	NA	NA	NA	NA	NA	NA	NA	NA	2	2	2	2	2	2.55102	3.04e-05
tr|A0A140NFW3|A0A140NFW3_ECOBD	NA	NA	NA	NA	NA	NA	NA	NA	NA	NA	NA	NA	NA	NA	5	5	5	5	5	23.871	9.2e-05	NA	NA	NA	NA	NA	NA	NA	2	2	2	2	2	5.48387	3.56e-05	2	2	2	2	2	9.03226	3.28e-05	6	6	8	8	8	17.7419	0.000307
tr|A0A140NFW5|A0A140NFW5_ECOBD	7	7	9	9	9	57.9618	0.00034	5	5	8	8	8	36.3057	0.000297	5	5	8	8	8	52.8662	0.000291	6	6	7	7	7	42.0382	0.000333	3	3	6	6	6	24.8408	0.000211	3	3	7	7	7	24.8408	0.000226	4	4	6	6	6	21.0191	0.000455
tr|A0A140NFW6|A0A140NFW6_ECOBD	NA	NA	NA	NA	NA	NA	NA	NA	NA	NA	NA	NA	NA	NA	NA	NA	NA	NA	NA	NA	NA	NA	NA	NA	NA	NA	NA	NA	NA	NA	NA	NA	NA	NA	NA	2	2	4	4	4	7.22022	7.33e-05	NA	NA	NA	NA	NA	NA	NA
tr|A0A140NFX2|A0A140NFX2_ECOBD	5	5	9	9	9	23.2558	0.000248	4	4	9	9	9	27.4419	0.000244	7	7	11	11	11	28.8372	0.000292	NA	NA	NA	NA	NA	NA	NA	6	6	7	7	7	34.4186	0.00018	6	6	8	8	8	34.4186	0.000189	2	2	2	2	2	7.90698	0.000111
tr|A0A140NFX5|A0A140NFX5_ECOBD	NA	NA	NA	NA	NA	NA	NA	NA	NA	NA	NA	NA	NA	NA	NA	NA	NA	NA	NA	NA	NA	NA	NA	NA	NA	NA	NA	NA	2	2	2	2	2	6.2069	7.62e-05	2	2	2	2	2	15.8621	7e-05	NA	NA	NA	NA	NA	NA	NA
tr|A0A140NFX6|A0A140NFX6_ECOBD	3	3	3	3	3	12.0438	3.24e-05	6	6	6	6	6	13.8686	6.39e-05	3	3	3	3	3	8.21168	3.12e-05	3	3	3	3	3	6.93431	4.09e-05	NA	NA	NA	NA	NA	NA	NA	2	2	2	2	2	3.83212	1.85e-05	2	2	2	2	2	5.29197	4.35e-05
tr|A0A140NFX8|A0A140NFX8_ECOBD	NA	NA	NA	NA	NA	NA	NA	NA	NA	NA	NA	NA	NA	NA	NA	NA	NA	NA	NA	NA	NA	NA	NA	NA	NA	NA	NA	NA	NA	NA	NA	NA	NA	NA	NA	3	3	3	3	3	1.98276	1.31e-05	NA	NA	NA	NA	NA	NA	NA
tr|A0A140NFY3|A0A140NFY3_ECOBD	24	24	34	34	34	26.9338	0.000188	31	31	40	40	40	32.0596	0.000218	32	32	44	44	44	29.0774	0.000234	23	23	36	36	36	19.1053	0.000251	31	31	55	55	55	27.2134	0.000283	41	41	73	73	73	34.4828	0.000345	29	29	64	64	64	27.493	0.00071
tr|A0A140NFZ3|A0A140NFZ3_ECOBD	NA	NA	NA	NA	NA	NA	NA	NA	NA	NA	NA	NA	NA	NA	NA	NA	NA	NA	NA	NA	NA	2	2	2	2	2	9.2437	4.19e-05	NA	NA	NA	NA	NA	NA	NA	NA	NA	NA	NA	NA	NA	NA	NA	NA	NA	NA	NA	NA	NA
tr|A0A140NFZ6|A0A140NFZ6_ECOBD	6	6	9	9	9	34.1709	0.000268	8	8	8	8	8	45.2261	0.000235	4	4	5	5	5	19.0955	0.000143	3	3	3	3	3	18.0905	0.000113	2	2	4	4	4	9.54774	0.000111	4	4	6	6	6	30.1508	0.000153	10	10	16	16	16	38.191	0.000957
tr|A0A140NFZ9|A0A140NFZ9_ECOBD	18	18	34	34	34	39.3617	0.000536	18	18	48	48	48	42.2872	0.000745	21	21	34	34	34	43.3511	0.000516	12	12	44	44	44	24.734	0.000875	15	15	32	32	32	28.4574	0.00047	19	19	51	51	51	39.8936	0.000689	8	8	14	14	14	19.6809	0.000443
tr|A0A140NG05|A0A140NG05_ECOBD	11	11	25	25	25	76.5625	0.00116	14	14	23	23	23	80.4688	0.00105	13	13	22	22	22	73.4375	0.000981	9	9	12	12	12	71.875	0.000701	8	8	18	18	18	60.1562	0.000777	11	11	21	21	21	64.0625	0.000833	12	12	21	21	21	81.25	0.00195
tr|A0A140NG09|A0A140NG09_ECOBD	4	4	5	5	5	12.6168	6.92e-05	4	4	6	6	6	16.8224	8.18e-05	4	4	5	5	5	11.215	6.67e-05	NA	NA	NA	NA	NA	NA	NA	4	4	6	6	6	11.4486	7.74e-05	5	5	13	13	13	14.7196	0.000154	7	7	10	10	10	20.3271	0.000278
tr|A0A140NG11|A0A140NG11_ECOBD	NA	NA	NA	NA	NA	NA	NA	2	2	2	2	2	2.17786	2.12e-05	NA	NA	NA	NA	NA	NA	NA	NA	NA	NA	NA	NA	NA	NA	NA	NA	NA	NA	NA	NA	NA	NA	NA	NA	NA	NA	NA	NA	NA	NA	NA	NA	NA	NA	NA
tr|A0A140NG13|A0A140NG13_ECOBD	NA	NA	NA	NA	NA	NA	NA	NA	NA	NA	NA	NA	NA	NA	NA	NA	NA	NA	NA	NA	NA	NA	NA	NA	NA	NA	NA	NA	NA	NA	NA	NA	NA	NA	NA	NA	NA	NA	NA	NA	NA	NA	NA	NA	NA	NA	NA	NA	NA
tr|A0A140NG17|A0A140NG17_ECOBD	NA	NA	NA	NA	NA	NA	NA	NA	NA	NA	NA	NA	NA	NA	NA	NA	NA	NA	NA	NA	NA	NA	NA	NA	NA	NA	NA	NA	NA	NA	NA	NA	NA	NA	NA	NA	NA	NA	NA	NA	NA	NA	2	2	3	3	3	6.57439	0.000124
tr|A0A140NG24|A0A140NG24_ECOBD	4	4	6	6	6	12.2881	7.53e-05	3	3	3	3	3	9.5339	3.71e-05	NA	NA	NA	NA	NA	NA	NA	7	7	7	7	7	14.6186	0.000111	2	2	2	2	2	3.81356	2.34e-05	4	4	4	4	4	11.4407	4.3e-05	NA	NA	NA	NA	NA	NA	NA
tr|A0A140NG27|A0A140NG27_ECOBD	2	2	2	2	2	6.80473	3.51e-05	3	3	3	3	3	9.46746	5.18e-05	3	3	3	3	3	12.1302	5.07e-05	4	4	4	4	4	15.0888	8.85e-05	4	4	4	4	4	21.3018	6.54e-05	6	6	6	6	6	21.8935	9.01e-05	NA	NA	NA	NA	NA	NA	NA
tr|A0A140NG32|A0A140NG32_ECOBD	12	12	19	19	19	34.9823	0.000398	8	8	14	14	14	27.9152	0.000289	6	6	12	12	12	25.4417	0.000242	9	9	16	16	16	36.0424	0.000423	4	4	9	9	9	13.0742	0.000176	7	7	11	11	11	27.5618	0.000197	9	9	16	16	16	30.742	0.000673
tr|A0A140NG37|A0A140NG37_ECOBD	NA	NA	NA	NA	NA	NA	NA	3	3	5	5	5	26.1261	0.000131	3	3	4	4	4	24.7748	0.000103	NA	NA	NA	NA	NA	NA	NA	2	2	15	15	15	15.7658	0.000373	2	2	14	14	14	15.7658	0.00032	2	2	2	2	2	11.2613	0.000107
tr|A0A140NG49|A0A140NG49_ECOBD	NA	NA	NA	NA	NA	NA	NA	NA	NA	NA	NA	NA	NA	NA	NA	NA	NA	NA	NA	NA	NA	2	1	2	1	1.16667	4.26357	1.69e-05	NA	NA	NA	NA	NA	NA	NA	NA	NA	NA	NA	NA	NA	NA	3	3	4	4	4	7.75194	9.23e-05
tr|A0A140NG58|A0A140NG58_ECOBD	NA	NA	NA	NA	NA	NA	NA	2	2	2	2	2	10.2362	4.59e-05	3	3	3	3	3	12.2047	6.74e-05	2	2	2	2	2	7.87402	5.89e-05	NA	NA	NA	NA	NA	NA	NA	NA	NA	NA	NA	NA	NA	NA	NA	NA	NA	NA	NA	NA	NA
tr|A0A140NG68|A0A140NG68_ECOBD	NA	NA	NA	NA	NA	NA	NA	4	4	5	5	5	21.8623	0.000118	NA	NA	NA	NA	NA	NA	NA	NA	NA	NA	NA	NA	NA	NA	NA	NA	NA	NA	NA	NA	NA	NA	NA	NA	NA	NA	NA	NA	NA	NA	NA	NA	NA	NA	NA
tr|A0A140NG76|A0A140NG76_ECOBD	5	5	10	10	10	14.2566	0.000121	5	5	8	8	8	14.8676	9.51e-05	10	9	16	15	15.5556	15.4786	0.000181	3	3	4	4	4	5.49898	6.09e-05	10	10	14	14	14	17.5153	0.000157	11	10	24	23	23.8519	15.2749	0.000247	NA	NA	NA	NA	NA	NA	NA
tr|A0A140NG83|A0A140NG83_ECOBD	2	2	2	2	2	8.57143	2.82e-05	2	2	2	2	2	11.9048	2.78e-05	5	5	5	5	5	20.2381	6.79e-05	2	2	2	2	2	5	3.56e-05	2	2	2	2	2	5.95238	2.63e-05	NA	NA	NA	NA	NA	NA	NA	NA	NA	NA	NA	NA	NA	NA
tr|A0A140NG87|A0A140NG87_ECOBD	3	3	3	3	3	13.1579	0.000117	2	2	2	2	2	15.7895	7.68e-05	NA	NA	NA	NA	NA	NA	NA	2	2	2	2	2	11.1842	9.83e-05	NA	NA	NA	NA	NA	NA	NA	NA	NA	NA	NA	NA	NA	NA	2	2	2	2	2	11.1842	0.000157
tr|A0A140NGA3|A0A140NGA3_ECOBD	13	13	58	58	58	81.25	0.00307	12	12	86	86	86	87.5	0.00448	9	9	72	72	72	74.1071	0.00367	6	6	17	17	17	47.3214	0.00113	6	6	164	164	164	58.9286	0.00809	7	7	137	137	137	66.9643	0.00621	6	6	26	26	26	44.6429	0.00276
tr|A0A140NGB8|A0A140NGB8_ECOBD	NA	NA	NA	NA	NA	NA	NA	NA	NA	NA	NA	NA	NA	NA	NA	NA	NA	NA	NA	NA	NA	2	2	2	2	2	6.07143	5.34e-05	NA	NA	NA	NA	NA	NA	NA	NA	NA	NA	NA	NA	NA	NA	NA	NA	NA	NA	NA	NA	NA
tr|A0A140NGB9|A0A140NGB9_ECOBD	NA	NA	NA	NA	NA	NA	NA	2	2	2	2	2	9.28144	3.49e-05	4	4	6	6	6	18.5629	0.000103	NA	NA	NA	NA	NA	NA	NA	NA	NA	NA	NA	NA	NA	NA	NA	NA	NA	NA	NA	NA	NA	4	4	5	5	5	15.8683	0.000178
tr|A0A140NGD0|A0A140NGD0_ECOBD	NA	NA	NA	NA	NA	NA	NA	2	2	2	2	2	4.53721	2.12e-05	2	2	2	2	2	5.80762	2.07e-05	NA	NA	NA	NA	NA	NA	NA	NA	NA	NA	NA	NA	NA	NA	NA	NA	NA	NA	NA	NA	NA	NA	NA	NA	NA	NA	NA	NA
tr|A0A140NGD1|A0A140NGD1_ECOBD	2	1	2	1	2	6.66667	3.76e-05	3	3	3	3	3	13.6508	5.56e-05	5	4	5	4	5	18.4127	9.06e-05	NA	NA	NA	NA	NA	NA	NA	4	3	4	3	3.75	11.746	6.58e-05	NA	NA	NA	NA	NA	NA	NA	2	2	3	3	3	7.61905	0.000113
tr|A0A140NGD3|A0A140NGD3_ECOBD	NA	NA	NA	NA	NA	NA	NA	NA	NA	NA	NA	NA	NA	NA	4	4	4	4	4	16.763	6.6e-05	NA	NA	NA	NA	NA	NA	NA	NA	NA	NA	NA	NA	NA	NA	2	2	2	2	2	7.51445	2.93e-05	NA	NA	NA	NA	NA	NA	NA
tr|A0A140NGD5|A0A140NGD5_ECOBD	9	9	18	18	18	25.6329	0.000338	14	14	19	19	19	46.8354	0.000351	10	10	23	23	23	27.8481	0.000415	8	8	13	13	13	25.9494	0.000307	8	8	12	12	12	26.8987	0.00021	11	11	19	19	19	43.038	0.000305	NA	NA	NA	NA	NA	NA	NA
tr|A0A140NGE1|A0A140NGE1_ECOBD	9	9	19	19	19	34.0361	0.000339	13	13	19	19	19	42.7711	0.000334	12	12	23	23	23	39.4578	0.000395	7	7	32	32	32	27.1084	0.00072	9	9	22	22	22	30.1205	0.000366	12	12	27	27	27	43.3735	0.000413	3	3	7	7	7	10.8434	0.000251
tr|A0A140NGE4|A0A140NGE4_ECOBD	NA	NA	NA	NA	NA	NA	NA	NA	NA	NA	NA	NA	NA	NA	NA	NA	NA	NA	NA	NA	NA	NA	NA	NA	NA	NA	NA	NA	NA	NA	NA	NA	NA	NA	NA	NA	NA	NA	NA	NA	NA	NA	NA	NA	NA	NA	NA	NA	NA
tr|A0A140NGF0|A0A140NGF0_ECOBD	NA	NA	NA	NA	NA	NA	NA	2	2	2	2	2	14.0541	6.31e-05	NA	NA	NA	NA	NA	NA	NA	NA	NA	NA	NA	NA	NA	NA	NA	NA	NA	NA	NA	NA	NA	NA	NA	NA	NA	NA	NA	NA	NA	NA	NA	NA	NA	NA	NA
tr|A0A140NGF2|A0A140NGF2_ECOBD	2	NA	2	0	0	2.23714	0	NA	NA	NA	NA	NA	NA	NA	NA	NA	NA	NA	NA	NA	NA	NA	NA	NA	NA	NA	NA	NA	NA	NA	NA	NA	NA	NA	NA	NA	NA	NA	NA	NA	NA	NA	NA	NA	NA	NA	NA	NA	NA
tr|A0A140NGF3|A0A140NGF3_ECOBD	NA	NA	NA	NA	NA	NA	NA	2	2	2	2	2	11.2821	5.98e-05	NA	NA	NA	NA	NA	NA	NA	2	2	4	4	4	10.7692	0.000153	2	2	2	2	2	10.7692	5.66e-05	3	3	4	4	4	14.359	0.000104	2	2	3	3	3	10.7692	0.000183
tr|A0A140NGF5|A0A140NGF5_ECOBD	3	3	4	4	4	8	4.74e-05	3	3	3	3	3	7	3.5e-05	NA	NA	NA	NA	NA	NA	NA	4	4	5	5	5	9	7.47e-05	3	2	3	2	2.5	4.6	2.76e-05	4	3	6	4	4.47059	8	4.54e-05	7	7	9	9	9	17.2	0.000214
tr|A0A140NGF8|A0A140NGF8_ECOBD	NA	NA	NA	NA	NA	NA	NA	2	2	2	2	2	7.21868	2.48e-05	2	2	2	2	2	4.03397	2.42e-05	NA	NA	NA	NA	NA	NA	NA	NA	NA	NA	NA	NA	NA	NA	NA	NA	NA	NA	NA	NA	NA	NA	NA	NA	NA	NA	NA	NA
tr|A0A140NGG2|A0A140NGG2_ECOBD	10	10	24	24	24	36.4078	0.00069	11	11	15	15	15	37.3786	0.000425	11	11	36	36	36	44.1748	0.000997	10	10	23	23	23	33.9806	0.000835	12	12	58	58	58	44.1748	0.00156	10	10	90	90	90	44.1748	0.00222	3	3	7	7	7	15.534	0.000405
tr|A0A140NGG3|A0A140NGG3_ECOBD	12	12	30	30	30	47.0588	0.000747	11	11	33	33	33	52.521	0.000809	10	10	35	35	35	44.1176	0.000839	9	9	32	32	32	31.5126	0.001	13	13	53	53	53	41.1765	0.00123	12	12	60	60	60	46.6387	0.00128	11	10	46	45	45.9783	34.0336	0.0023
tr|A0A140NGG7|A0A140NGG7_ECOBD	12	12	120	120	120	90.8397	0.00543	11	11	156	156	156	86.2595	0.00695	15	15	103	103	103	95.4198	0.00449	9	9	77	77	77	55.7252	0.00439	16	16	201	201	201	93.8931	0.00847	13	13	235	235	235	77.8626	0.00911	8	7	68	67	67.9571	35.8779	0.00618
tr|A0A140NGH1|A0A140NGH1_ECOBD	12	12	156	156	156	66.6667	0.0123	11	11	145	145	145	66.6667	0.0113	12	12	146	146	146	66.6667	0.0111	9	9	56	56	56	57.3333	0.00558	14	14	91	91	91	76	0.0067	12	12	126	126	126	66.6667	0.00853	6	6	27	27	27	57.3333	0.00429
tr|A0A140NGH2|A0A140NGH2_ECOBD	29	29	66	66	66	58.018	0.000705	30	30	63	63	63	61.982	0.000662	32	32	66	66	66	62.3423	0.000679	24	24	57	57	57	38.3784	0.000768	24	24	56	56	56	40.7207	0.000557	35	35	85	85	85	56.2162	0.000777	18	18	30	30	30	32.7928	0.000644
tr|A0A140NGH9|A0A140NGH9_ECOBD	18	18	40	40	40	71.4286	0.000915	21	21	42	42	42	86.4865	0.000946	19	18	36	35	35.9459	71.4286	0.000792	11	11	29	29	29	37.0656	0.000837	19	19	54	54	54	77.9923	0.00115	22	22	59	59	59	84.556	0.00116	8	8	11	11	11	32.4324	0.000506
tr|A0A140NGI3|A0A140NGI3_ECOBD	NA	NA	NA	NA	NA	NA	NA	NA	NA	NA	NA	NA	NA	NA	NA	NA	NA	NA	NA	NA	NA	NA	NA	NA	NA	NA	NA	NA	2	2	2	2	2	7.9096	3.12e-05	3	3	3	3	3	13.5593	4.3e-05	NA	NA	NA	NA	NA	NA	NA
tr|A0A140NGI8|A0A140NGI8_ECOBD	3	3	5	5	5	36.4964	0.000216	2	2	3	3	3	32.1168	0.000128	3	3	4	4	4	36.4964	0.000167	NA	NA	NA	NA	NA	NA	NA	2	2	3	3	3	29.1971	0.000121	2	2	2	2	2	27.7372	7.41e-05	NA	NA	NA	NA	NA	NA	NA
tr|A0A140NGJ4|A0A140NGJ4_ECOBD	NA	NA	NA	NA	NA	NA	NA	NA	NA	NA	NA	NA	NA	NA	NA	NA	NA	NA	NA	NA	NA	NA	NA	NA	NA	NA	NA	NA	NA	NA	NA	NA	NA	NA	NA	NA	NA	NA	NA	NA	NA	NA	NA	NA	NA	NA	NA	NA	NA
tr|A0A140NGJ8|A0A140NGJ8_ECOBD	6	6	11	11	11	43.2927	0.000397	4	4	5	5	5	40.8537	0.000178	6	6	13	13	13	44.5122	0.000452	3	3	3	3	3	17.6829	0.000137	NA	NA	NA	NA	NA	NA	NA	2	2	2	2	2	24.3902	6.19e-05	NA	NA	NA	NA	NA	NA	NA
tr|A0A140NGK1|A0A140NGK1_ECOBD	3	3	4	4	4	28.4314	0.000232	3	3	5	5	5	28.4314	0.000286	2	2	7	7	7	28.4314	0.000392	4	4	10	10	10	35.2941	0.000733	4	4	14	14	14	28.4314	0.000758	3	3	14	14	14	28.4314	0.000697	4	4	10	10	10	35.2941	0.00117
tr|A0A140NGL1|A0A140NGL1_ECOBD	2	2	3	3	3	2.80036	1.61e-05	2	2	2	2	2	2.8907	1.05e-05	4	4	4	4	4	5.60072	2.06e-05	NA	NA	NA	NA	NA	NA	NA	NA	NA	NA	NA	NA	NA	NA	NA	NA	NA	NA	NA	NA	NA	NA	NA	NA	NA	NA	NA	NA
tr|A0A140NGL5|A0A140NGL5_ECOBD	2	2	2	2	2	1.62393	1.01e-05	4	4	4	4	4	4.18803	1.99e-05	4	4	4	4	4	4.61538	1.95e-05	2	2	3	3	3	1.45299	1.92e-05	NA	NA	NA	NA	NA	NA	NA	NA	NA	NA	NA	NA	NA	NA	NA	NA	NA	NA	NA	NA	NA
tr|A0A140NGM4|A0A140NGM4_ECOBD	3	3	3	3	3	13.5458	7.08e-05	5	5	5	5	5	29.0837	0.000116	2	2	2	2	2	12.749	4.55e-05	NA	NA	NA	NA	NA	NA	NA	NA	NA	NA	NA	NA	NA	NA	NA	NA	NA	NA	NA	NA	NA	NA	NA	NA	NA	NA	NA	NA
tr|A0A140NGN0|A0A140NGN0_ECOBD	16	16	34	34	34	40.3766	0.000421	16	16	28	28	28	39.5397	0.000342	20	20	39	39	39	39.3305	0.000466	16	16	29	29	29	36.8201	0.000453	9	9	15	15	15	19.4561	0.000173	12	12	19	19	19	24.2678	0.000202	7	7	10	10	10	19.0377	0.000249
tr|A0A140NGP6|A0A140NGP6_ECOBD	NA	NA	NA	NA	NA	NA	NA	NA	NA	NA	NA	NA	NA	NA	NA	NA	NA	NA	NA	NA	NA	NA	NA	NA	NA	NA	NA	NA	NA	NA	NA	NA	NA	NA	NA	NA	NA	NA	NA	NA	NA	NA	2	2	2	2	2	4.32099	4.9e-05
tr|A0A140NGQ8|A0A140NGQ8_ECOBD	8	8	12	12	12	49.5495	0.000641	7	7	11	11	11	49.5495	0.000578	6	6	11	11	11	45.045	0.000566	5	5	13	13	13	31.5315	0.000875	3	3	4	4	4	20.7207	0.000199	9	9	14	14	14	57.6577	0.00064	4	4	5	5	5	31.5315	0.000536
tr|A0A140NGT5|A0A140NGT5_ECOBD	NA	NA	NA	NA	NA	NA	NA	NA	NA	NA	NA	NA	NA	NA	NA	NA	NA	NA	NA	NA	NA	NA	NA	NA	NA	NA	NA	NA	2	1	2	1	1.00746	3.57782	9.95e-06	NA	NA	NA	NA	NA	NA	NA	NA	NA	NA	NA	NA	NA	NA
tr|A0A140NGU5|A0A140NGU5_ECOBD	NA	NA	NA	NA	NA	NA	NA	NA	NA	NA	NA	NA	NA	NA	NA	NA	NA	NA	NA	NA	NA	NA	NA	NA	NA	NA	NA	NA	NA	NA	NA	NA	NA	NA	NA	NA	NA	NA	NA	NA	NA	NA	7	7	12	12	12	12.8834	0.000219
tr|A0A140NGU6|A0A140NGU6_ECOBD	NA	NA	NA	NA	NA	NA	NA	NA	NA	NA	NA	NA	NA	NA	NA	NA	NA	NA	NA	NA	NA	NA	NA	NA	NA	NA	NA	NA	NA	NA	NA	NA	NA	NA	NA	NA	NA	NA	NA	NA	NA	NA	NA	NA	NA	NA	NA	NA	NA
tr|A0A140NGV4|A0A140NGV4_ECOBD	3	3	4	4	4	4.57447	2.52e-05	8	8	11	11	11	11.4894	6.83e-05	8	8	11	11	11	10	6.68e-05	10	10	14	14	14	11.8085	0.000111	11	11	15	15	15	12.6596	8.81e-05	14	14	21	21	21	14.8936	0.000113	4	4	4	4	4	4.89362	5.07e-05
tr|A0A140NGV6|A0A140NGV6_ECOBD	31	31	73	73	73	35.7518	0.000455	31	31	69	69	69	32.5973	0.000423	29	29	59	59	59	29.8633	0.000354	25	24	52	51	52	23.7645	0.000409	14	14	21	21	21	18.9274	0.000122	27	27	53	53	53	32.7024	0.000283	16	16	30	30	30	13.775	0.000376
tr|A0A140NGW4|A0A140NGW4_ECOBD	3	3	4	4	4	16.5217	6.87e-05	NA	NA	NA	NA	NA	NA	NA	4	4	6	6	6	20.2899	9.92e-05	2	2	2	2	2	7.53623	4.33e-05	NA	NA	NA	NA	NA	NA	NA	4	4	4	4	4	12.7536	5.89e-05	NA	NA	NA	NA	NA	NA	NA
tr|A0A140NGW9|A0A140NGW9_ECOBD	4	4	4	4	4	18.328	7.62e-05	4	4	4	4	4	12.2186	7.5e-05	3	3	3	3	3	15.4341	5.51e-05	4	4	8	8	8	13.8264	0.000192	2	2	2	2	2	7.07395	3.55e-05	6	6	14	14	14	24.7588	0.000229	4	4	9	9	9	14.1479	0.000345
tr|A0A140NGY2|A0A140NGY2_ECOBD	10	10	40	40	40	60.9375	0.00185	11	11	30	30	30	60.9375	0.00137	8	8	17	17	17	57.8125	0.000758	4	4	15	15	15	28.125	0.000876	4	4	4	4	4	33.5938	0.000173	7	7	8	8	8	43.75	0.000317	9	9	25	25	25	46.0938	0.00233
tr|A0A140NGZ5|A0A140NGZ5_ECOBD	NA	NA	NA	NA	NA	NA	NA	2	2	2	2	2	26.6667	0.00013	2	2	2	2	2	13.3333	0.000127	NA	NA	NA	NA	NA	NA	NA	NA	NA	NA	NA	NA	NA	NA	NA	NA	NA	NA	NA	NA	NA	NA	NA	NA	NA	NA	NA	NA
tr|A0A140NGZ8|A0A140NGZ8_ECOBD	2	2	2	2	2	10.1399	4.14e-05	4	4	4	4	4	22.7273	8.16e-05	NA	NA	NA	NA	NA	NA	NA	2	2	2	2	2	5.94406	5.23e-05	2	2	2	2	2	6.29371	3.86e-05	NA	NA	NA	NA	NA	NA	NA	2	2	2	2	2	8.39161	8.33e-05
tr|A0A140NH17|A0A140NH17_ECOBD	NA	NA	NA	NA	NA	NA	NA	NA	NA	NA	NA	NA	NA	NA	NA	NA	NA	NA	NA	NA	NA	2	2	2	2	2	4.23729	4.22e-05	4	4	4	4	4	8.75706	6.24e-05	7	7	8	8	8	20.904	0.000115	5	5	5	5	5	14.6893	0.000168
tr|A0A140NH27|A0A140NH27_ECOBD	63	63	220	220	220	52.452	0.000927	81	81	228	228	228	61.6205	0.000946	85	85	241	241	241	60.4833	0.000978	61	61	163	163	163	46.9794	0.000866	73	73	312	312	312	51.5991	0.00122	88	88	407	407	407	58.3511	0.00147	43	43	119	119	119	33.8308	0.00101
tr|A0A140NH36|A0A140NH36_ECOBD	NA	NA	NA	NA	NA	NA	NA	2	2	2	2	2	10.5919	3.64e-05	NA	NA	NA	NA	NA	NA	NA	NA	NA	NA	NA	NA	NA	NA	NA	NA	NA	NA	NA	NA	NA	NA	NA	NA	NA	NA	NA	NA	NA	NA	NA	NA	NA	NA	NA
tr|A0A140NH47|A0A140NH47_ECOBD	NA	NA	NA	NA	NA	NA	NA	NA	NA	NA	NA	NA	NA	NA	NA	NA	NA	NA	NA	NA	NA	3	3	3	3	3	9.58084	6.71e-05	NA	NA	NA	NA	NA	NA	NA	NA	NA	NA	NA	NA	NA	NA	2	2	3	3	3	6.88623	0.000107
tr|A0A140NH65|A0A140NH65_ECOBD	74	74	905	905	905	85.9489	0.00979	67	67	814	814	814	85.9489	0.00867	67	67	748	748	748	80.292	0.00779	48	48	681	681	681	66.7883	0.00929	61	61	1365	1365	1365	76.8248	0.0138	64	64	1444	1444	1444	85.7664	0.0134	46	46	580	580	580	61.1314	0.0126
tr|A0A140NH75|A0A140NH75_ECOBD	7	7	37	37	37	84.8101	0.00278	9	9	53	53	53	98.7342	0.00391	9	9	56	56	56	98.7342	0.00405	7	7	35	35	35	67.0886	0.00331	7	7	66	66	66	98.7342	0.00461	7	7	55	55	55	98.7342	0.00353	NA	NA	NA	NA	NA	NA	NA
tr|A0A140NH83|A0A140NH83_ECOBD	NA	NA	NA	NA	NA	NA	NA	NA	NA	NA	NA	NA	NA	NA	2	2	3	3	3	11.5538	6.82e-05	NA	NA	NA	NA	NA	NA	NA	NA	NA	NA	NA	NA	NA	NA	NA	NA	NA	NA	NA	NA	NA	NA	NA	NA	NA	NA	NA	NA
tr|A0A140NH84|A0A140NH84_ECOBD	6	2	12	2	3.17647	16.4234	3.43e-05	5	1	6	1	1.5	15.3285	1.6e-05	10	3	14	3	5.2	22.4453	5.42e-05	5	NA	7	0	0	10.9489	0	6	NA	11	0	0	11.4964	0	5	NA	8	0	0	9.30657	0	5	1	7	1	2.2	10.9489	4.78e-05
tr|A0A140NH97|A0A140NH97_ECOBD	NA	NA	NA	NA	NA	NA	NA	NA	NA	NA	NA	NA	NA	NA	NA	NA	NA	NA	NA	NA	NA	NA	NA	NA	NA	NA	NA	NA	NA	NA	NA	NA	NA	NA	NA	NA	NA	NA	NA	NA	NA	NA	NA	NA	NA	NA	NA	NA	NA
tr|A0A140NHC7|A0A140NHC7_ECOBD	15	15	24	24	24	30.313	0.000234	20	20	33	33	33	41.1862	0.000317	17	17	27	27	27	31.3015	0.000254	11	11	23	23	23	21.5815	0.000283	9	9	14	14	14	15.486	0.000127	22	22	42	42	42	32.4547	0.000351	11	11	19	19	19	19.9341	0.000373
tr|A0A140NHE6|A0A140NHE6_ECOBD	NA	NA	NA	NA	NA	NA	NA	2	2	2	2	2	10.0279	3.25e-05	7	7	7	7	7	22.2841	0.000111	6	6	8	8	8	16.4345	0.000167	10	10	11	11	11	29.805	0.000169	6	6	9	9	9	19.4986	0.000127	NA	NA	NA	NA	NA	NA	NA
tr|A0A140NHF3|A0A140NHF3_ECOBD	3	3	5	5	5	40.4494	0.000333	4	4	7	7	7	53.9326	0.000459	2	2	3	3	3	23.5955	0.000192	NA	NA	NA	NA	NA	NA	NA	2	1	2	1	1.00746	29.2135	6.25e-05	NA	NA	NA	NA	NA	NA	NA	NA	NA	NA	NA	NA	NA	NA
tr|A0A140NHF7|A0A140NHF7_ECOBD	6	6	11	11	11	30.198	0.000323	14	14	22	22	22	70.297	0.000635	13	13	20	20	20	65.3465	0.000565	6	6	14	14	14	31.1881	0.000518	3	3	3	3	3	15.3465	8.2e-05	3	3	3	3	3	13.3663	7.54e-05	3	3	6	6	6	17.8218	0.000354
tr|A0A140NHG8|A0A140NHG8_ECOBD	NA	NA	NA	NA	NA	NA	NA	2	2	2	2	2	4.04313	3.15e-05	NA	NA	NA	NA	NA	NA	NA	3	2	3	2	2.01099	8.3558	4.05e-05	NA	NA	NA	NA	NA	NA	NA	NA	NA	NA	NA	NA	NA	NA	NA	NA	NA	NA	NA	NA	NA
tr|A0A140NHJ4|A0A140NHJ4_ECOBD	NA	NA	NA	NA	NA	NA	NA	NA	NA	NA	NA	NA	NA	NA	NA	NA	NA	NA	NA	NA	NA	4	4	4	4	4	5.69444	4.15e-05	NA	NA	NA	NA	NA	NA	NA	NA	NA	NA	NA	NA	NA	NA	NA	NA	NA	NA	NA	NA	NA
tr|A0A140NHK8|A0A140NHK8_ECOBD	NA	NA	NA	NA	NA	NA	NA	NA	NA	NA	NA	NA	NA	NA	2	2	2	2	2	12.1951	4.64e-05	NA	NA	NA	NA	NA	NA	NA	NA	NA	NA	NA	NA	NA	NA	NA	NA	NA	NA	NA	NA	NA	NA	NA	NA	NA	NA	NA	NA
tr|A0A140NHL8|A0A140NHL8_ECOBD	9	9	67	67	67	61.326	0.00219	9	9	105	105	105	66.8508	0.00338	10	10	128	128	128	72.9282	0.00404	7	7	26	26	26	41.4365	0.00107	9	9	102	102	102	62.9834	0.00311	11	11	124	124	124	71.2707	0.00348	4	4	7	7	7	23.7569	0.00046
tr|A0A140NHM2|A0A140NHM2_ECOBD	NA	NA	NA	NA	NA	NA	NA	NA	NA	NA	NA	NA	NA	NA	NA	NA	NA	NA	NA	NA	NA	2	1	2	1	1.03571	3.45745	2.06e-05	NA	NA	NA	NA	NA	NA	NA	NA	NA	NA	NA	NA	NA	NA	NA	NA	NA	NA	NA	NA	NA
tr|A0A140NHM8|A0A140NHM8_ECOBD	NA	NA	NA	NA	NA	NA	NA	2	2	2	2	2	5.5794	2.5e-05	NA	NA	NA	NA	NA	NA	NA	NA	NA	NA	NA	NA	NA	NA	2	2	2	2	2	7.29614	2.37e-05	2	2	2	2	2	7.29614	2.18e-05	6	6	13	13	13	15.4506	0.000332
tr|A0A140NHP0|A0A140NHP0_ECOBD	NA	NA	NA	NA	NA	NA	NA	3	3	4	4	4	11.6505	7.55e-05	3	3	4	4	4	14.8867	7.39e-05	5	5	11	11	11	18.7702	0.000266	2	2	4	4	4	5.50162	7.15e-05	4	4	5	5	5	11.3269	8.21e-05	7	7	35	35	35	27.5081	0.00135
tr|A0A140NHP9|A0A140NHP9_ECOBD	40	40	174	174	174	83.1081	0.00348	36	36	162	162	162	84.7973	0.00319	32	32	173	173	173	81.4189	0.00334	22	22	164	164	164	64.1892	0.00414	15	15	36	36	36	52.027	0.000672	24	24	60	60	60	62.5	0.00103	26	25	552	551	551.995	68.5811	0.0222
tr|A0A140NHQ0|A0A140NHQ0_ECOBD	NA	NA	NA	NA	NA	NA	NA	NA	NA	NA	NA	NA	NA	NA	2	2	2	2	2	6.08108	3.86e-05	NA	NA	NA	NA	NA	NA	NA	NA	NA	NA	NA	NA	NA	NA	NA	NA	NA	NA	NA	NA	NA	8	8	16	16	16	29.3919	0.000644
tr|A0A140NHQ8|A0A140NHQ8_ECOBD	NA	NA	NA	NA	NA	NA	NA	NA	NA	NA	NA	NA	NA	NA	2	2	2	2	2	10.7955	6.49e-05	3	3	5	5	5	16.4773	0.000212	4	4	4	4	4	19.3182	0.000126	3	3	9	9	9	16.4773	0.00026	4	3	6	5	5.45455	16.4773	0.000369
tr|A0A140NHR0|A0A140NHR0_ECOBD	2	2	6	6	6	21.0884	0.000242	3	3	4	4	4	37.415	0.000159	NA	NA	NA	NA	NA	NA	NA	NA	NA	NA	NA	NA	NA	NA	NA	NA	NA	NA	NA	NA	NA	NA	NA	NA	NA	NA	NA	NA	NA	NA	NA	NA	NA	NA	NA
tr|A0A140NHR4|A0A140NHR4_ECOBD	NA	NA	NA	NA	NA	NA	NA	NA	NA	NA	NA	NA	NA	NA	NA	NA	NA	NA	NA	NA	NA	NA	NA	NA	NA	NA	NA	NA	NA	NA	NA	NA	NA	NA	NA	NA	NA	NA	NA	NA	NA	NA	NA	NA	NA	NA	NA	NA	NA
tr|A0A140NHS0|A0A140NHS0_ECOBD	19	19	75	75	75	45.6522	0.000966	25	25	66	66	66	62.1739	0.000837	24	24	82	82	82	56.9565	0.00102	19	19	42	42	42	47.6087	0.000682	21	21	71	71	71	48.4783	0.000852	23	23	88	88	88	55.8696	0.000971	15	15	36	36	36	40.2174	0.000932
tr|A0A140NHS9|A0A140NHS9_ECOBD	NA	NA	NA	NA	NA	NA	NA	2	2	2	2	2	4.814	2.55e-05	NA	NA	NA	NA	NA	NA	NA	2	2	2	2	2	5.03282	3.27e-05	NA	NA	NA	NA	NA	NA	NA	2	2	2	2	2	4.15755	2.22e-05	NA	NA	NA	NA	NA	NA	NA
tr|A0A140NHU6|A0A140NHU6_ECOBD	3	3	3	3	3	11	5.93e-05	NA	NA	NA	NA	NA	NA	NA	2	2	2	2	2	15.3333	3.8e-05	NA	NA	NA	NA	NA	NA	NA	NA	NA	NA	NA	NA	NA	NA	NA	NA	NA	NA	NA	NA	NA	NA	NA	NA	NA	NA	NA	NA
tr|A0A140NHV0|A0A140NHV0_ECOBD	NA	NA	NA	NA	NA	NA	NA	2	2	4	4	4	19.5652	0.000507	2	1	2	1	1.125	26.087	0.00014	3	2	6	5	5.41667	43.4783	0.00088	5	4	23	20	22.1429	52.1739	0.00266	5	4	15	13	14.1304	47.8261	0.00156	NA	NA	NA	NA	NA	NA	NA
tr|A0A140NHV7|A0A140NHV7_ECOBD	NA	NA	NA	NA	NA	NA	NA	NA	NA	NA	NA	NA	NA	NA	NA	NA	NA	NA	NA	NA	NA	NA	NA	NA	NA	NA	NA	NA	NA	NA	NA	NA	NA	NA	NA	NA	NA	NA	NA	NA	NA	NA	2	2	2	2	2	9.54774	0.00012
tr|A0A140NHX7|A0A140NHX7_ECOBD	2	2	2	2	2	10.0592	7.01e-05	2	2	4	4	4	8.28402	0.000138	3	3	3	3	3	25.4438	0.000101	3	3	3	3	3	19.5266	0.000133	NA	NA	NA	NA	NA	NA	NA	2	2	4	4	4	20.1183	0.00012	4	4	4	4	4	26.0355	0.000282
tr|A0A140NI62|A0A140NI62_ECOBD	NA	NA	NA	NA	NA	NA	NA	NA	NA	NA	NA	NA	NA	NA	2	2	2	2	2	7.18391	3.28e-05	2	2	2	2	2	5.17241	4.3e-05	NA	NA	NA	NA	NA	NA	NA	NA	NA	NA	NA	NA	NA	NA	NA	NA	NA	NA	NA	NA	NA
tr|A0A140NI72|A0A140NI72_ECOBD	16	16	41	41	41	43.3809	0.000495	26	26	46	46	46	52.5458	0.000547	24	22	53	51	53	44.3992	0.000616	15	15	44	44	44	27.6986	0.00067	16	16	34	34	34	30.1426	0.000382	17	17	44	44	44	38.2892	0.000455	27	27	120	120	120	44.8065	0.00291
tr|A0A140NI80|A0A140NI80_ECOBD	2	2	2	2	2	15.2174	5.15e-05	4	4	6	6	6	14.3478	0.000152	2	2	3	3	3	8.69565	7.44e-05	NA	NA	NA	NA	NA	NA	NA	3	3	3	3	3	10.4348	7.2e-05	3	3	5	5	5	14.3478	0.00011	NA	NA	NA	NA	NA	NA	NA
tr|A0A140NI98|A0A140NI98_ECOBD	16	16	37	37	37	64.7436	0.00141	13	13	28	28	28	63.4615	0.00105	13	13	24	24	24	59.6154	0.000878	8	8	26	26	26	51.2821	0.00125	5	5	11	11	11	29.4872	0.000389	8	8	18	18	18	43.5897	0.000586	7	7	16	16	16	46.1538	0.00122
tr|A0A140NIC8|A0A140NIC8_ECOBD	3	3	5	5	5	10.5727	6.53e-05	3	3	4	4	4	10.1322	5.14e-05	5	5	5	5	5	18.2819	6.29e-05	5	5	8	8	8	14.0969	0.000132	5	5	5	5	5	16.9604	6.08e-05	6	6	8	8	8	18.0617	8.95e-05	4	4	5	5	5	9.2511	0.000131
tr|A0A140SS21|A0A140SS21_ECOBD	6	6	21	21	21	33.7449	0.000512	8	8	18	18	18	39.5062	0.000432	7	7	20	20	20	33.7449	0.00047	6	6	15	15	15	20.5761	0.000461	6	6	18	18	18	25.9259	0.000409	6	6	15	15	15	20.9877	0.000313	3	3	7	7	7	11.5226	0.000343
tr|A0A140SS26|A0A140SS26_ECOBD	4	4	4	4	4	10.5691	3.85e-05	4	4	5	5	5	10.4065	4.74e-05	3	3	4	4	4	8.29268	3.71e-05	NA	NA	NA	NA	NA	NA	NA	NA	NA	NA	NA	NA	NA	NA	NA	NA	NA	NA	NA	NA	NA	NA	NA	NA	NA	NA	NA	NA
tr|A0A140SS30|A0A140SS30_ECOBD	3	3	10	10	10	15.9574	0.000315	4	4	11	11	11	17.0213	0.000341	7	7	14	14	14	34.0426	0.000425	5	5	16	16	16	21.8085	0.000636	7	7	23	23	23	25	0.000676	7	7	14	14	14	23.4043	0.000378	4	4	8	8	8	19.6809	0.000507
tr|A0A140SS46|A0A140SS46_ECOBD	NA	NA	NA	NA	NA	NA	NA	NA	NA	NA	NA	NA	NA	NA	NA	NA	NA	NA	NA	NA	NA	NA	NA	NA	NA	NA	NA	NA	NA	NA	NA	NA	NA	NA	NA	NA	NA	NA	NA	NA	NA	NA	NA	NA	NA	NA	NA	NA	NA
tr|A0A140SS53|A0A140SS53_ECOBD	NA	NA	NA	NA	NA	NA	NA	2	2	3	3	3	13.5371	7.64e-05	2	2	3	3	3	13.9738	7.48e-05	NA	NA	NA	NA	NA	NA	NA	NA	NA	NA	NA	NA	NA	NA	NA	NA	NA	NA	NA	NA	NA	NA	NA	NA	NA	NA	NA	NA
tr|A0A140SS57|A0A140SS57_ECOBD	6	6	7	7	7	24.0093	9.67e-05	4	4	4	4	4	15.3846	5.44e-05	3	3	3	3	3	13.0536	3.99e-05	3	3	4	4	4	7.22611	6.97e-05	2	2	3	3	3	8.62471	3.86e-05	6	6	7	7	7	19.3473	8.28e-05	10	10	19	19	19	28.2051	0.000527
tr|A0A140SS58|A0A140SS58_ECOBD	NA	NA	NA	NA	NA	NA	NA	NA	NA	NA	NA	NA	NA	NA	NA	NA	NA	NA	NA	NA	NA	NA	NA	NA	NA	NA	NA	NA	NA	NA	NA	NA	NA	NA	NA	NA	NA	NA	NA	NA	NA	NA	2	2	3	3	3	23.1293	0.000243
tr|A0A140SS62|A0A140SS62_ECOBD	2	2	2	2	2	13.1004	5.18e-05	3	3	3	3	3	22.7074	7.64e-05	2	2	2	2	2	13.1004	4.98e-05	NA	NA	NA	NA	NA	NA	NA	NA	NA	NA	NA	NA	NA	NA	NA	NA	NA	NA	NA	NA	NA	NA	NA	NA	NA	NA	NA	NA
tr|A0A140SS63|A0A140SS63_ECOBD	17	17	207	207	207	75.2066	0.0101	18	18	136	136	136	75.2066	0.00656	16	16	119	119	119	95.8678	0.00561	9	9	89	89	89	57.0248	0.0055	14	14	96	96	96	71.0744	0.00438	15	15	113	113	113	75.2066	0.00474	7	7	65	65	65	50.4132	0.0064
tr|A0A140SS65|A0A140SS65_ECOBD	2	2	2	2	2	8.42105	4.16e-05	NA	NA	NA	NA	NA	NA	NA	3	3	3	3	3	11.2281	6.01e-05	2	2	3	3	3	9.12281	7.87e-05	2	2	3	3	3	6.66667	5.81e-05	2	2	2	2	2	7.01754	3.56e-05	NA	NA	NA	NA	NA	NA	NA
tr|A0A140SS66|A0A140SS66_ECOBD	2	2	2	2	2	38.1356	0.0001	3	3	8	8	8	38.1356	0.000396	2	2	3	3	3	17.7966	0.000145	NA	NA	NA	NA	NA	NA	NA	2	2	3	3	3	17.7966	0.00014	2	2	3	3	3	17.7966	0.000129	NA	NA	NA	NA	NA	NA	NA
tr|A0A140SS67|A0A140SS67_ECOBD	10	10	18	18	18	14.6093	0.000121	14	14	30	30	30	18.573	0.000198	9	9	18	18	18	9.96602	0.000116	6	5	7	6	6.11321	5.09626	5.17e-05	7	7	13	13	13	9.62627	8.13e-05	11	10	23	22	22.2444	15.9683	0.000128	12	12	20	20	20	12.9105	0.00027
tr|A0A140SS69|A0A140SS69_ECOBD	NA	NA	NA	NA	NA	NA	NA	NA	NA	NA	NA	NA	NA	NA	NA	NA	NA	NA	NA	NA	NA	NA	NA	NA	NA	NA	NA	NA	NA	NA	NA	NA	NA	NA	NA	NA	NA	NA	NA	NA	NA	NA	NA	NA	NA	NA	NA	NA	NA
tr|A0A140SS71|A0A140SS71_ECOBD	7	7	115	115	115	80	0.00974	8	8	120	120	120	80	0.01	8	8	83	83	83	87.1429	0.00677	5	5	25	25	25	68.5714	0.00267	7	7	45	45	45	67.1429	0.00355	10	10	49	49	49	94.2857	0.00355	3	3	9	9	9	51.4286	0.00153
tr|A0A140SS73|A0A140SS73_ECOBD	2	2	2	2	2	5.57769	2.36e-05	5	5	5	5	5	13.3466	5.81e-05	3	3	3	3	3	5.37849	3.41e-05	NA	NA	NA	NA	NA	NA	NA	NA	NA	NA	NA	NA	NA	NA	NA	NA	NA	NA	NA	NA	NA	4	4	4	4	4	9.16335	9.49e-05
tr|A0A140SS74|A0A140SS74_ECOBD	7	7	11	11	11	31.3793	0.000225	7	7	9	9	9	31.3793	0.000181	6	6	8	8	8	23.1034	0.000157	4	4	4	4	4	14.8276	0.000103	2	2	2	2	2	8.27586	3.81e-05	3	3	3	3	3	12.4138	5.25e-05	2	2	2	2	2	6.2069	8.21e-05
tr|A0A140SS75|A0A140SS75_ECOBD	4	4	4	4	4	19.375	7.41e-05	3	3	4	4	4	14.0625	7.29e-05	4	4	5	5	5	18.125	8.92e-05	3	3	4	4	4	11.25	9.34e-05	2	2	5	5	5	7.1875	8.63e-05	5	5	12	12	12	18.125	0.00019	10	10	18	18	18	25	0.00067
tr|A0A140SS76|A0A140SS76_ECOBD	6	6	13	13	13	18.5255	0.000146	3	3	4	4	4	9.4518	4.41e-05	9	9	10	10	10	23.8185	0.000108	3	3	3	3	3	6.04915	4.24e-05	7	7	7	7	7	17.0132	7.31e-05	12	12	13	13	13	28.7335	0.000125	23	23	57	57	57	43.1002	0.00128
tr|A0A140SS79|A0A140SS79_ECOBD	NA	NA	NA	NA	NA	NA	NA	NA	NA	NA	NA	NA	NA	NA	NA	NA	NA	NA	NA	NA	NA	2	2	3	3	3	4.46735	3.85e-05	NA	NA	NA	NA	NA	NA	NA	NA	NA	NA	NA	NA	NA	NA	NA	NA	NA	NA	NA	NA	NA
tr|A0A140SS80|A0A140SS80_ECOBD	61	61	150	150	150	51.4903	0.000662	70	70	142	142	142	56.4083	0.000617	66	66	132	132	132	50.5961	0.000561	45	45	95	95	95	33.9046	0.000529	50	50	130	130	130	35.0224	0.000535	74	74	209	209	209	55.7377	0.000791	39	39	83	83	83	28.9121	0.000736
tr|A0A140SS82|A0A140SS82_ECOBD	NA	NA	NA	NA	NA	NA	NA	2	2	3	3	3	6.72515	5.12e-05	2	2	2	2	2	6.72515	3.34e-05	NA	NA	NA	NA	NA	NA	NA	NA	NA	NA	NA	NA	NA	NA	2	2	3	3	3	7.01754	4.45e-05	2	2	2	2	2	6.72515	6.96e-05
tr|A0A140SS84|A0A140SS84_ECOBD	NA	NA	NA	NA	NA	NA	NA	NA	NA	NA	NA	NA	NA	NA	NA	NA	NA	NA	NA	NA	NA	NA	NA	NA	NA	NA	NA	NA	NA	NA	NA	NA	NA	NA	NA	2	2	2	2	2	7.04961	2.65e-05	NA	NA	NA	NA	NA	NA	NA
tr|A0A140SS89|A0A140SS89_ECOBD	NA	NA	NA	NA	NA	NA	NA	NA	NA	NA	NA	NA	NA	NA	NA	NA	NA	NA	NA	NA	NA	NA	NA	NA	NA	NA	NA	NA	NA	NA	NA	NA	NA	NA	NA	NA	NA	NA	NA	NA	NA	NA	24	24	69	69	69	31.6872	0.00113
tr|A0A140SS92|A0A140SS92_ECOBD	3	3	5	5	5	12.462	9.01e-05	4	4	5	5	5	14.2857	8.87e-05	7	7	8	8	8	25.5319	0.000139	NA	NA	NA	NA	NA	NA	NA	2	2	3	3	3	8.20669	5.04e-05	3	3	3	3	3	10.9422	4.63e-05	NA	NA	NA	NA	NA	NA	NA
tr|A0A140SS93|A0A140SS93_ECOBD	NA	NA	NA	NA	NA	NA	NA	NA	NA	NA	NA	NA	NA	NA	NA	NA	NA	NA	NA	NA	NA	NA	NA	NA	NA	NA	NA	NA	NA	NA	NA	NA	NA	NA	NA	NA	NA	NA	NA	NA	NA	NA	2	2	3	3	3	7.0632	0.000133
tr|A0A140SS95|A0A140SS95_ECOBD	9	9	16	16	16	12.2178	0.000126	9	9	9	9	9	11.6866	6.97e-05	9	9	13	13	13	11.6866	9.85e-05	17	17	29	29	29	20.9827	0.000288	7	7	13	13	13	7.43692	9.54e-05	8	8	15	15	15	8.89774	0.000101	25	25	107	107	107	30.6773	0.00169
tr|A0A140SS98|A0A140SS98_ECOBD	NA	NA	NA	NA	NA	NA	NA	NA	NA	NA	NA	NA	NA	NA	NA	NA	NA	NA	NA	NA	NA	NA	NA	NA	NA	NA	NA	NA	NA	NA	NA	NA	NA	NA	NA	2	2	3	3	3	34.7222	0.000212	NA	NA	NA	NA	NA	NA	NA
tr|A0A140SS99|A0A140SS99_ECOBD	NA	NA	NA	NA	NA	NA	NA	2	2	2	2	2	7.71812	3.92e-05	NA	NA	NA	NA	NA	NA	NA	NA	NA	NA	NA	NA	NA	NA	NA	NA	NA	NA	NA	NA	NA	NA	NA	NA	NA	NA	NA	NA	NA	NA	NA	NA	NA	NA	NA
tr|A0A140SSA1|A0A140SSA1_ECOBD	10	10	19	19	19	31.1558	0.000283	10	10	20	20	20	32.1608	0.000293	11	11	18	18	18	34.9246	0.000258	9	9	16	16	16	22.6131	0.0003	5	5	5	5	5	17.3367	6.94e-05	6	6	7	7	7	17.0854	8.93e-05	2	2	2	2	2	4.52261	5.98e-05
tr|A0A140SSA2|A0A140SSA2_ECOBD	5	5	5	5	5	13.4328	6.32e-05	NA	NA	NA	NA	NA	NA	NA	4	4	7	7	7	10.2345	8.52e-05	5	5	11	11	11	14.7122	0.000175	4	4	7	7	7	10.8742	8.24e-05	5	5	10	10	10	15.9915	0.000108	12	12	118	118	118	25.5864	0.003
tr|A0A140SSA3|A0A140SSA3_ECOBD	NA	NA	NA	NA	NA	NA	NA	NA	NA	NA	NA	NA	NA	NA	NA	NA	NA	NA	NA	NA	NA	NA	NA	NA	NA	NA	NA	NA	NA	NA	NA	NA	NA	NA	NA	2	1	2	1	1.25	10.2389	2.17e-05	NA	NA	NA	NA	NA	NA	NA
tr|A0A140SSA4|A0A140SSA4_ECOBD	NA	NA	NA	NA	NA	NA	NA	NA	NA	NA	NA	NA	NA	NA	2	2	2	2	2	5.04202	2.4e-05	NA	NA	NA	NA	NA	NA	NA	NA	NA	NA	NA	NA	NA	NA	NA	NA	NA	NA	NA	NA	NA	NA	NA	NA	NA	NA	NA	NA
tr|A0A140SSA5|A0A140SSA5_ECOBD	10	10	20	20	20	38.2423	0.000282	14	14	21	21	21	38.7173	0.000291	13	13	20	20	20	28.7411	0.000271	11	11	29	29	29	23.0404	0.000515	6	6	10	10	10	11.4014	0.000131	8	8	15	15	15	15.4394	0.000181	NA	NA	NA	NA	NA	NA	NA
tr|A0A140SSA6|A0A140SSA6_ECOBD	2	2	2	2	2	4.51467	2.68e-05	2	2	3	3	3	6.32054	3.95e-05	NA	NA	NA	NA	NA	NA	NA	2	2	3	3	3	5.41761	5.06e-05	2	2	2	2	2	6.54628	2.49e-05	2	2	2	2	2	5.41761	2.29e-05	2	2	4	4	4	5.41761	0.000108
tr|A0A140SSA9|A0A140SSA9_ECOBD	3	3	3	3	3	7.98403	3.55e-05	2	2	2	2	2	3.99202	2.33e-05	NA	NA	NA	NA	NA	NA	NA	3	3	3	3	3	7.78443	4.48e-05	NA	NA	NA	NA	NA	NA	NA	2	1	2	1	1.01429	2.99401	1.03e-05	9	9	13	13	13	20.9581	0.000309
tr|A0A140SSB0|A0A140SSB0_ECOBD	10	10	30	30	30	64.1732	0.0007	11	11	29	29	29	71.2598	0.000666	11	11	46	46	46	75.1969	0.00103	7	7	23	23	23	27.9528	0.000677	9	9	58	58	58	53.1496	0.00126	10	10	50	50	50	53.1496	0.000999	7	7	17	17	17	27.9528	0.000797
tr|A0A140SSB1|A0A140SSB1_ECOBD	5	5	7	7	7	33.8164	0.0002	6	6	6	6	6	47.8261	0.000169	3	3	3	3	3	26.57	8.27e-05	3	3	4	4	4	15.4589	0.000144	3	3	3	3	3	28.5024	8e-05	4	4	11	11	11	31.401	0.00027	NA	NA	NA	NA	NA	NA	NA
tr|A0A140SSB3|A0A140SSB3_ECOBD	21	21	55	55	55	54.1667	0.000715	22	22	40	40	40	49.3421	0.000512	18	18	36	36	36	45.8333	0.000451	15	14	28	27	27.675	30.2632	0.000454	9	8	20	17	19.6842	20.3947	0.000238	13	12	28	25	27.6786	34.6491	0.000308	8	8	17	17	17	17.7632	0.000444
tr|A0A140SSB4|A0A140SSB4_ECOBD	NA	NA	NA	NA	NA	NA	NA	NA	NA	NA	NA	NA	NA	NA	NA	NA	NA	NA	NA	NA	NA	NA	NA	NA	NA	NA	NA	NA	NA	NA	NA	NA	NA	NA	NA	NA	NA	NA	NA	NA	NA	NA	NA	NA	NA	NA	NA	NA	NA
tr|A0A140SSB6|A0A140SSB6_ECOBD	NA	NA	NA	NA	NA	NA	NA	4	4	4	4	4	21.8487	9.81e-05	NA	NA	NA	NA	NA	NA	NA	NA	NA	NA	NA	NA	NA	NA	2	2	3	3	3	7.56303	6.96e-05	NA	NA	NA	NA	NA	NA	NA	NA	NA	NA	NA	NA	NA	NA
tr|A0A140SSB8|A0A140SSB8_ECOBD	8	8	13	13	13	30.1746	0.000192	11	11	15	15	15	41.6459	0.000218	9	9	15	15	15	30.1746	0.000213	3	3	4	4	4	8.22943	7.46e-05	NA	NA	NA	NA	NA	NA	NA	5	5	7	7	7	18.7032	8.86e-05	3	3	3	3	3	8.22943	8.91e-05
tr|A0A140SSC0|A0A140SSC0_ECOBD	15	15	106	106	106	82.5688	0.00576	16	16	90	90	90	82.5688	0.00482	18	18	129	129	129	82.5688	0.00675	10	10	95	95	95	82.5688	0.00651	15	15	97	97	97	82.5688	0.00492	16	16	133	133	133	82.5688	0.00619	8	8	24	24	24	76.1468	0.00262
tr|A0A140SSC4|A0A140SSC4_ECOBD	4	4	7	7	7	9.062	6.59e-05	9	9	9	9	9	17.4881	8.35e-05	13	13	17	17	17	22.7345	0.000154	7	7	9	9	9	11.1288	0.000107	8	8	15	15	15	16.0572	0.000132	9	9	19	19	19	19.7138	0.000153	NA	NA	NA	NA	NA	NA	NA
tr|A0A140SSC5|A0A140SSC5_ECOBD	6	6	36	36	36	38.8489	0.00153	6	6	36	36	36	38.8489	0.00151	4	4	17	17	17	38.8489	0.000698	3	3	4	4	4	10.7914	0.000215	7	7	26	26	26	53.9568	0.00103	3	3	30	30	30	38.1295	0.0011	3	3	3	3	3	10.7914	0.000257
sp|C5W331|RSMH_ECOBD	9	9	19	19	19	39.6166	0.00036	10	10	14	14	14	36.4217	0.000261	9	9	11	11	11	39.2971	0.000201	7	7	11	11	11	25.2396	0.000263	5	5	7	7	7	18.8498	0.000124	6	6	9	9	9	26.5176	0.000146	3	3	6	6	6	12.4601	0.000228
sp|C5W865|CYSI_ECOBD	23	23	62	62	62	51.0526	0.000645	30	30	71	71	71	57.193	0.000727	30	30	96	96	96	62.2807	0.000961	13	13	55	55	55	28.0702	0.000721	17	17	69	69	69	37.3684	0.000669	22	22	86	86	86	53.3333	0.000766	8	8	36	36	36	15.9649	0.000752
sp|C5W8B2|RLMM_ECOBD	NA	NA	NA	NA	NA	NA	NA	NA	NA	NA	NA	NA	NA	NA	NA	NA	NA	NA	NA	NA	NA	NA	NA	NA	NA	NA	NA	NA	NA	NA	NA	NA	NA	NA	NA	NA	NA	NA	NA	NA	NA	NA	NA	NA	NA	NA	NA	NA	NA
sp|C5WBK5|TRMA_ECOBD	2	2	2	2	2	8.19672	3.24e-05	NA	NA	NA	NA	NA	NA	NA	3	3	3	3	3	11.7486	4.68e-05	3	3	3	3	3	10.929	6.13e-05	NA	NA	NA	NA	NA	NA	NA	NA	NA	NA	NA	NA	NA	NA	NA	NA	NA	NA	NA	NA	NA
sp|C6EBU6|CHEZ_ECOBD	NA	NA	NA	NA	NA	NA	NA	NA	NA	NA	NA	NA	NA	NA	2	2	2	2	2	11.215	5.33e-05	NA	NA	NA	NA	NA	NA	NA	NA	NA	NA	NA	NA	NA	NA	NA	NA	NA	NA	NA	NA	NA	NA	NA	NA	NA	NA	NA	NA
sp|C6ECL5|SPY_ECOBD	NA	NA	NA	NA	NA	NA	NA	NA	NA	NA	NA	NA	NA	NA	2	2	2	2	2	5.59006	7.09e-05	2	2	2	2	2	11.8012	9.29e-05	NA	NA	NA	NA	NA	NA	NA	NA	NA	NA	NA	NA	NA	NA	16	16	177	177	177	54.6584	0.0131
tr|C6EGE8|C6EGE8_ECOBD	15	15	141	141	141	60	0.00836	13	13	143	143	143	56	0.00834	15	15	154	154	154	56	0.00879	10	10	47	47	47	51	0.00351	17	17	161	161	161	61	0.00889	14	14	130	130	130	61	0.0066	4	4	20	20	20	30	0.00238
sp|C6EH62|NLPI_ECOBD	NA	NA	NA	NA	NA	NA	NA	NA	NA	NA	NA	NA	NA	NA	2	2	2	2	2	3.7415	3.88e-05	NA	NA	NA	NA	NA	NA	NA	NA	NA	NA	NA	NA	NA	NA	NA	NA	NA	NA	NA	NA	NA	NA	NA	NA	NA	NA	NA	NA
contam:contaminant_sp|P02533|K1CN_HUMAN	NA	NA	NA	NA	NA	NA	NA	NA	NA	NA	NA	NA	NA	NA	NA	NA	NA	NA	NA	NA	NA	NA	NA	NA	NA	NA	NA	NA	NA	NA	NA	NA	NA	NA	NA	NA	NA	NA	NA	NA	NA	NA	2	NA	2	0	0	3.82166	0
contam:contaminant_sp|P04264|K2C1_HUMAN	NA	NA	NA	NA	NA	NA	NA	5	5	5	5	5	7.15397	4.54e-05	3	3	3	3	3	4.66563	2.66e-05	3	3	4	4	4	5.44323	4.65e-05	5	5	7	7	7	9.79782	6.01e-05	6	6	10	10	10	12.9082	7.89e-05	4	4	4	4	4	8.24261	7.41e-05
contam:contaminant_sp|P05783|K1CR_HUMAN	NA	NA	NA	NA	NA	NA	NA	NA	NA	NA	NA	NA	NA	NA	NA	NA	NA	NA	NA	NA	NA	NA	NA	NA	NA	NA	NA	NA	NA	NA	NA	NA	NA	NA	NA	NA	NA	NA	NA	NA	NA	NA	NA	NA	NA	NA	NA	NA	NA
contam:contaminant_sp|P08727|K1CS_HUMAN	NA	NA	NA	NA	NA	NA	NA	NA	NA	NA	NA	NA	NA	NA	NA	NA	NA	NA	NA	NA	NA	NA	NA	NA	NA	NA	NA	NA	NA	NA	NA	NA	NA	NA	NA	NA	NA	NA	NA	NA	NA	NA	3	2	3	2	2.4	11.25	7.14e-05
contam:contaminant_sp|P13645|K1CJ_HUMAN	NA	NA	NA	NA	NA	NA	NA	2	1	2	1	1.5	4.38449	1.48e-05	NA	NA	NA	NA	NA	NA	NA	2	2	2	2	2	6.57673	2.52e-05	NA	NA	NA	NA	NA	NA	NA	NA	NA	NA	NA	NA	NA	NA	5	3	5	3	4.2	12.6476	8.43e-05
contam:contaminant_sp|P13647|K2C5_HUMAN	2	NA	2	0	0	2.88136	0	2	2	2	2	2	5.59322	1.98e-05	2	2	2	2	2	3.22034	1.93e-05	NA	NA	NA	NA	NA	NA	NA	3	3	3	3	3	6.27119	2.81e-05	2	2	2	2	2	3.72881	1.72e-05	NA	NA	NA	NA	NA	NA	NA
contam:contaminant_sp|P19012|K1CO_HUMAN	NA	NA	NA	NA	NA	NA	NA	2	1	2	1	1.5	6.14035	1.92e-05	2	2	2	2	2	6.35965	2.5e-05	NA	NA	NA	NA	NA	NA	NA	NA	NA	NA	NA	NA	NA	NA	NA	NA	NA	NA	NA	NA	NA	NA	NA	NA	NA	NA	NA	NA
contam:contaminant_sp|P48668|K2CE_HUMAN	3	1	3	1	3	4.79574	3.16e-05	NA	NA	NA	NA	NA	NA	NA	3	3	3	3	3	10.1243	3.04e-05	2	2	2	2	2	3.90764	2.66e-05	NA	NA	NA	NA	NA	NA	NA	NA	NA	NA	NA	NA	NA	NA	2	2	2	2	2	3.90764	4.23e-05
contam:contaminant_tr|Q61869	NA	NA	NA	NA	NA	NA	NA	NA	NA	NA	NA	NA	NA	NA	NA	NA	NA	NA	NA	NA	NA	NA	NA	NA	NA	NA	NA	NA	NA	NA	NA	NA	NA	NA	NA	NA	NA	NA	NA	NA	NA	NA	NA	NA	NA	NA	NA	NA	NA
contam:contaminant_sp|Q99456|K1CL_HUMAN	NA	NA	NA	NA	NA	NA	NA	NA	NA	NA	NA	NA	NA	NA	NA	NA	NA	NA	NA	NA	NA	NA	NA	NA	NA	NA	NA	NA	NA	NA	NA	NA	NA	NA	NA	2	2	2	2	2	5.06073	2.06e-05	NA	NA	NA	NA	NA	NA	NA
Group: contam:contaminant_tr|Q9EQD6,contam:contaminant_tr|Q9EQD7	NA	NA	NA	NA	NA	NA	NA	2	NA	2	0	2	2.95671	2.46e-05	NA	NA	NA	NA	NA	NA	NA	NA	NA	NA	NA	NA	NA	NA	NA	NA	NA	NA	NA	NA	NA	NA	NA	NA	NA	NA	NA	NA	NA	NA	NA	NA	NA	NA	NA
[truncated: 39 more columns]
