# Supplementary material for: Elucidating the potential of crude cell extracts for producing pyruvate from glucose
Source: Synth Biol (Oxf). 2018 May 14;3(1):ysy006. doi: 10.1093/synbio/ysy006 (PMC7445776; doi:10.1093/synbio/ysy006)
Supplement: Supplementary Table S2 [file ysy006_supp_st_2.xlsx]

## Sheet: pep_supp_table12
Sequence	Z	Q YT-E 1	Precursor m/z YT-E 1	Spectra YT-E 1	Q YT-E 2	Precursor m/z YT-E 2	Spectra YT-E 2	Q YT-E 3	Precursor m/z YT-E 3	Spectra YT-E 3	Q YT-M 1	Precursor m/z YT-M 1	Spectra YT-M 1	Q YT-M 2	Precursor m/z YT-M 2	Spectra YT-M 2	Q YT-M 3	Precursor m/z YT-M 3	Spectra YT-M 3	Q DF 1	Precursor m/z DF 1	Spectra DF 1	Q DF 2	Precursor m/z DF 2	Spectra DF 2	Q DF 3	Precursor m/z DF 3	Spectra DF 3	Q LB 1	Precursor m/z LB 1	Spectra LB 1	Q LB 2	Precursor m/z LB 2	Spectra LB 2	Q LB 3	Precursor m/z LB 3	Spectra LB 3	Proteins
AAAAPVTGPLADDPIQETITFDDFAK	2	0.000707246	1337.83	2	0.000493314	1337.91	1	0.000389141	1339	1	NA	NA	NA	NA	NA	NA	NA	NA	NA	NA	NA	NA	NA	NA	NA	NA	NA	NA	0.000413144	1338.58	2	NA	NA	NA	NA	NA	NA	tr|A0A140N8C6|A0A140N8C6_ECOBD
AAAAPVTGPLADDPIQETITFDDFAK	3	0.00588299	892.46	1	NA	NA	NA	NA	NA	NA	NA	NA	NA	NA	NA	NA	NA	NA	NA	NA	NA	NA	NA	NA	NA	NA	NA	NA	0.00128923	892.65	1	NA	NA	NA	NA	NA	NA	tr|A0A140N8C6|A0A140N8C6_ECOBD
AAAEADDIFGELSSGK	2	0.000425998	791.61	1	NA	NA	NA	NA	NA	NA	NA	NA	NA	NA	NA	NA	NA	NA	NA	NA	NA	NA	NA	NA	NA	NA	NA	NA	NA	NA	NA	NA	NA	NA	NA	NA	NA	tr|A0A140NBY9|A0A140NBY9_ECOBD
AAAEGEMKGVLGYTEDDVVSTDFNGEVC[57]TSVFDAK	3	0.012725	1238.52	70	0.019018	1238.48	67	0.0174761	1238.54	74	NA	NA	NA	0.0013473	1238.71	75	0.00320153	1238.58	61	NA	NA	NA	NA	NA	NA	NA	NA	NA	0.00142514	1238.5	26	0.0114561	1238.8	3	NA	NA	NA	tr|A0A140N783|A0A140N783_ECOBD
AAAEGEMKGVLGYTEDDVVSTDFNGEVC[57]TSVFDAK	4	NA	NA	NA	NA	NA	NA	NA	NA	NA	NA	NA	NA	0.0125089	929.49	1	0.0164759	929.92	1	NA	NA	NA	NA	NA	NA	NA	NA	NA	NA	NA	NA	NA	NA	NA	NA	NA	NA	tr|A0A140N783|A0A140N783_ECOBD
AAAEMAESVTNPQRPPVIWIGAQEC[57]TGC[57]TESLLR	3	0.000153965	1248.32	1	0.000384337	1248.64	1	NA	NA	NA	NA	NA	NA	NA	NA	NA	NA	NA	NA	NA	NA	NA	NA	NA	NA	NA	NA	NA	NA	NA	NA	NA	NA	NA	NA	NA	NA	tr|A0A140N877|A0A140N877_ECOBD
AAAESSIQVK	1	0.013418	1004.47	1	0.0133277	1003.72	2	0.00425508	1004.1	2	0.00647768	1003.48	1	NA	NA	NA	0.00358295	1003.54	1	0.00430184	1003.53	1	NA	NA	NA	NA	NA	NA	NA	NA	NA	NA	NA	NA	NA	NA	NA	tr|A0A140NH27|A0A140NH27_ECOBD
AAAESSIQVK	2	0.0161766	502.482	10	0.0198494	502.376	14	0.0196374	502.67	4	0.0027292	502.2	1	0.000789425	502.73	3	0.00155852	502.45	2	0.00619375	502.78	3	0.00906063	502.81	2	0.000778818	502.885	2	0.0103956	502.57	1	0.0027377	502.59	1	0.00232624	502.58	2	tr|A0A140NH27|A0A140NH27_ECOBD
AAAFEGELIPASQIDR	1	0.00428044	1688.47	4	0.00338888	1688.74	3	0.00314155	1688.86	1	0.0026431	1688.84	1	0.00341959	1689.12	2	0.00188915	1688.95	1	0.00184662	1687.99	1	0.00176033	1688.16	1	NA	NA	NA	0.002092	1689.01	1	0.00406039	1689.13	1	0.00580863	1689.07	2	tr|A0A140NDB6|A0A140NDB6_ECOBD
AAAFEGELIPASQIDR	2	0.012075	844.328	5	0.00756655	844.657	21	0.00672858	845.43	6	0.000651863	845.154	5	0.000566832	844.873	3	0.000754278	845.077	4	0.000567398	845.25	1	0.00046804	845.33	1	0.00163597	844.991	7	0.000583435	845.18	2	0.000861767	844.898	4	0.000732245	844.683	4	tr|A0A140NDB6|A0A140NDB6_ECOBD
AAAFEGELIPASQIDR	3	0.00341599	563.73	1	NA	NA	NA	NA	NA	NA	0.0039361	563.52	1	0.00211119	563.63	1	0.00199435	563.69	1	0.00877803	563.38	1	0.00350429	563.67	1	0.00246267	563.61	1	0.00182942	563.56	1	0.00343958	563.83	1	NA	NA	NA	tr|A0A140NDB6|A0A140NDB6_ECOBD
AAAFEGELIPASQIDRLATLPTYEEAIAR	2	0.00701313	1559.36	5	0.00618577	1559.74	3	0.00401826	1559.72	4	NA	NA	NA	0.00122638	1559.86	2	0.00118021	1559.55	1	NA	NA	NA	NA	NA	NA	NA	NA	NA	NA	NA	NA	NA	NA	NA	NA	NA	NA	tr|A0A140NDB6|A0A140NDB6_ECOBD
AAAFEGELIPASQIDRLATLPTYEEAIAR	3	0.00103318	1039.24	1	0.00578537	1040.17	3	0.00381426	1040.33	5	NA	NA	NA	0.00532829	1040.06	7	0.00140022	1040.06	3	NA	NA	NA	NA	NA	NA	0.00393353	1040.22	9	NA	NA	NA	0.0082724	1040.1	20	0.00877213	1040.19	26	tr|A0A140NDB6|A0A140NDB6_ECOBD
AAAFEGELIPASQIDRLATLPTYEEAIAR	4	NA	NA	NA	NA	NA	NA	NA	NA	NA	NA	NA	NA	0.010398	780.59	1	NA	NA	NA	NA	NA	NA	NA	NA	NA	NA	NA	NA	NA	NA	NA	NA	NA	NA	NA	NA	NA	tr|A0A140NDB6|A0A140NDB6_ECOBD
AAAFIKEK	2	0.0123665	439.63	1	NA	NA	NA	0.00751615	439.19	1	0.00124859	439.59	1	NA	NA	NA	0.000998168	439.59	1	0.00121308	439.62	1	0.00502692	439.79	1	NA	NA	NA	0.000999451	439.53	1	0.001083	439.62	1	NA	NA	NA	tr|A0A140NEY8|A0A140NEY8_ECOBD
AAAIC[57]AER	1	NA	NA	NA	0.00306908	861.38	1	0.0147017	861.37	1	NA	NA	NA	0.00532602	861.61	1	0.00873792	861.55	1	NA	NA	NA	0.00570928	861.61	1	NA	NA	NA	NA	NA	NA	NA	NA	NA	0.009826	861.55	1	tr|A0A140NA84|A0A140NA84_ECOBD
AAAIC[57]AER	2	0.000873571	432.04	1	NA	NA	NA	0.000661976	431.54	1	0.0198617	431.66	3	0.000698708	431.6	1	0.0187688	431.985	2	0.0157551	432.23	1	0.00331293	431.62	2	NA	NA	NA	NA	NA	NA	0.0122879	431.27	1	0.00811871	431.38	5	tr|A0A140NA84|A0A140NA84_ECOBD
AAAKVNEDLGLLSEEK	2	0.0106276	843.49	1	0.000823037	844.37	1	NA	NA	NA	NA	NA	NA	NA	NA	NA	NA	NA	NA	NA	NA	NA	NA	NA	NA	NA	NA	NA	NA	NA	NA	NA	NA	NA	NA	NA	NA	tr|A0A140NBG7|A0A140NBG7_ECOBD
AAALAAADAR	1	0.0164796	900.427	3	0.00188133	900.34	1	0.00506996	900.42	2	0.00360105	900.52	1	0.00375903	900.61	1	0.00276489	900.59	1	0.00211709	900.65	1	0.00383775	900.625	2	0.00532047	900.55	1	NA	NA	NA	NA	NA	NA	0.00540657	900.74	1	tr|A0A140NCE4|A0A140NCE4_ECOBD
AAALAAADAR	2	0.019155	451.186	15	0.00592549	450.834	5	0.00331912	451.176	7	0.00313897	451.637	4	0.0022116	451.575	2	0.00176975	451.245	2	0.00471334	451.543	6	0.00746298	451.149	8	0.0171252	451.41	12	NA	NA	NA	0.0025515	451.525	2	0.0030367	451.76	2	tr|A0A140NCE4|A0A140NCE4_ECOBD
AAALAAADARIPLAK	2	0.00104033	712.065	2	0.00348138	712.525	4	0.0162188	712.46	4	0.00211496	712.137	6	0.00188209	712.26	6	0.0199664	712.383	8	0.0153115	712.526	8	0.00535324	712.432	26	0.0189471	712.486	59	0.00781871	712.388	4	0.00177258	712.838	9	0.00360387	712.883	6	tr|A0A140NCE4|A0A140NCE4_ECOBD
AAALAAADARIPLAK	3	0.00191669	474.44	1	0.00791924	475.27	1	0.0158793	474.67	1	0.0038106	475.435	2	0.00128409	475.21	1	0.00438778	475.6	1	0.00449218	475.51	2	0.019183	475.463	7	0.0145916	475.195	4	NA	NA	NA	0.00351082	475.28	1	0.0147659	475.46	1	tr|A0A140NCE4|A0A140NCE4_ECOBD
AAALAAEIHGVK	2	0.0194597	575.78	1	0.00124514	576.81	1	NA	NA	NA	0.00389823	576.26	1	NA	NA	NA	NA	NA	NA	0.00101721	575.9	1	NA	NA	NA	NA	NA	NA	0.0010648	576.05	2	NA	NA	NA	NA	NA	NA	tr|A0A140N5P0|A0A140N5P0_ECOBD
AAALAAEIHGVKK	2	0.00127161	641.64	1	0.0145779	639.867	7	0.00134623	639.885	2	0.00113267	640.137	3	0.00164464	640.575	2	0.00321721	640.33	7	0.00225839	640.192	4	0.0149291	640.464	10	0.00171519	640.318	6	0.00191479	640.218	15	0.00184362	640.476	5	0.0146259	640.81	3	tr|A0A140N5P0|A0A140N5P0_ECOBD
AAALAAEIHGVKK	3	NA	NA	NA	NA	NA	NA	NA	NA	NA	NA	NA	NA	NA	NA	NA	0.00279229	427.4	1	NA	NA	NA	NA	NA	NA	NA	NA	NA	0.00539907	427.21	2	NA	NA	NA	NA	NA	NA	tr|A0A140N5P0|A0A140N5P0_ECOBD
AAALDAQKATPPKLEDK	2	NA	NA	NA	0.00145756	884.19	1	NA	NA	NA	NA	NA	NA	NA	NA	NA	NA	NA	NA	NA	NA	NA	NA	NA	NA	NA	NA	NA	NA	NA	NA	NA	NA	NA	NA	NA	NA	tr|A0A140NGY2|A0A140NGY2_ECOBD
AAALDAQKATPPKLEDK	3	0.0118946	589.69	1	NA	NA	NA	NA	NA	NA	NA	NA	NA	NA	NA	NA	NA	NA	NA	NA	NA	NA	NA	NA	NA	NA	NA	NA	NA	NA	NA	NA	NA	NA	NA	NA	NA	tr|A0A140NGY2|A0A140NGY2_ECOBD
AAAMANKELQTIPK	1	NA	NA	NA	NA	NA	NA	NA	NA	NA	NA	NA	NA	NA	NA	NA	NA	NA	NA	NA	NA	NA	NA	NA	NA	NA	NA	NA	0.00690541	1485.84	1	NA	NA	NA	NA	NA	NA	tr|A0A140NGN0|A0A140NGN0_ECOBD
AAAMANKELQTIPK	2	0.0029315	743.755	4	NA	NA	NA	0.0046516	743.52	1	0.0164335	743.82	4	0.000947276	743.9	1	0.000556487	744.07	1	0.000846361	744.1	1	0.00119412	743.86	2	0.00544852	743.943	3	0.000831725	743.832	4	0.00104712	743.78	4	0.00123456	743.938	10	tr|A0A140NGN0|A0A140NGN0_ECOBD
AAAMANKELQTIPK	3	0.00194877	496.27	1	NA	NA	NA	NA	NA	NA	NA	NA	NA	0.000923314	496.36	1	0.00107504	496.17	1	NA	NA	NA	NA	NA	NA	NA	NA	NA	0.00101044	496.185	2	0.001731	496.31	2	0.00210848	496.403	3	tr|A0A140NGN0|A0A140NGN0_ECOBD
AAAQKAFNEMQPIVDR	2	0.0011068	895.35	3	0.00101058	895.43	2	0.000505742	895.29	1	NA	NA	NA	0.000579365	895.28	1	0.000368657	895.57	1	NA	NA	NA	0.000866096	894.86	1	0.000714179	895.79	1	NA	NA	NA	0.000671126	895.31	1	0.000579174	895.275	2	tr|A0A140NFU3|A0A140NFU3_ECOBD
AAAQKAFNEMQPIVDR	3	NA	NA	NA	NA	NA	NA	0.0014176	597.6	1	NA	NA	NA	0.00121722	597.48	1	0.00121525	597.395	2	NA	NA	NA	0.00254398	597.6	1	NA	NA	NA	NA	NA	NA	0.00163004	597.27	2	0.00167506	597.56	1	tr|A0A140NFU3|A0A140NFU3_ECOBD
AAAQKAFNEMQPIVDRQAAK	3	0.0108366	730.1	4	0.00950338	730.19	2	0.00297107	729.82	4	NA	NA	NA	0.0121622	730.072	4	0.00287732	730.312	4	NA	NA	NA	0.00257381	730.22	1	0.00177345	729.87	2	NA	NA	NA	0.0122349	729.876	5	0.0170212	730.205	4	tr|A0A140NFU3|A0A140NFU3_ECOBD
AAAQLQQGLADTSDENLK	2	0.000475368	937.7	1	0.000332842	937.43	1	NA	NA	NA	0.000408253	937.19	1	NA	NA	NA	NA	NA	NA	NA	NA	NA	NA	NA	NA	NA	NA	NA	0.000368625	936.64	1	NA	NA	NA	NA	NA	NA	tr|A0A140N919|A0A140N919_ECOBD
AAATQEMTLVDTPNAK	2	0.017737	831.25	4	0.000796737	831.25	1	0.00256313	832.54	1	0.000608862	830.83	1	0.000788805	831.79	1	0.000434722	831.27	1	0.000696461	830.99	1	0.000619226	832.035	2	0.000525346	831.13	1	0.00139765	831.37	3	0.000590514	831.02	1	0.000589765	831.29	1	tr|A0A140NDE0|A0A140NDE0_ECOBD
AAATQHNLEVLASR	2	0.00156568	741.12	1	0.000892645	742.1	1	NA	NA	NA	0.000947551	741.255	2	0.000745528	741.43	1	0.000724443	741.15	1	0.000684375	741.12	2	0.00206339	741.233	3	0.000919359	741.183	3	0.000644678	741.11	1	0.000646557	741.16	1	0.00066263	741.165	2	tr|A0A140N465|A0A140N465_ECOBD
AAATQHNLEVLASR	3	NA	NA	NA	NA	NA	NA	NA	NA	NA	NA	NA	NA	0.00111435	494.8	1	NA	NA	NA	NA	NA	NA	NA	NA	NA	0.00229721	494.35	1	0.00118958	494.68	1	NA	NA	NA	NA	NA	NA	tr|A0A140N465|A0A140N465_ECOBD
AADALRLPDWDAK	2	NA	NA	NA	0.00087102	721.7	1	0.000985852	721.705	2	0.0180507	721.68	4	0.000669433	722.2	1	0.000824993	721.8	1	0.00700128	721.6	3	0.00655681	722.487	3	0.000979255	721.52	2	0.000730407	721.96	2	0.00073799	721.715	2	0.000672447	721.835	2	tr|A0A140NGH2|A0A140NGH2_ECOBD
AADALRLPDWDAK	3	0.00164964	481.55	1	0.00126301	481.3	1	0.00295323	481.6	2	0.00250614	481.645	2	0.00121245	481.76	1	0.00143624	481.605	2	NA	NA	NA	0.00281167	481.59	2	0.00175135	481.54	1	0.00114876	481.64	1	0.00144356	481.29	1	0.00165146	482.03	1	tr|A0A140NGH2|A0A140NGH2_ECOBD
AADALRLPDWDAKIANLSGGER	3	0.00122633	782.19	1	0.00907376	781.77	2	NA	NA	NA	NA	NA	NA	0.00111478	781.19	1	0.00114612	781.21	1	NA	NA	NA	0.00896601	782.02	1	NA	NA	NA	NA	NA	NA	NA	NA	NA	NA	NA	NA	tr|A0A140NGH2|A0A140NGH2_ECOBD
AADEGLEVK	2	0.00205874	466.19	1	NA	NA	NA	NA	NA	NA	NA	NA	NA	NA	NA	NA	NA	NA	NA	0.00372976	466.35	1	0.00462652	466.65	1	0.000685421	466.49	1	NA	NA	NA	NA	NA	NA	NA	NA	NA	tr|A0A140SS76|A0A140SS76_ECOBD
AADGSTVAQTALSYDDYR	2	0.000669448	952.63	1	0.000573583	953.67	1	NA	NA	NA	NA	NA	NA	NA	NA	NA	NA	NA	NA	NA	NA	NA	0.000504398	952.85	1	NA	NA	NA	NA	NA	NA	NA	NA	NA	NA	NA	NA	tr|A0A140N1P7|A0A140N1P7_ECOBD
AADMTGADIEAMTR	1	0.00971806	1453.33	7	0.00487326	1453.2	3	0.012785	1453.21	3	0.00365309	1453.65	2	0.00317161	1453.83	2	0.00285712	1453.69	2	0.00246652	1452.67	1	0.00312445	1453.84	1	0.0058046	1452.55	1	0.00265867	1453.68	1	0.00547112	1453.86	2	0.00444776	1453.83	2	tr|A0A140NF32|A0A140NF32_ECOBD
AADMTGADIEAMTR	2	0.00716246	727.262	29	0.00770673	727.039	20	0.00276765	727.237	16	0.000880773	727.503	4	0.000392299	727.177	3	0.00121216	727.213	3	0.000543903	727.13	1	0.000511705	727.22	2	0.000793031	727.95	2	0.0175391	727.786	5	0.000701831	727.407	3	0.000744856	727.38	5	tr|A0A140NF32|A0A140NF32_ECOBD
AADMTGADIEAMTR	3	0.00442183	485.31	2	0.00620883	485.3	1	0.0154865	485.5	1	NA	NA	NA	0.00163248	485.23	1	0.00159951	485.09	1	NA	NA	NA	0.00283697	485.37	1	NA	NA	NA	NA	NA	NA	NA	NA	NA	NA	NA	NA	tr|A0A140NF32|A0A140NF32_ECOBD
AADNKSLGQFNLDGINPAPR	2	0.00119406	1050.21	9	0.00109201	1050.2	2	0.0171003	1050.29	9	0.000698042	1050.02	4	0.000733024	1050.37	5	0.000458846	1049.99	3	0.000991598	1049.92	5	0.000831464	1050.04	5	0.000583321	1049.86	6	0.000378522	1049.84	1	0.000718561	1050.02	5	0.000577662	1050.11	7	tr|A0A140NFV3|A0A140NFV3_ECOBD
AADNKSLGQFNLDGINPAPR	3	0.00483607	700.416	5	0.00095357	700.61	1	0.00666726	700.528	4	0.00280167	700.654	7	0.00179298	700.653	6	0.00100971	700.64	3	0.00459132	700.558	10	0.0051032	700.814	9	0.00281167	700.573	12	0.00118046	700.293	3	0.00132511	700.334	9	0.00263682	700.482	13	tr|A0A140NFV3|A0A140NFV3_ECOBD
AADSGDADAC[57]ALLAQIK	2	0.00022361	845.4	1	NA	NA	NA	NA	NA	NA	NA	NA	NA	NA	NA	NA	NA	NA	NA	NA	NA	NA	NA	NA	NA	NA	NA	NA	NA	NA	NA	0.000371447	845.84	1	NA	NA	NA	tr|A0A140SS62|A0A140SS62_ECOBD
AAEALKER	1	NA	NA	NA	NA	NA	NA	NA	NA	NA	NA	NA	NA	NA	NA	NA	0.00361195	887.65	1	NA	NA	NA	NA	NA	NA	NA	NA	NA	NA	NA	NA	NA	NA	NA	NA	NA	NA	tr|A0A140NCS9|A0A140NCS9_ECOBD
AAEALKER	2	0.00578163	443.83	1	NA	NA	NA	NA	NA	NA	NA	NA	NA	0.00297511	444.507	3	0.0067218	444.56	1	NA	NA	NA	0.00646484	444.61	2	0.0189424	444.39	1	0.0171572	445.035	2	0.0172313	444.505	2	0.000814598	444.46	1	tr|A0A140NCS9|A0A140NCS9_ECOBD
AAEAVIIDTIRK	2	0.00693912	651.48	1	0.0182702	651.355	2	0.000708852	651.45	1	0.000778423	650.95	2	NA	NA	NA	0.00117758	651.99	1	0.00128274	650.97	1	0.002937	651.4	1	NA	NA	NA	NA	NA	NA	0.00122562	651.72	1	NA	NA	NA	tr|A0A140N4M5|A0A140N4M5_ECOBD
AAEGIAPKPLDANQMAALVELLK	2	0.00715876	1182.38	2	0.00119589	1182.85	1	NA	NA	NA	NA	NA	NA	NA	NA	NA	NA	NA	NA	NA	NA	NA	NA	NA	NA	NA	NA	NA	0.00158983	1182.81	9	NA	NA	NA	NA	NA	NA	tr|A0A140NFP9|A0A140NFP9_ECOBD
AAEGIAPKPLDANQMAALVELLK	3	0.0016961	788.53	1	0.00188519	788.94	1	NA	NA	NA	NA	NA	NA	NA	NA	NA	0.00130724	789.23	1	NA	NA	NA	NA	NA	NA	NA	NA	NA	0.00316609	788.951	20	0.00180849	789.85	1	NA	NA	NA	tr|A0A140NFP9|A0A140NFP9_ECOBD
AAEGIAPKPLDANQMAALVELLK	4	NA	NA	NA	NA	NA	NA	NA	NA	NA	NA	NA	NA	NA	NA	NA	NA	NA	NA	NA	NA	NA	NA	NA	NA	NA	NA	NA	0.00459465	591.92	1	NA	NA	NA	NA	NA	NA	tr|A0A140NFP9|A0A140NFP9_ECOBD
AAELAGNDTIPVEITR	2	0.000582195	835.945	2	0.000556097	836.68	1	0.000514875	836.25	1	0.000648397	835.74	1	0.000463697	835.77	1	0.000437722	835.82	1	NA	NA	NA	0.000501264	835.99	1	NA	NA	NA	0.000375891	835.77	1	0.000514376	835.78	1	0.000448712	835.78	1	tr|A0A140SSA1|A0A140SSA1_ECOBD
AAELSGLTHSAISTIEQDKVSPAISTLQK	3	NA	NA	NA	0.00780086	999.75	2	NA	NA	NA	NA	NA	NA	NA	NA	NA	NA	NA	NA	NA	NA	NA	NA	NA	NA	NA	NA	NA	NA	NA	NA	NA	NA	NA	NA	NA	NA	tr|A0A140NCU8|A0A140NCU8_ECOBD
AAELSGLTHSAISTIEQDKVSPAISTLQK	4	0.0192079	750.005	2	NA	NA	NA	NA	NA	NA	NA	NA	NA	NA	NA	NA	NA	NA	NA	NA	NA	NA	NA	NA	NA	NA	NA	NA	NA	NA	NA	NA	NA	NA	NA	NA	NA	tr|A0A140NCU8|A0A140NCU8_ECOBD
AAENNPELAAFIDEC[57]R	2	0.0031742	910.965	2	0.000758831	911.63	1	0.000615205	911.86	1	0.00076652	910.82	1	NA	NA	NA	NA	NA	NA	0.000790109	911.18	1	NA	NA	NA	NA	NA	NA	0.000404367	910.73	1	NA	NA	NA	NA	NA	NA	tr|A0A140NBM7|A0A140NBM7_ECOBD
AAENNPELAAFIDEC[57]R	3	0.00345559	607.76	1	0.00596346	607.79	1	NA	NA	NA	NA	NA	NA	NA	NA	NA	NA	NA	NA	NA	NA	NA	NA	NA	NA	NA	NA	NA	0.00171516	607.31	1	NA	NA	NA	NA	NA	NA	tr|A0A140NBM7|A0A140NBM7_ECOBD
AAEVDDADYC[57]ATVAAVVSEQMQGR	2	0.000804727	1279.18	2	NA	NA	NA	0.000533842	1279.85	1	NA	NA	NA	NA	NA	NA	NA	NA	NA	NA	NA	NA	NA	NA	NA	NA	NA	NA	NA	NA	NA	NA	NA	NA	NA	NA	NA	tr|A0A140NEW9|A0A140NEW9_ECOBD
AAEVLVVDTR	1	NA	NA	NA	0.00724728	1072.32	1	NA	NA	NA	0.00450696	1072.56	1	NA	NA	NA	NA	NA	NA	0.00450568	1073.65	2	0.00434745	1072.82	4	0.00659673	1072.65	5	NA	NA	NA	NA	NA	NA	NA	NA	NA	tr|A0A140NBV9|A0A140NBV9_ECOBD
AAEVLVVDTR	2	0.000963356	536.08	1	0.00071614	536.83	1	0.00070893	536.86	1	0.000915559	537.15	1	NA	NA	NA	NA	NA	NA	0.0070303	536.872	4	0.0191687	537.069	47	0.0146634	537.297	39	0.00309936	538.32	1	NA	NA	NA	NA	NA	NA	tr|A0A140NBV9|A0A140NBV9_ECOBD
AAFDDAIAAR	1	NA	NA	NA	0.00547392	1020.34	1	NA	NA	NA	NA	NA	NA	NA	NA	NA	NA	NA	NA	NA	NA	NA	NA	NA	NA	NA	NA	NA	0.00326198	1020.75	1	NA	NA	NA	NA	NA	NA	tr|A0A140NBZ3|A0A140NBZ3_ECOBD
AAFDDAIAAR	2	0.00575314	510.86	1	NA	NA	NA	NA	NA	NA	0.000840048	510.98	1	NA	NA	NA	0.000661787	511.18	1	0.000959815	511.13	1	NA	NA	NA	NA	NA	NA	0.00166454	511.04	1	NA	NA	NA	NA	NA	NA	tr|A0A140NBZ3|A0A140NBZ3_ECOBD
AAFDFAVEHQSVER	2	0.00077934	804.01	3	0.00320212	804.055	2	0.00101482	803.966	5	0.000556512	803.49	1	0.000506502	803.805	2	0.000808538	803.75	2	0.00109123	803.04	1	0.000760204	804.13	1	NA	NA	NA	NA	NA	NA	0.000764808	803.627	3	0.000626359	803.75	3	tr|A0A140NFT6|A0A140NFT6_ECOBD
AAFDFAVEHQSVER	3	0.00568125	536.15	1	0.00190967	537.4	1	0.00292343	536.193	3	NA	NA	NA	0.0053607	536.41	2	0.00131398	536.17	1	NA	NA	NA	NA	NA	NA	NA	NA	NA	NA	NA	NA	0.00147186	536.13	1	0.00162674	536.42	1	tr|A0A140NFT6|A0A140NFT6_ECOBD
AAFKNDDQKSAYALGASLGR	2	0.00119121	1042.74	7	0.00432005	1042.74	10	0.00386183	1042.8	11	NA	NA	NA	0.000600334	1042.74	3	0.000474902	1042.41	6	NA	NA	NA	NA	NA	NA	NA	NA	NA	NA	NA	NA	0.000938698	1042.46	4	0.00114367	1043.51	1	tr|A0A140N5I0|A0A140N5I0_ECOBD
AAFKNDDQKSAYALGASLGR	3	0.00884122	695.543	7	0.0129557	695.433	9	0.00392256	695.486	8	0.0179758	695.848	17	0.0112392	695.649	14	0.00568997	695.603	19	0.00977322	696.415	2	0.0191108	695.976	21	0.0156339	695.836	30	0.00114741	695.7	1	0.0131236	695.73	30	0.0114838	695.861	33	tr|A0A140N5I0|A0A140N5I0_ECOBD
AAFSNDMVYMEK	1	0.00376306	1405.48	1	0.0189846	1405.39	1	0.00351763	1405.44	1	NA	NA	NA	NA	NA	NA	NA	NA	NA	NA	NA	NA	NA	NA	NA	NA	NA	NA	NA	NA	NA	NA	NA	NA	NA	NA	NA	tr|A0A140N7J9|A0A140N7J9_ECOBD
AAFSNDMVYMEK	2	NA	NA	NA	NA	NA	NA	NA	NA	NA	0.000757785	703.72	1	0.000539557	703.67	1	0.000490512	703.6	1	0.000818419	703.61	1	0.00057157	703.75	1	0.000485945	704.07	1	0.000481963	703.5	1	0.000621457	704.11	1	0.000756745	704.52	2	tr|A0A140N7J9|A0A140N7J9_ECOBD
AAGAELVGMEDLADQIK	2	0.0164818	866.591	27	0.0193884	866.43	21	0.0039573	866.355	20	0.00149733	866.332	5	0.000293564	867.125	2	0.000443509	866.497	3	0.0134503	866.389	8	0.000740034	866.08	2	0.000716783	866.45	2	0.00101092	866.427	9	0.000353302	866.6	4	0.000279356	866.455	2	tr|A0A140NFM7|A0A140NFM7_ECOBD
AAGAELVGMEDLADQIK	3	0.00782932	577.98	4	0.0064982	578.235	2	0.00312265	578.08	2	0.00297437	577.9	1	0.00134322	578.35	1	0.00124505	578.23	1	0.00441139	577.67	1	0.0026166	577.94	1	NA	NA	NA	0.00121309	578	1	0.0024336	578.03	1	NA	NA	NA	tr|A0A140NFM7|A0A140NFM7_ECOBD
AAGAELVGMEDLADQIKK	2	0.000465042	930.75	1	0.000449798	930.87	1	0.00129231	931.023	3	0.000990179	930.447	3	0.00054652	930.31	1	0.000374819	930.78	1	NA	NA	NA	NA	NA	NA	NA	NA	NA	0.000467666	931.23	1	0.000830907	930.63	1	NA	NA	NA	tr|A0A140NFM7|A0A140NFM7_ECOBD
AAGAELVGMEDLADQIKK	3	0.00325067	621.045	2	0.0103094	621.6	1	0.017264	620.895	2	0.0076934	620.442	4	0.00988292	621.53	1	0.00208311	621.14	1	0.0179162	620.45	1	NA	NA	NA	NA	NA	NA	NA	NA	NA	0.00551435	621.23	1	0.00326481	621.88	1	tr|A0A140NFM7|A0A140NFM7_ECOBD
AAGAELVGMEDLADQIKKGEMNFDVVIASPDAMR	3	0.00137687	1198.53	6	0.0125088	1198.9	10	0.00219652	1199.02	9	NA	NA	NA	NA	NA	NA	NA	NA	NA	NA	NA	NA	NA	NA	NA	NA	NA	NA	NA	NA	NA	NA	NA	NA	NA	NA	NA	tr|A0A140NFM7|A0A140NFM7_ECOBD
AAGANKVAVIK	1	0.0153502	1042.44	10	0.0130804	1042.44	5	0.0147366	1042.74	5	0.0198261	1042.12	6	0.0153619	1041.73	1	0.0189896	1041.61	3	0.0193302	1041.69	3	NA	NA	NA	0.0141399	1041.64	1	0.018667	1041.62	2	0.0180485	1042.19	4	0.0190836	1041.83	4	tr|A0A140SS63|A0A140SS63_ECOBD
AAGANKVAVIK	2	0.00184727	521.942	11	0.017518	521.559	15	0.0139108	521.794	9	0.00779836	521.635	23	0.00243632	521.616	7	0.00191045	521.732	10	0.00526185	521.525	26	0.0160085	521.702	58	0.00173637	521.539	31	0.00862509	521.567	15	0.00904148	521.634	35	0.0185641	521.612	62	tr|A0A140SS63|A0A140SS63_ECOBD
AAGASVFALSNR	2	0.00620547	582.96	2	NA	NA	NA	NA	NA	NA	0.000787458	582.66	1	NA	NA	NA	0.000550873	582.66	1	NA	NA	NA	NA	NA	NA	NA	NA	NA	0.000846995	582.11	1	0.000823951	582.69	2	0.000824399	582.6	2	tr|A0A140N5K1|A0A140N5K1_ECOBD
AAGASVFALSNRGASSAMAK	2	0.00109779	934.27	2	NA	NA	NA	NA	NA	NA	NA	NA	NA	0.00119497	934.335	2	0.00106047	934.305	2	NA	NA	NA	NA	NA	NA	NA	NA	NA	NA	NA	NA	0.00111232	934.41	1	0.00084161	934.43	1	tr|A0A140N5K1|A0A140N5K1_ECOBD
AAGASVFALSNRGASSAMAK	3	NA	NA	NA	NA	NA	NA	0.00236197	622.92	1	NA	NA	NA	0.00242537	623.39	2	0.0012704	623.71	1	NA	NA	NA	NA	NA	NA	NA	NA	NA	NA	NA	NA	0.00350971	623.3	1	0.00155892	623.48	1	tr|A0A140N5K1|A0A140N5K1_ECOBD
AAGDAQWVLVHDAARPC[57]LHQDDLAR	3	0.00128978	929.42	1	0.0157673	928.95	3	0.00174879	929.57	1	NA	NA	NA	NA	NA	NA	NA	NA	NA	NA	NA	NA	NA	NA	NA	NA	NA	NA	NA	NA	NA	NA	NA	NA	NA	NA	NA	tr|A0A140N733|A0A140N733_ECOBD
AAGEPLPAVVPAGPDNPMGLYALYIGR	2	0.000937593	1356.15	3	0.000681732	1355.96	1	0.000949354	1355.49	2	NA	NA	NA	NA	NA	NA	0.000465041	1356.02	1	NA	NA	NA	NA	NA	NA	NA	NA	NA	NA	NA	NA	NA	NA	NA	NA	NA	NA	tr|A0A140NBR2|A0A140NBR2_ECOBD
AAGEPLPAVVPAGPDNPMGLYALYIGR	3	0.00162774	904.23	1	0.0016584	904.33	1	0.000881297	905.35	1	NA	NA	NA	0.00092404	904.58	1	0.000662671	904.8	1	NA	NA	NA	NA	NA	NA	NA	NA	NA	0.00112123	904.23	1	NA	NA	NA	0.0015872	905.02	1	tr|A0A140NBR2|A0A140NBR2_ECOBD
AAGLKIFGPTAGAAQLEGSK	2	0.00120808	945.36	1	NA	NA	NA	NA	NA	NA	NA	NA	NA	0.000989837	944.46	1	0.000856147	944.33	1	NA	NA	NA	NA	NA	NA	NA	NA	NA	NA	NA	NA	NA	NA	NA	NA	NA	NA	tr|A0A140SS57|A0A140SS57_ECOBD
AAGLKIFGPTAGAAQLEGSK	3	NA	NA	NA	NA	NA	NA	NA	NA	NA	NA	NA	NA	0.00100449	630.74	1	0.00145643	629.58	1	NA	NA	NA	NA	NA	NA	NA	NA	NA	NA	NA	NA	NA	NA	NA	NA	NA	NA	tr|A0A140SS57|A0A140SS57_ECOBD
AAGMDAVDVR	2	0.000812684	502.79	1	NA	NA	NA	NA	NA	NA	NA	NA	NA	NA	NA	NA	NA	NA	NA	NA	NA	NA	NA	NA	NA	NA	NA	NA	NA	NA	NA	NA	NA	NA	0.000749895	503.79	1	tr|A0A140N6P5|A0A140N6P5_ECOBD
AAGPALLDAC[57]LK	2	0.000838048	601.74	1	NA	NA	NA	NA	NA	NA	0.000705853	601.24	1	0.000733474	600.9	1	0.000825279	600.76	1	0.000907674	601.69	1	0.00069538	600.72	1	0.000882848	600.655	2	NA	NA	NA	NA	NA	NA	NA	NA	NA	tr|A0A140NAX0|A0A140NAX0_ECOBD
AAGYELGK	1	0.0131786	808.39	1	0.00332644	809.36	1	0.0156492	808.44	1	0.0164947	808.3	1	NA	NA	NA	0.0107562	808.51	1	0.00833169	808.465	2	0.0162912	808.56	1	NA	NA	NA	NA	NA	NA	NA	NA	NA	NA	NA	NA	tr|A0A140N6G0|A0A140N6G0_ECOBD
AAGYELGK	2	0.00649032	404.7	1	NA	NA	NA	NA	NA	NA	0.00521677	405.1	1	NA	NA	NA	NA	NA	NA	0.0125093	406.04	1	NA	NA	NA	NA	NA	NA	NA	NA	NA	NA	NA	NA	NA	NA	NA	tr|A0A140N6G0|A0A140N6G0_ECOBD
AAGYELGKDITLAMDC[57]AASEFYK	2	0.000851478	1263.02	8	0.00567729	1263.03	4	0.000729735	1263.09	4	NA	NA	NA	NA	NA	NA	NA	NA	NA	NA	NA	NA	NA	NA	NA	NA	NA	NA	NA	NA	NA	NA	NA	NA	NA	NA	NA	tr|A0A140N6G0|A0A140N6G0_ECOBD
AAGYELGKDITLAMDC[57]AASEFYK	3	0.00242955	842.46	3	0.0175679	842.78	4	0.00198066	842.99	4	NA	NA	NA	0.00545022	842.643	4	0.00501517	842.729	9	NA	NA	NA	NA	NA	NA	NA	NA	NA	0.00275198	842.557	10	NA	NA	NA	NA	NA	NA	tr|A0A140N6G0|A0A140N6G0_ECOBD
AAGYELGKDITLAMDC[57]AASEFYK	4	0.0143986	632.96	1	NA	NA	NA	NA	NA	NA	NA	NA	NA	NA	NA	NA	NA	NA	NA	NA	NA	NA	NA	NA	NA	NA	NA	NA	NA	NA	NA	NA	NA	NA	NA	NA	NA	tr|A0A140N6G0|A0A140N6G0_ECOBD
AAGYELGKDITLAMDC[57]AASEFYKDGK	2	0.000960272	1413.36	4	0.000709966	1412.77	1	NA	NA	NA	NA	NA	NA	NA	NA	NA	NA	NA	NA	NA	NA	NA	NA	NA	NA	NA	NA	NA	NA	NA	NA	NA	NA	NA	NA	NA	NA	tr|A0A140N6G0|A0A140N6G0_ECOBD
AAGYELGKDITLAMDC[57]AASEFYKDGK	3	0.00184975	942.648	9	0.0191414	942.795	14	0.0104037	942.602	15	NA	NA	NA	0.00183519	942.848	17	0.0150546	942.689	23	NA	NA	NA	NA	NA	NA	NA	NA	NA	0.00487103	942.653	38	NA	NA	NA	NA	NA	NA	tr|A0A140N6G0|A0A140N6G0_ECOBD
AAGYELGKDITLAMDC[57]AASEFYKDGK	4	0.01551	707.82	2	0.0185878	706.61	1	0.0177307	707.5	2	NA	NA	NA	NA	NA	NA	0.0182067	707.224	5	NA	NA	NA	NA	NA	NA	NA	NA	NA	0.0160668	707.181	12	NA	NA	NA	NA	NA	NA	tr|A0A140N6G0|A0A140N6G0_ECOBD
AAIADYK	1	0.0154715	751.424	5	0.019905	751.41	3	0.00780153	751.39	1	0.0152428	751.425	2	NA	NA	NA	NA	NA	NA	0.00820501	752.57	1	NA	NA	NA	NA	NA	NA	NA	NA	NA	0.0172185	751.51	1	0.0187538	751.6	1	tr|A0A140N923|A0A140N923_ECOBD
AAIADYKSKR	1	0.0158231	1123.61	1	NA	NA	NA	NA	NA	NA	NA	NA	NA	NA	NA	NA	NA	NA	NA	NA	NA	NA	NA	NA	NA	NA	NA	NA	NA	NA	NA	NA	NA	NA	NA	NA	NA	tr|A0A140N923|A0A140N923_ECOBD
AAIADYKSKR	2	0.00381705	562.073	7	0.0120763	561.987	8	0.0139564	562.075	6	0.00612318	562.61	1	0.0175836	562.215	16	0.0198401	562.163	17	NA	NA	NA	0.0118562	562.287	7	0.0143847	562.438	10	NA	NA	NA	0.0183952	562.283	28	0.0136376	562.151	26	tr|A0A140N923|A0A140N923_ECOBD
AAIAYGADEVDVVFPYR	2	0.00562699	928.71	1	0.0012941	928.73	1	0.000687481	928.76	1	NA	NA	NA	NA	NA	NA	NA	NA	NA	NA	NA	NA	NA	NA	NA	NA	NA	NA	NA	NA	NA	NA	NA	NA	NA	NA	NA	tr|A0A140NGH9|A0A140NGH9_ECOBD
AAIDKALSNNMTR	1	0.0107055	1404.56	1	0.00294818	1404.54	1	NA	NA	NA	NA	NA	NA	NA	NA	NA	NA	NA	NA	NA	NA	NA	NA	NA	NA	NA	NA	NA	NA	NA	NA	NA	NA	NA	NA	NA	NA	tr|A0A140NBA0|A0A140NBA0_ECOBD
AAIDKALSNNMTR	2	0.000934999	703.03	2	NA	NA	NA	NA	NA	NA	0.000865094	703.27	3	0.00106497	703.373	3	0.000611804	703.095	2	0.00112054	703.18	1	0.000768131	703.34	1	0.000799209	703.15	1	0.00071573	703.2	1	0.000908159	703.223	3	0.000890307	703.32	5	tr|A0A140NBA0|A0A140NBA0_ECOBD
AAIDKALSNNMTR	3	0.00603986	469.953	3	0.00179507	468.95	1	NA	NA	NA	0.00310529	469.11	1	0.00125341	469.33	1	0.00112493	469.215	2	NA	NA	NA	NA	NA	NA	NA	NA	NA	NA	NA	NA	0.0014341	469.42	1	0.00180242	469.39	1	tr|A0A140NBA0|A0A140NBA0_ECOBD
AAIDKALSNNMTRDTLNR	2	NA	NA	NA	NA	NA	NA	NA	NA	NA	NA	NA	NA	0.0132129	1003.05	2	NA	NA	NA	NA	NA	NA	NA	NA	NA	NA	NA	NA	NA	NA	NA	NA	NA	NA	NA	NA	NA	tr|A0A140NBA0|A0A140NBA0_ECOBD
AAIDKALSNNMTRDTLNR	3	0.00195987	669.5	1	0.00194329	668.91	1	0.00563717	669.317	3	NA	NA	NA	0.00163782	669.071	10	0.00150584	669.027	3	NA	NA	NA	NA	NA	NA	NA	NA	NA	NA	NA	NA	0.00542438	668.879	7	0.0191678	669.156	9	tr|A0A140NBA0|A0A140NBA0_ECOBD
AAIDNAIHQAQELANGFHR	3	0.00143534	693.31	1	NA	NA	NA	0.00168854	693.05	1	NA	NA	NA	NA	NA	NA	NA	NA	NA	NA	NA	NA	NA	NA	NA	NA	NA	NA	NA	NA	NA	NA	NA	NA	NA	NA	NA	tr|A0A140N6B2|A0A140N6B2_ECOBD
AAIEAAGGKIEE	1	0.0027737	1159.04	8	0.00649615	1159.2	3	0.00542708	1158.88	4	0.00302875	1159.62	2	0.00163669	1158.7	3	0.00208147	1159.34	3	0.00264198	1159.66	2	0.000448274	1158.72	1	0.00212555	1158.54	2	0.00176623	1158.63	2	0.00380821	1159.73	4	0.00242217	1159.71	2	tr|A0A140N711|A0A140N711_ECOBD
AAIEAAGGKIEE	2	0.0180823	580.235	49	0.0198463	580.115	8	0.017887	579.753	15	0.00749448	580.36	3	0.0181272	580.104	15	0.000684431	580.264	5	0.0043782	580.245	2	0.000675778	580.225	2	0.00422634	580.209	17	0.00184476	580.257	3	0.0182682	580.287	11	0.00579234	580.059	7	tr|A0A140N711|A0A140N711_ECOBD
AAIELAQR	1	NA	NA	NA	0.00289151	871.42	1	NA	NA	NA	0.00487831	871.53	1	NA	NA	NA	NA	NA	NA	NA	NA	NA	NA	NA	NA	NA	NA	NA	NA	NA	NA	NA	NA	NA	NA	NA	NA	tr|A0A140NBS9|A0A140NBS9_ECOBD
AAIELAQR	2	0.000726396	436.3	1	0.000802895	436.27	1	0.000741827	436.33	1	0.000976395	436.61	1	0.000677441	436.33	1	0.000638996	436.54	1	NA	NA	NA	NA	NA	NA	NA	NA	NA	NA	NA	NA	0.000732395	436.59	1	NA	NA	NA	tr|A0A140NBS9|A0A140NBS9_ECOBD
AAIERDFGSVDNFKAEFEK	3	0.00173725	725.08	1	NA	NA	NA	0.00290955	725.93	1	NA	NA	NA	NA	NA	NA	NA	NA	NA	NA	NA	NA	NA	NA	NA	NA	NA	NA	NA	NA	NA	NA	NA	NA	NA	NA	NA	tr|A0A140NEM4|A0A140NEM4_ECOBD
AAIEYAIANDRDSVTLVHKGNIMK	3	0.00252353	878.217	3	0.00166689	877.643	3	0.0193943	877.8	2	NA	NA	NA	0.0134221	877.88	1	0.00453329	878.59	1	NA	NA	NA	NA	NA	NA	NA	NA	NA	0.018172	878.046	88	NA	NA	NA	NA	NA	NA	tr|A0A140NAN3|A0A140NAN3_ECOBD
AAIEYAIANDRDSVTLVHKGNIMK	4	NA	NA	NA	NA	NA	NA	NA	NA	NA	NA	NA	NA	NA	NA	NA	NA	NA	NA	NA	NA	NA	NA	NA	NA	NA	NA	NA	0.00810083	658.86	1	NA	NA	NA	NA	NA	NA	tr|A0A140NAN3|A0A140NAN3_ECOBD
AAIKLADKAPESTPTVYR	2	NA	NA	NA	0.00142837	965.37	1	0.0023866	966.98	1	NA	NA	NA	NA	NA	NA	NA	NA	NA	NA	NA	NA	NA	NA	NA	NA	NA	NA	NA	NA	NA	NA	NA	NA	NA	NA	NA	tr|A0A140NDZ2|A0A140NDZ2_ECOBD
AAIKLADKAPESTPTVYR	3	0.00185859	644.53	1	0.00196948	644.53	1	NA	NA	NA	NA	NA	NA	NA	NA	NA	NA	NA	NA	NA	NA	NA	NA	NA	NA	NA	NA	NA	NA	NA	NA	NA	NA	NA	NA	NA	NA	tr|A0A140NDZ2|A0A140NDZ2_ECOBD
AAINAPMQGTAADIIKR	2	0.00115984	871.25	1	NA	NA	NA	0.00587382	871.73	1	0.000882749	871.57	1	NA	NA	NA	0.000950745	871.28	1	0.0012326	871.3	1	0.000977587	871.41	1	0.000983918	871.39	1	0.000684365	872.23	1	0.00729316	871.555	2	0.00095454	871.31	1	tr|A0A140NER9|A0A140NER9_ECOBD
AAISQASDVAALDNVR	2	0.000993945	800.68	1	0.000369266	801.13	1	0.000396992	801.66	1	0.000902529	801.58	1	NA	NA	NA	NA	NA	NA	NA	NA	NA	NA	NA	NA	NA	NA	NA	NA	NA	NA	0.000513728	801.4	1	NA	NA	NA	tr|A0A140N6N0|A0A140N6N0_ECOBD
AAITAEVR	1	0.0161201	830.41	1	0.0142578	830.42	2	NA	NA	NA	0.00780444	830.33	1	0.00524102	830.653	3	0.0185452	830.6	1	0.00456058	830.56	1	NA	NA	NA	NA	NA	NA	NA	NA	NA	0.0170597	830.635	2	0.0115693	830.663	3	tr|A0A140N711|A0A140N711_ECOBD
AAITAEVR	2	0.0056386	416.243	4	0.0087017	416.197	4	0.0186627	415.91	4	0.0192257	416.151	14	0.000752679	416.237	3	0.000692539	416.03	2	0.00671994	416.02	1	0.00886557	415.97	1	0.00576967	416	5	NA	NA	NA	0.0178159	416.183	4	0.0109969	416.178	4	tr|A0A140N711|A0A140N711_ECOBD
AAKDLGNMPPNIC[57]NAAYLASQAR	3	0.0017422	816.515	2	0.00225688	816.925	2	0.00261703	816.703	3	NA	NA	NA	0.0014978	816.5	2	0.000807293	816.57	1	NA	NA	NA	NA	NA	NA	NA	NA	NA	0.00119947	816.325	2	0.00845801	816.545	2	0.00917957	816.457	3	tr|A0A140NEV1|A0A140NEV1_ECOBD
AAKDVKFGNDAR	1	NA	NA	NA	NA	NA	NA	0.0190674	1291.94	1	NA	NA	NA	0.0170416	1291.86	2	NA	NA	NA	NA	NA	NA	NA	NA	NA	NA	NA	NA	NA	NA	NA	0.0140892	1292.7	2	NA	NA	NA	tr|A0A140NH65|A0A140NH65_ECOBD
AAKDVKFGNDAR	2	0.0152181	646.57	20	0.00524637	646.683	8	0.00211124	646.649	7	0.0114069	647.183	3	0.00147554	646.645	13	0.00174289	646.657	11	NA	NA	NA	0.00331117	646.617	29	0.0184446	646.641	83	NA	NA	NA	0.0165112	646.657	20	0.0166378	646.58	26	tr|A0A140NH65|A0A140NH65_ECOBD
AAKDVKFGNDAR	3	0.0164751	431.016	5	0.00683397	431.07	3	0.00494385	431.68	3	NA	NA	NA	0.0178472	431.58	6	0.0167386	431.735	6	NA	NA	NA	0.00511228	431.995	2	0.0184325	431.468	10	NA	NA	NA	0.0136487	431.63	3	0.00214029	431.507	4	tr|A0A140NH65|A0A140NH65_ECOBD
AAKKAGNVAADGVIK	2	0.0135891	707.755	4	0.000537304	707.15	1	0.00178565	707.353	7	NA	NA	NA	0.00143483	707.584	9	0.00123359	707.537	12	NA	NA	NA	0.0159525	708.405	8	0.00416685	707.784	8	NA	NA	NA	0.00157478	707.024	7	0.01899	707.517	3	tr|A0A140NFD7|A0A140NFD7_ECOBD
AAKKAGNVAADGVIK	3	NA	NA	NA	NA	NA	NA	NA	NA	NA	NA	NA	NA	0.0112155	472.145	2	0.00934119	472.123	6	NA	NA	NA	NA	NA	NA	NA	NA	NA	NA	NA	NA	NA	NA	NA	NA	NA	NA	tr|A0A140NFD7|A0A140NFD7_ECOBD
AAKTTASTSTSVTLSDAQAK	2	0.00330049	970.825	2	NA	NA	NA	0.000377276	970.24	1	NA	NA	NA	0.000264104	970.82	1	NA	NA	NA	NA	NA	NA	NA	NA	NA	NA	NA	NA	NA	NA	NA	NA	NA	NA	0.000632506	970.71	1	tr|A0A140NCW0|A0A140NCW0_ECOBD
AAKTTASTSTSVTLSDAQAK	3	0.00173187	648.64	1	NA	NA	NA	0.0175407	648.05	1	NA	NA	NA	0.00223221	647.6	1	NA	NA	NA	NA	NA	NA	NA	NA	NA	NA	NA	NA	NA	NA	NA	NA	NA	NA	NA	NA	NA	tr|A0A140NCW0|A0A140NCW0_ECOBD
AALAAGGEAAK	1	NA	NA	NA	0.00188407	929.6	1	0.00306627	929.44	1	NA	NA	NA	NA	NA	NA	0.00333037	929.57	1	NA	NA	NA	NA	NA	NA	NA	NA	NA	NA	NA	NA	NA	NA	NA	NA	NA	NA	tr|A0A140N9H6|A0A140N9H6_ECOBD
AALAAGGEAAK	2	0.000783748	466.26	1	0.000733566	465.55	1	0.000645738	466.15	1	0.00562489	466.235	2	NA	NA	NA	0.000688879	465.59	1	NA	NA	NA	0.0166667	466.3	1	NA	NA	NA	NA	NA	NA	0.0199266	466.4	1	NA	NA	NA	tr|A0A140N9H6|A0A140N9H6_ECOBD
AALAAGGEAAKKVEIPGVATTASPSSEVGR	3	0.00171818	932.983	3	0.00159205	932.64	4	0.00195503	933.335	2	NA	NA	NA	NA	NA	NA	NA	NA	NA	NA	NA	NA	NA	NA	NA	NA	NA	NA	0.000948777	932.99	1	NA	NA	NA	NA	NA	NA	tr|A0A140N9H6|A0A140N9H6_ECOBD
AALANLFSELPSKEK	2	0.00172311	809.936	5	0.00142617	810.27	3	0.0051942	809.883	4	0.0117329	809.815	8	0.000902208	809.78	1	0.000723365	809.715	2	0.00195241	810.21	8	0.00135455	809.93	5	0.00117795	809.82	2	0.000764091	810.09	2	0.00105566	810.135	2	0.00100152	809.843	3	tr|A0A140N3U1|A0A140N3U1_ECOBD
AALANLFSELPSKEK	3	NA	NA	NA	NA	NA	NA	NA	NA	NA	0.0126255	540.38	2	0.00406269	540.3	1	0.0176053	540.81	1	NA	NA	NA	NA	NA	NA	NA	NA	NA	0.00348091	540.375	2	0.0032675	540.27	1	0.0111129	540.45	1	tr|A0A140N3U1|A0A140N3U1_ECOBD
AALANMVQAAQNLR	1	NA	NA	NA	0.00639422	1470.6	1	0.00445887	1470.68	1	NA	NA	NA	NA	NA	NA	NA	NA	NA	0.00672443	1470.83	1	0.00322753	1471.01	1	0.0128121	1471.75	1	NA	NA	NA	NA	NA	NA	NA	NA	NA	tr|A0A140SS95|A0A140SS95_ECOBD
AALANMVQAAQNLR	2	0.000980988	736.867	3	NA	NA	NA	0.006973	736.547	3	0.00333146	736.451	7	0.000995561	736.893	3	0.000680801	736.697	3	0.0186972	736.386	14	0.0183232	736.443	15	0.0114712	736.543	31	0.000504456	736.21	1	NA	NA	NA	0.000633662	736.153	3	tr|A0A140SS95|A0A140SS95_ECOBD
AALANMVQAAQNLR	3	NA	NA	NA	NA	NA	NA	NA	NA	NA	0.00198125	491.23	1	0.000996302	491.2	1	0.000874537	491.45	1	0.00286462	491.195	2	0.00185875	491.33	2	0.00155374	491.46	2	NA	NA	NA	NA	NA	NA	NA	NA	NA	tr|A0A140SS95|A0A140SS95_ECOBD
AALEALPGVGRK	2	0.00938029	592.34	1	0.00395707	591.76	1	NA	NA	NA	0.00185243	591.57	1	NA	NA	NA	NA	NA	NA	NA	NA	NA	NA	NA	NA	NA	NA	NA	0.00110364	591.56	1	NA	NA	NA	NA	NA	NA	tr|A0A140NBZ1|A0A140NBZ1_ECOBD
AALELAEQR	1	0.00860784	1000.58	2	0.00214174	1000.47	1	0.00259873	1001.62	1	0.0052593	1001.58	2	0.00380641	1000.75	1	0.00359593	1000.78	1	0.0035817	1001.19	2	0.00371961	1000.72	1	0.00773804	1000.7	1	0.00310095	1000.69	1	0.006884	1001.21	2	0.00444495	1000.65	1	tr|A0A140N548|A0A140N548_ECOBD
AALELAEQR	2	0.0012321	501.03	1	0.00234013	500.96	1	NA	NA	NA	0.00230892	500.91	2	0.000760307	501.165	2	0.000701973	501.02	3	0.00676018	501.045	4	0.000908376	501.145	2	0.000881891	501.073	3	0.00204817	500.945	2	0.00436289	500.95	3	0.000824458	500.89	2	tr|A0A140N548|A0A140N548_ECOBD
AALELAEQREKPTWLEVDAGK	3	0.00208254	785.89	5	0.00706711	786.24	3	0.00719443	786.168	5	NA	NA	NA	0.00253356	786.11	4	0.00137875	786.71	1	NA	NA	NA	NA	NA	NA	NA	NA	NA	NA	NA	NA	NA	NA	NA	NA	NA	NA	tr|A0A140N548|A0A140N548_ECOBD
AALESTLAAITESLK	1	0.00304944	1518.61	2	0.00245465	1518.67	2	0.00314959	1518.67	2	NA	NA	NA	NA	NA	NA	NA	NA	NA	NA	NA	NA	NA	NA	NA	NA	NA	NA	0.00743537	1518.46	3	NA	NA	NA	NA	NA	NA	tr|A0A140NF24|A0A140NF24_ECOBD
AALESTLAAITESLK	2	0.00167697	760.007	9	0.00475502	759.957	8	0.0128719	759.827	3	0.000914248	759.817	4	0.00389164	759.713	3	0.000938574	760.073	3	0.000995032	760.05	4	0.00104472	759.85	5	0.000780175	760.122	5	0.0130963	759.698	6	0.00113459	759.923	7	0.000863977	759.985	6	tr|A0A140NF24|A0A140NF24_ECOBD
AALESTLAAITESLK	3	0.00257288	506.97	2	0.0065261	507.055	2	0.0027207	507.08	1	0.00442017	506.69	1	0.00140194	506.85	1	0.00136746	507.02	1	0.00613679	506.94	1	0.00296237	506.99	1	0.00256887	506.82	1	0.00110444	506.857	3	0.002693	506.59	1	0.00199502	506.83	2	tr|A0A140NF24|A0A140NF24_ECOBD
AALESTLAAITESLKEGDAVQLVGFGTFK	2	0.0011021	1484.12	3	0.000812064	1484.52	3	0.00107021	1484.38	2	NA	NA	NA	NA	NA	NA	NA	NA	NA	NA	NA	NA	NA	NA	NA	NA	NA	NA	NA	NA	NA	NA	NA	NA	NA	NA	NA	tr|A0A140NF24|A0A140NF24_ECOBD
AALESTLAAITESLKEGDAVQLVGFGTFK	3	0.0108846	990.262	13	0.015276	990.419	13	0.0090927	990.223	7	NA	NA	NA	NA	NA	NA	NA	NA	NA	NA	NA	NA	NA	NA	NA	NA	NA	NA	0.00932638	990.053	15	NA	NA	NA	NA	NA	NA	tr|A0A140NF24|A0A140NF24_ECOBD
AALESTLAAITESLKEGDAVQLVGFGTFK	4	0.0137825	743.06	1	0.0162925	742.71	1	NA	NA	NA	NA	NA	NA	NA	NA	NA	NA	NA	NA	NA	NA	NA	NA	NA	NA	NA	NA	NA	NA	NA	NA	NA	NA	NA	NA	NA	NA	tr|A0A140NF24|A0A140NF24_ECOBD
AALIDC[57]LAPDR	1	0.00256352	1214.59	1	0.00381021	1214.48	1	0.00320259	1215.55	2	0.00406582	1214.71	1	NA	NA	NA	NA	NA	NA	NA	NA	NA	0.00219491	1214.77	1	NA	NA	NA	NA	NA	NA	NA	NA	NA	NA	NA	NA	tr|A0A140NDE3|A0A140NDE3_ECOBD
AALIDC[57]LAPDR	2	0.00225569	608.553	3	0.000755136	607.87	1	0.0005756	608.11	1	0.000742955	608.13	1	0.000569568	608.28	1	0.000539303	608.17	1	0.000883027	608.64	1	0.000490974	607.95	1	0.00411059	608.215	2	0.000517958	608.22	1	0.000557891	608	1	0.000535183	607.97	1	tr|A0A140NDE3|A0A140NDE3_ECOBD
AALIDC[57]LAPDRR	2	0.0146103	686.005	2	NA	NA	NA	0.00107667	686.66	1	0.00422195	686.557	3	0.00232011	686.29	2	0.000939183	686.5	2	0.0198138	686.442	4	0.0020114	686.452	8	0.000928245	686.144	5	0.000794231	686.69	1	0.0017593	686.79	2	0.00101829	686.185	2	tr|A0A140NDE3|A0A140NDE3_ECOBD
AALIDC[57]LAPDRR	3	0.0136499	457.89	1	NA	NA	NA	0.00403347	458.06	1	NA	NA	NA	0.0157776	457.96	2	0.00289357	457.96	2	0.0121313	457.93	1	0.00679611	457.95	1	0.0156158	457.8	3	0.00154899	457.88	1	0.0019187	457.68	1	0.00538648	458.01	1	tr|A0A140NDE3|A0A140NDE3_ECOBD
AALIDC[57]LAPDRRVEIEVK	3	0.012095	690.737	3	0.00734692	690.93	3	0.00186995	690.65	1	NA	NA	NA	0.0167689	691.34	1	0.0182804	690.016	7	NA	NA	NA	NA	NA	NA	0.017175	690.482	15	NA	NA	NA	NA	NA	NA	NA	NA	NA	tr|A0A140NDE3|A0A140NDE3_ECOBD
AALIEKQKLTDLIK	2	0.00716503	793.25	1	NA	NA	NA	NA	NA	NA	NA	NA	NA	NA	NA	NA	NA	NA	NA	NA	NA	NA	NA	NA	NA	NA	NA	NA	NA	NA	NA	NA	NA	NA	NA	NA	NA	tr|A0A140NCI3|A0A140NCI3_ECOBD
AALMMGINR	1	NA	NA	NA	0.0074331	977.385	2	NA	NA	NA	0.0103501	977.293	3	0.0111937	976.63	1	0.0121888	977.57	2	NA	NA	NA	NA	NA	NA	NA	NA	NA	NA	NA	NA	0.0139259	976.51	1	NA	NA	NA	tr|A0A140N7Q6|A0A140N7Q6_ECOBD
AALMMGINR	2	0.0041249	489.205	4	0.00618595	489.514	5	0.00105425	489.388	5	0.00308678	489.182	9	0.0152327	489.103	4	0.000871831	489.46	5	NA	NA	NA	NA	NA	NA	NA	NA	NA	0.0105964	488.873	4	0.0086195	489.064	7	0.0103651	489.072	5	tr|A0A140N7Q6|A0A140N7Q6_ECOBD
AALMMGINRGTLR	2	0.00156451	703.57	1	NA	NA	NA	NA	NA	NA	NA	NA	NA	0.0141348	703.6	2	NA	NA	NA	NA	NA	NA	NA	NA	NA	NA	NA	NA	NA	NA	NA	NA	NA	NA	NA	NA	NA	tr|A0A140N7Q6|A0A140N7Q6_ECOBD
AALMMGINRGTLR	3	NA	NA	NA	NA	NA	NA	NA	NA	NA	NA	NA	NA	0.0016718	469.64	1	NA	NA	NA	NA	NA	NA	NA	NA	NA	NA	NA	NA	NA	NA	NA	NA	NA	NA	NA	NA	NA	tr|A0A140N7Q6|A0A140N7Q6_ECOBD
AALPLNHLVAK	1	NA	NA	NA	0.0135035	1146.64	1	NA	NA	NA	NA	NA	NA	NA	NA	NA	NA	NA	NA	NA	NA	NA	NA	NA	NA	NA	NA	NA	NA	NA	NA	NA	NA	NA	NA	NA	NA	tr|A0A140N9V2|A0A140N9V2_ECOBD
AALPLNHLVAK	2	0.00156601	573.89	1	0.0134918	573.94	1	0.0015215	574.26	1	NA	NA	NA	0.0180082	574.115	2	0.00227993	574.397	3	NA	NA	NA	NA	NA	NA	NA	NA	NA	0.00438488	574.38	3	0.0018169	573.99	1	0.00139163	574.65	1	tr|A0A140N9V2|A0A140N9V2_ECOBD
AALPPEISLPAVGQGAVGIEC[57]R	2	0.000690477	1103.82	3	0.000567542	1103.48	1	0.000756513	1103.64	2	NA	NA	NA	NA	NA	NA	NA	NA	NA	NA	NA	NA	0.000373536	1103.5	1	NA	NA	NA	NA	NA	NA	NA	NA	NA	0.000174148	1103.94	1	tr|A0A140NEY3|A0A140NEY3_ECOBD
AALPPEISLPAVGQGAVGIEC[57]R	3	NA	NA	NA	0.00200407	735.77	1	NA	NA	NA	NA	NA	NA	NA	NA	NA	NA	NA	NA	NA	NA	NA	0.00267163	736.09	1	0.013644	735.985	2	0.010565	735.95	2	NA	NA	NA	NA	NA	NA	tr|A0A140NEY3|A0A140NEY3_ECOBD
AALQISQSGQTC[57]ALLSK	2	0.0158591	890.23	1	NA	NA	NA	0.000559349	888.75	1	NA	NA	NA	NA	NA	NA	0.003554	889.22	1	NA	NA	NA	0.0110702	888.74	1	0.0190951	888.52	1	0.016221	889.124	38	0.0140745	888.894	7	0.0144341	889.427	15	tr|A0A140NA80|A0A140NA80_ECOBD
AALVDHDNIK	2	0.000844322	548.56	1	0.00159166	548.59	1	0.000661129	548.39	1	0.000816115	548.63	1	NA	NA	NA	0.00105618	548.67	1	0.00119685	548.575	2	0.00480472	548.715	4	0.00190581	548.57	4	0.00186942	548.67	1	0.000781781	548.65	1	NA	NA	NA	tr|A0A140NFZ6|A0A140NFZ6_ECOBD
AAMEDVLK	1	NA	NA	NA	NA	NA	NA	NA	NA	NA	0.0118037	877.45	1	NA	NA	NA	NA	NA	NA	NA	NA	NA	0.0075355	876.63	1	NA	NA	NA	NA	NA	NA	0.00920325	876.59	1	NA	NA	NA	tr|A0A140N8N0|A0A140N8N0_ECOBD
AAMEDVLK	2	0.000854667	439.005	2	NA	NA	NA	0.000716553	440.1	1	0.000933741	438.98	1	NA	NA	NA	0.000634979	439.06	1	0.00109431	439.07	1	0.000734733	438.9	1	0.0188598	438.55	1	0.00147715	439.53	1	0.00392611	438.76	1	0.000771637	439.09	1	tr|A0A140N8N0|A0A140N8N0_ECOBD
AAMEDVLKVQDQNQIPELNVYQC[57]GTYQMHSLQEAQDIAR	3	0.00262538	1512.61	2	NA	NA	NA	NA	NA	NA	NA	NA	NA	NA	NA	NA	NA	NA	NA	NA	NA	NA	NA	NA	NA	NA	NA	NA	NA	NA	NA	NA	NA	NA	NA	NA	NA	tr|A0A140N8N0|A0A140N8N0_ECOBD
AAMEDVLKVQDQNQIPELNVYQC[57]GTYQMHSLQEAQDIAR	4	0.0146732	1134.63	3	0.0176755	1134.7	2	NA	NA	NA	NA	NA	NA	NA	NA	NA	NA	NA	NA	NA	NA	NA	NA	NA	NA	NA	NA	NA	NA	NA	NA	NA	NA	NA	NA	NA	NA	tr|A0A140N8N0|A0A140N8N0_ECOBD
AAMSGMLSPELKQQIIGLAEVR	3	0.00676472	783.1	1	NA	NA	NA	NA	NA	NA	NA	NA	NA	NA	NA	NA	NA	NA	NA	NA	NA	NA	NA	NA	NA	NA	NA	NA	NA	NA	NA	NA	NA	NA	NA	NA	NA	tr|A0A140N3T4|A0A140N3T4_ECOBD
AAMTLVQSLLNGNK	2	0.00366873	730.35	1	0.000863237	731.82	1	0.000743063	731.56	1	NA	NA	NA	0.000514621	730.78	1	0.00391532	730.795	2	NA	NA	NA	NA	NA	NA	0.000731975	730.7	2	0.0121303	729.91	1	0.000936514	730.67	2	NA	NA	NA	tr|A0A140N7G1|A0A140N7G1_ECOBD
AAMVTVAK	1	0.0183091	790.37	2	NA	NA	NA	0.0159703	790.947	3	0.011174	790.495	2	0.0172287	790.7	2	0.0137475	790.58	4	NA	NA	NA	0.0058116	790.615	2	0.0182344	790.558	4	NA	NA	NA	0.0111501	790.595	4	0.0102613	790.63	4	tr|A0A140N8S5|A0A140N8S5_ECOBD
AAMVTVAKAKA	2	0.0191297	531.037	3	NA	NA	NA	NA	NA	NA	0.0136338	530.913	3	0.0197707	531.802	28	0.0164264	531.645	6	0.0112741	530.91	2	0.0145006	531.368	5	0.0184871	531.76	68	0.00103858	530.81	1	0.00689316	531.47	10	0.0194038	531.864	23	tr|A0A140N8S5|A0A140N8S5_ECOBD
AANAFDVDGETAAMLVSVAMNDDQPIAVLKR	3	0.00573898	1078.64	2	0.00649065	1078.3	1	0.00984156	1079.44	2	NA	NA	NA	NA	NA	NA	NA	NA	NA	NA	NA	NA	NA	NA	NA	NA	NA	NA	NA	NA	NA	NA	NA	NA	NA	NA	NA	tr|A0A140N9Z8|A0A140N9Z8_ECOBD
AANDDLLNSFWLLDSEK	2	0.00179347	976.21	1	NA	NA	NA	NA	NA	NA	NA	NA	NA	NA	NA	NA	NA	NA	NA	NA	NA	NA	NA	NA	NA	NA	NA	NA	NA	NA	NA	NA	NA	NA	NA	NA	NA	tr|A0A140N4H5|A0A140N4H5_ECOBD
AANDDLLNSFWLLDSEKGEAR	2	0.000648863	1182.74	2	0.000732797	1182.73	2	NA	NA	NA	NA	NA	NA	NA	NA	NA	NA	NA	NA	NA	NA	NA	NA	NA	NA	NA	NA	NA	NA	NA	NA	NA	NA	NA	NA	NA	NA	tr|A0A140N4H5|A0A140N4H5_ECOBD
AANDDLLNSFWLLDSEKGEAR	3	0.00255262	788.87	1	0.00336934	788.9	1	0.00308559	789.82	2	NA	NA	NA	0.00236393	789.58	2	0.00441585	789.365	2	NA	NA	NA	NA	NA	NA	0.0144871	789.01	3	NA	NA	NA	0.00403467	789.047	3	0.00301445	789.177	3	tr|A0A140N4H5|A0A140N4H5_ECOBD
AANIIGIQIEFAK	1	NA	NA	NA	0.00151392	1387.66	1	NA	NA	NA	NA	NA	NA	NA	NA	NA	NA	NA	NA	NA	NA	NA	NA	NA	NA	NA	NA	NA	NA	NA	NA	NA	NA	NA	NA	NA	NA	tr|A0A140N711|A0A140N711_ECOBD
AANIIGIQIEFAK	2	0.013302	694.916	25	0.0194427	694.984	65	0.0186052	694.916	78	0.0096208	694.89	4	0.00513512	695.065	34	0.0194806	695.05	35	NA	NA	NA	0.0056062	695.117	3	0.018212	695.253	3	0.00540188	694.833	9	0.0168231	695.447	12	0.019276	695.381	45	tr|A0A140N711|A0A140N711_ECOBD
AANKFPAIIYGGK	1	0.00772695	1350.6	2	0.00675731	1350.65	2	0.00577292	1350.62	2	NA	NA	NA	NA	NA	NA	0	1349.73	1	NA	NA	NA	NA	NA	NA	NA	NA	NA	0.00793224	1349.76	2	NA	NA	NA	NA	NA	NA	tr|A0A140N846|A0A140N846_ECOBD
AANKFPAIIYGGK	2	0.00112189	675.41	1	0.000941944	675.78	1	0.00103067	676.39	2	NA	NA	NA	0.00193803	675.506	9	0.00267406	675.743	7	NA	NA	NA	NA	NA	NA	NA	NA	NA	0.0012841	675.667	3	0.00135355	675.687	3	0.00156399	675.515	2	tr|A0A140N846|A0A140N846_ECOBD
AANKFPAIIYGGK	3	0.00125295	451.04	1	0.00122761	451.04	1	0.00133979	451.04	1	NA	NA	NA	0.00184723	451.11	7	0.00131504	451.002	6	NA	NA	NA	NA	NA	NA	NA	NA	NA	0.00115469	451.143	3	0.00245017	450.885	2	0.00172126	450.79	1	tr|A0A140N846|A0A140N846_ECOBD
AANKFPAIIYGGKEAPLAIELDHDK	3	0.000709553	895.24	1	NA	NA	NA	NA	NA	NA	NA	NA	NA	NA	NA	NA	NA	NA	NA	NA	NA	NA	NA	NA	NA	NA	NA	NA	NA	NA	NA	NA	NA	NA	NA	NA	NA	tr|A0A140N846|A0A140N846_ECOBD
AANKFPAIIYGGKEAPLAIELDHDK	4	0.0123011	671.285	2	NA	NA	NA	NA	NA	NA	NA	NA	NA	NA	NA	NA	NA	NA	NA	NA	NA	NA	NA	NA	NA	NA	NA	NA	NA	NA	NA	NA	NA	NA	NA	NA	NA	tr|A0A140N846|A0A140N846_ECOBD
AAPAASFPVMQQAYAAPMMQQPAQSNAAAPATVPSMEAPAAAEISGHIVR	4	0.0135977	1252.76	1	NA	NA	NA	NA	NA	NA	NA	NA	NA	NA	NA	NA	NA	NA	NA	NA	NA	NA	NA	NA	NA	NA	NA	NA	NA	NA	NA	NA	NA	NA	NA	NA	NA	tr|A0A140N752|A0A140N752_ECOBD
AAPAPAAAAPK	1	0.0107791	935.98	2	0.00501864	935.47	1	0.00331221	936.49	1	0.00281167	935.615	4	0.00682978	935.677	3	0.00596044	935.812	4	0.00660594	936.115	2	0.0185132	935.763	3	0.0196808	935.868	6	NA	NA	NA	0.00738715	935.7	1	0.0146093	935.765	4	tr|A0A140NBF2|A0A140NBF2_ECOBD
AAPAPAAAAPK	2	NA	NA	NA	0.0135973	468.22	1	NA	NA	NA	0.00357091	468.52	2	0.0105306	468.415	2	0.000971258	468.97	1	NA	NA	NA	0.00262674	468.44	2	NA	NA	NA	NA	NA	NA	NA	NA	NA	0.00244087	468.37	1	tr|A0A140NBF2|A0A140NBF2_ECOBD
AAPC[57]IIFIDEIDAVGR	2	0.00825479	880.867	3	0.0178008	881.254	5	0.019928	881.207	4	NA	NA	NA	0.0122354	880.587	3	0.0143351	881.119	8	NA	NA	NA	NA	NA	NA	NA	NA	NA	0.00696249	881.233	6	0.0125249	881.312	6	0.0109679	880.978	5	tr|A0A140N5L3|A0A140N5L3_ECOBD
AAPENAVANAYDMVINGYEVGGGSVR	2	0.00668948	1313.22	2	0.00703205	1312.89	3	0.00039347	1313	2	NA	NA	NA	NA	NA	NA	NA	NA	NA	NA	NA	NA	NA	NA	NA	NA	NA	NA	0.00026564	1312.96	1	NA	NA	NA	NA	NA	NA	tr|A0A140N996|A0A140N996_ECOBD
AAPENAVANAYDMVINGYEVGGGSVR	3	NA	NA	NA	0.019178	876.013	4	NA	NA	NA	NA	NA	NA	NA	NA	NA	0.000548301	875.54	1	NA	NA	NA	NA	NA	NA	NA	NA	NA	0.000374968	875.76	1	NA	NA	NA	NA	NA	NA	tr|A0A140N996|A0A140N996_ECOBD
AAPSYEELSNSQELLETGIK	2	0.000394392	1090.77	5	0.000325313	1089.88	1	0.000269213	1090.76	2	0.000229616	1090.61	1	0.00017853	1090.16	1	0.000153899	1090.38	1	0.00018228	1090.34	1	0.000271338	1090.81	1	0.000276668	1090.39	1	0.000415323	1090.76	2	0.000206091	1090.35	1	0.000161312	1090.44	2	tr|A0A140NHS0|A0A140NHS0_ECOBD
AAPSYEELSNSQELLETGIK	3	0.00791631	727.55	1	NA	NA	NA	NA	NA	NA	NA	NA	NA	NA	NA	NA	NA	NA	NA	NA	NA	NA	NA	NA	NA	NA	NA	NA	0.000798848	727.76	1	NA	NA	NA	NA	NA	NA	tr|A0A140NHS0|A0A140NHS0_ECOBD
AAPSYEELSNSQELLETGIKVIDLMC[57]PFAK	3	0.00143171	1119.19	1	0.00973442	1119.16	2	0.000978561	1119.21	1	NA	NA	NA	NA	NA	NA	NA	NA	NA	NA	NA	NA	NA	NA	NA	NA	NA	NA	NA	NA	NA	NA	NA	NA	NA	NA	NA	tr|A0A140NHS0|A0A140NHS0_ECOBD
AAQEEEFSLELR	1	NA	NA	NA	0.00736941	1421.49	1	NA	NA	NA	NA	NA	NA	NA	NA	NA	NA	NA	NA	NA	NA	NA	NA	NA	NA	NA	NA	NA	NA	NA	NA	NA	NA	NA	NA	NA	NA	tr|A0A140NDZ7|A0A140NDZ7_ECOBD
AAQEEEFSLELR	2	0.0195838	711.995	35	0.0172215	712.024	32	0.0196136	711.902	27	0.010575	712.553	3	0.00815291	712.029	8	0.0139208	712.023	14	NA	NA	NA	0.0180832	712.361	7	0.0176781	712.327	6	0.0122922	712.192	6	0.00087273	711.928	5	0.00803215	712.243	6	tr|A0A140NDZ7|A0A140NDZ7_ECOBD
AAQTQSSGLTAR	2	0.00403192	596.49	2	0.000801709	596.07	1	0.000704428	595.67	1	0.00107962	595.66	1	NA	NA	NA	NA	NA	NA	NA	NA	NA	NA	NA	NA	NA	NA	NA	NA	NA	NA	NA	NA	NA	NA	NA	NA	tr|A0A140ND29|A0A140ND29_ECOBD
AAQVPVVVAVNK	1	NA	NA	NA	0.00545604	1194.54	1	0.00264672	1194.67	1	0	1194.86	1	NA	NA	NA	NA	NA	NA	NA	NA	NA	NA	NA	NA	NA	NA	NA	NA	NA	NA	NA	NA	NA	NA	NA	NA	tr|A0A140N3T4|A0A140N3T4_ECOBD
AAQVPVVVAVNK	2	0.000868236	598.657	3	NA	NA	NA	0.000459327	599.23	1	0.000849779	598.785	2	0.000593997	598.3	1	0.000765543	598.29	1	0.00077927	598.11	1	0.000439593	598	1	0.000613036	598.215	2	0.000722531	598.365	2	0.000949414	598.03	2	0.00063785	598.23	2	tr|A0A140N3T4|A0A140N3T4_ECOBD
AAQVPVVVAVNKIDKPEADPDR	2	0.000979951	1166.8	1	NA	NA	NA	0.000791139	1166.31	1	NA	NA	NA	NA	NA	NA	NA	NA	NA	NA	NA	NA	NA	NA	NA	NA	NA	NA	NA	NA	NA	NA	NA	NA	NA	NA	NA	tr|A0A140N3T4|A0A140N3T4_ECOBD
AAQVPVVVAVNKIDKPEADPDR	3	0.00580175	778.03	1	0.00198481	778.12	1	NA	NA	NA	0.0146772	777.98	5	NA	NA	NA	0.00107034	779.31	1	0.0036495	778.18	1	NA	NA	NA	NA	NA	NA	0.0185914	778.144	5	0.00905765	778.62	2	0.00296496	777.91	1	tr|A0A140N3T4|A0A140N3T4_ECOBD
AAQYVASHPGEVC[57]PAK	1	0.00641749	1684.55	1	0.00816694	1684.66	1	0.0105493	1686.94	1	0.00906101	1685.85	2	NA	NA	NA	NA	NA	NA	0	1684.91	1	NA	NA	NA	NA	NA	NA	0.005406	1685.83	2	NA	NA	NA	NA	NA	NA	tr|A0A140NC97|A0A140NC97_ECOBD
AAQYVASHPGEVC[57]PAK	2	0.0159633	843.175	6	0.00145923	843.437	6	0.0155424	843.316	5	0.00114254	843.473	15	0.0198187	843.533	7	0.000890113	843.4	6	0.0196325	843.469	16	0.000974569	843.5	7	0.00111281	843.497	11	0.000901633	843.54	12	0.00149811	843.562	10	0.00106407	843.326	7	tr|A0A140NC97|A0A140NC97_ECOBD
AAQYVASHPGEVC[57]PAK	3	0.00377074	562.35	3	0.00748937	561.835	2	0.00194715	562.54	1	0.0125039	562.785	4	0.0130686	562.967	3	0.00151151	562.43	1	0.00614644	562.59	2	NA	NA	NA	NA	NA	NA	0.00680843	562.625	4	0.00271905	562.67	2	0.00211269	563.24	1	tr|A0A140NC97|A0A140NC97_ECOBD
AAQYVASHPGEVC[57]PAKWK	2	0.0016319	1001.2	1	0.000919487	1000.83	2	0.000891757	1000.52	1	NA	NA	NA	0.00169586	1001.13	2	NA	NA	NA	NA	NA	NA	NA	NA	NA	NA	NA	NA	NA	NA	NA	NA	NA	NA	NA	NA	NA	tr|A0A140NC97|A0A140NC97_ECOBD
AAQYVASHPGEVC[57]PAKWK	3	0.0144825	667.08	1	0.00168865	667.74	1	0.00244193	667.365	2	NA	NA	NA	0.0015303	667.443	3	0.0189534	667.665	2	NA	NA	NA	NA	NA	NA	NA	NA	NA	0.00131565	667.74	1	NA	NA	NA	NA	NA	NA	tr|A0A140NC97|A0A140NC97_ECOBD
AAQYVASHPGEVC[57]PAKWK	4	NA	NA	NA	NA	NA	NA	NA	NA	NA	NA	NA	NA	0.013856	500.84	1	NA	NA	NA	NA	NA	NA	NA	NA	NA	NA	NA	NA	NA	NA	NA	NA	NA	NA	NA	NA	NA	tr|A0A140NC97|A0A140NC97_ECOBD
AAQYVASHPGEVC[57]PAKWKEGEATLAPSLDLVGK	3	0.000268384	1161.52	2	NA	NA	NA	NA	NA	NA	NA	NA	NA	NA	NA	NA	NA	NA	NA	NA	NA	NA	NA	NA	NA	NA	NA	NA	NA	NA	NA	NA	NA	NA	NA	NA	NA	tr|A0A140NC97|A0A140NC97_ECOBD
AASEAVKDAALSC[57]DQFFVNHR	2	0.00364739	1169.33	11	0.00158101	1169.13	6	0.006331	1169.29	13	0.00578233	1169.48	2	0.000564094	1169.64	6	0.000219769	1169.25	5	NA	NA	NA	NA	NA	NA	NA	NA	NA	0.000392764	1169.05	2	0.000504566	1168.97	5	0.0166112	1169.39	3	tr|A0A140NFK2|A0A140NFK2_ECOBD
AASEAVKDAALSC[57]DQFFVNHR	3	0.00964633	780.146	20	0.0133963	779.942	40	0.0155049	779.907	30	0.0146165	779.852	212	0.0148554	779.974	30	0.0162154	780.054	31	0.0194051	779.787	109	0.017468	779.833	105	0.0133897	779.746	139	0.00193904	779.984	17	0.0184568	779.831	115	0.0189804	779.904	166	tr|A0A140NFK2|A0A140NFK2_ECOBD
AASEAVKDAALSC[57]DQFFVNHR	4	0.0199623	585.612	4	0.0109725	585.29	1	0.0131953	584.69	1	0.0198334	585.352	36	0.0195676	585.339	16	0.017602	585.364	9	0.0048789	585.263	3	0.0187617	585.343	7	0.0198136	585.358	38	0.0149379	585.363	7	0.0198188	585.32	49	0.0197243	585.364	52	tr|A0A140NFK2|A0A140NFK2_ECOBD
AASEEYNWDLDYGEIAK	2	0.0169997	988.9	1	NA	NA	NA	NA	NA	NA	NA	NA	NA	NA	NA	NA	NA	NA	NA	NA	NA	NA	NA	NA	NA	NA	NA	NA	NA	NA	NA	0.000657368	989.3	1	NA	NA	NA	tr|A0A140N7U4|A0A140N7U4_ECOBD
AASYAPTLISHGDQVLPYVR	2	0.00124869	1080.27	2	0.000914554	1079.97	2	0.000568956	1081.33	1	NA	NA	NA	NA	NA	NA	0.000691584	1080.28	1	NA	NA	NA	0.000789922	1080	1	NA	NA	NA	NA	NA	NA	NA	NA	NA	NA	NA	NA	tr|A0A140N8R1|A0A140N8R1_ECOBD
AASYAPTLISHGDQVLPYVR	3	0.0195364	721.47	1	0.00416647	720.19	2	0.00188278	720.54	2	0.00541685	720.49	1	NA	NA	NA	0.00583748	720.405	2	NA	NA	NA	0.0115444	720.645	2	0.00190623	720.32	1	NA	NA	NA	NA	NA	NA	NA	NA	NA	tr|A0A140N8R1|A0A140N8R1_ECOBD
AATHDVLAGLTAR	1	0.0011149	1295.53	2	0.00237663	1296.55	2	0.00331223	1295.63	1	0.000413785	1295.8	1	0	1296.02	1	3.46945e-18	1295.69	1	NA	NA	NA	NA	NA	NA	NA	NA	NA	0.00177795	1295.73	1	NA	NA	NA	NA	NA	NA	tr|A0A140N683|A0A140N683_ECOBD
AATHDVLAGLTAR	2	0.015	648.903	4	0.00116083	648.635	2	0.0152473	648.893	3	0.00486525	648.672	9	0.000886443	648.63	2	0.000789388	648.857	3	0.00119099	648.605	6	0.00274225	648.598	10	0.0117226	649.143	8	0.000898187	649.127	3	0.0157316	649.05	11	0.0112263	648.948	10	tr|A0A140N683|A0A140N683_ECOBD
AATHDVLAGLTAR	3	0.00270609	432.965	2	0.00194931	432.86	1	0.00215324	432.875	2	0.00336915	432.85	2	0.0013267	432.94	2	0.00127967	433.04	1	0.0038045	432.75	3	0.00280793	432.903	3	0.00217708	432.935	2	0.00129343	432.89	2	0.00197199	432.89	2	0.00275555	432.96	1	tr|A0A140N683|A0A140N683_ECOBD
AATILAEQLEAFVDLR	2	0.0155151	881.038	18	0.0199183	880.951	30	0.0176812	880.901	23	NA	NA	NA	NA	NA	NA	0.0167274	881.07	1	NA	NA	NA	NA	NA	NA	NA	NA	NA	0.0192014	881.036	17	NA	NA	NA	NA	NA	NA	tr|A0A140N2U0|A0A140N2U0_ECOBD
AATILAEQLEAFVDLR	3	NA	NA	NA	NA	NA	NA	NA	NA	NA	NA	NA	NA	NA	NA	NA	NA	NA	NA	NA	NA	NA	NA	NA	NA	NA	NA	NA	0.0120861	588.26	1	NA	NA	NA	NA	NA	NA	tr|A0A140N2U0|A0A140N2U0_ECOBD
AATILAEQLEAFVDLRDVR	3	0.0147423	711.243	3	0.0117924	711.25	6	0.018904	711.855	2	NA	NA	NA	0.00182483	710.873	3	NA	NA	NA	NA	NA	NA	NA	NA	NA	NA	NA	NA	NA	NA	NA	NA	NA	NA	NA	NA	NA	tr|A0A140N2U0|A0A140N2U0_ECOBD
AATILAEQLEAFVDLRDVRQPEVK	3	0.0112388	904.695	2	0.00661264	904.64	1	NA	NA	NA	NA	NA	NA	NA	NA	NA	NA	NA	NA	NA	NA	NA	NA	NA	NA	NA	NA	NA	NA	NA	NA	NA	NA	NA	NA	NA	NA	tr|A0A140N2U0|A0A140N2U0_ECOBD
AATSVKDANFVEEVEEE	2	0.00713793	934.352	21	0.0140625	934.457	14	0.0176399	934.552	13	0.000723036	934.65	1	0.000522957	934.708	5	0.000421249	934.22	2	0.000777871	934.493	3	0.000693405	934.355	2	0.000667059	933.89	2	0.000486081	934.6	3	0.000519199	934.363	3	0.000511122	934.293	3	tr|A0A140N730|A0A140N730_ECOBD
AATYEQIK	1	0.0190148	923.385	2	0.00738842	923.31	1	0.0126536	923.57	1	NA	NA	NA	NA	NA	NA	NA	NA	NA	NA	NA	NA	NA	NA	NA	NA	NA	NA	NA	NA	NA	NA	NA	NA	0.0167813	923.57	1	tr|A0A140N783|A0A140N783_ECOBD
AATYEQIK	2	0.00652236	462.615	6	0.0193032	462.387	3	0.00108351	462.3	1	0.00552688	462.52	1	0.0138409	462.51	1	0.00958969	462.63	1	0.00722229	462.525	4	0.00107087	462.64	1	0.0135636	462.38	4	NA	NA	NA	0.00516042	462.36	3	0.000800052	462.64	1	tr|A0A140N783|A0A140N783_ECOBD
AATYEQIKAAVK	1	0.00724227	1293.21	3	0.00482547	1293.58	2	0.0103288	1293.09	4	NA	NA	NA	0.0114739	1292.94	2	0.00875245	1292.74	2	NA	NA	NA	NA	NA	NA	NA	NA	NA	NA	NA	NA	0.0088294	1292.77	1	0.00601069	1292.91	1	tr|A0A140N783|A0A140N783_ECOBD
AATYEQIKAAVK	2	0.00775857	647.029	15	0.00991347	647.305	12	0.0175902	647.143	32	0.00182558	647.354	5	0.0171546	647.316	73	0.0166904	647.212	68	0.00197992	647.056	5	0.018892	647.265	94	0.019735	647.159	183	0.00377835	647.127	3	0.0140159	647.258	33	0.0145341	647.197	40	tr|A0A140N783|A0A140N783_ECOBD
AATYEQIKAAVK	3	NA	NA	NA	NA	NA	NA	NA	NA	NA	NA	NA	NA	0.0199774	431.81	1	NA	NA	NA	NA	NA	NA	NA	NA	NA	0.0178521	431.96	1	NA	NA	NA	0.0155895	431.92	1	NA	NA	NA	tr|A0A140N783|A0A140N783_ECOBD
AATYEQIKAAVKAAAEGEMK	3	0.0160527	694.68	2	NA	NA	NA	NA	NA	NA	NA	NA	NA	0.00872662	694.927	11	0.0197961	694.832	4	NA	NA	NA	NA	NA	NA	NA	NA	NA	NA	NA	NA	0.00198649	695.63	1	0.0176672	695.15	2	tr|A0A140N783|A0A140N783_ECOBD
AAVADC[57]LAATDKRASELK	3	0.0131008	630.3	1	NA	NA	NA	NA	NA	NA	NA	NA	NA	NA	NA	NA	NA	NA	NA	NA	NA	NA	NA	NA	NA	NA	NA	NA	NA	NA	NA	NA	NA	NA	NA	NA	NA	tr|A0A140NG83|A0A140NG83_ECOBD
AAVAGIAMGLVK	1	NA	NA	NA	0.00754195	1100.64	1	NA	NA	NA	NA	NA	NA	NA	NA	NA	0.00311695	1100.74	1	NA	NA	NA	NA	NA	NA	NA	NA	NA	0.00736	1100.6	2	NA	NA	NA	NA	NA	NA	tr|A0A140N5F4|A0A140N5F4_ECOBD
AAVAGIAMGLVK	2	0.00622966	551.503	6	0.0127536	551.345	2	0.000705529	551.38	1	0.000942913	551.007	3	0.00303935	551.025	2	0.0013503	551.2	3	0.00109209	551.672	5	0.000765351	551.185	2	0.00846521	550.985	2	0.000823006	551.618	5	0.00104578	550.823	3	0.00347636	550.845	2	tr|A0A140N5F4|A0A140N5F4_ECOBD
AAVEAAIAR	2	0.00536874	436.08	1	0.00861512	436.49	1	0.00758671	436.67	1	NA	NA	NA	NA	NA	NA	NA	NA	NA	NA	NA	NA	NA	NA	NA	NA	NA	NA	NA	NA	NA	NA	NA	NA	NA	NA	NA	tr|A0A140NBE8|A0A140NBE8_ECOBD
AAVEAFK	1	0.0153601	735.46	2	0.00336501	735.867	3	NA	NA	NA	0.0104185	735.46	1	NA	NA	NA	0.0122441	735.61	1	0.00783909	735.51	1	0.00997925	735.57	1	NA	NA	NA	NA	NA	NA	NA	NA	NA	NA	NA	NA	tr|A0A140NDQ0|A0A140NDQ0_ECOBD
AAVEEGVVAGGGVALIR	1	0.00171215	1567.67	1	0.00245055	1568.46	3	0.00387902	1567.79	2	NA	NA	NA	NA	NA	NA	NA	NA	NA	NA	NA	NA	NA	NA	NA	NA	NA	NA	NA	NA	NA	NA	NA	NA	NA	NA	NA	tr|A0A140NH65|A0A140NH65_ECOBD
AAVEEGVVAGGGVALIR	2	0.0194863	785.193	146	0.0164054	785.255	83	0.018713	785.175	112	0.0168207	784.926	49	0.0199373	785.439	211	0.0190762	785.409	172	0.0100043	785.071	53	0.00378746	784.971	65	0.0122759	784.954	112	0.0191516	784.979	82	0.0191869	785.11	97	0.0150465	785.17	102	tr|A0A140NH65|A0A140NH65_ECOBD
AAVEEGVVAGGGVALIR	3	0.0185615	523.639	15	0.00647006	523.6	18	0.0164446	523.567	25	0.018146	523.744	16	0.011334	523.47	73	0.0185952	523.579	45	0.0120457	524.132	12	0.0133298	523.685	24	0.00703414	523.577	50	0.0105764	524.183	13	0.0124074	523.497	50	0.0134926	523.55	28	tr|A0A140NH65|A0A140NH65_ECOBD
AAVEENKKAQLER	2	0.0144448	744.39	1	NA	NA	NA	NA	NA	NA	NA	NA	NA	NA	NA	NA	NA	NA	NA	NA	NA	NA	NA	NA	NA	NA	NA	NA	NA	NA	NA	NA	NA	NA	NA	NA	NA	tr|A0A140NDG6|A0A140NDG6_ECOBD
AAVKAAAEGEMK	2	0.00809611	588.168	5	0.00549056	588.565	6	0.0114287	588.859	9	0.0180523	588.155	4	0.000850739	588.956	5	0.00200612	588.762	6	NA	NA	NA	0.0192589	588.877	10	0.00497011	588.654	18	NA	NA	NA	0.000790376	588.586	5	0.000742124	588.708	6	tr|A0A140N783|A0A140N783_ECOBD
AAVKSGSELGKQAK	1	NA	NA	NA	0.0122521	1374.34	2	NA	NA	NA	NA	NA	NA	NA	NA	NA	NA	NA	NA	NA	NA	NA	NA	NA	NA	NA	NA	NA	NA	NA	NA	NA	NA	NA	NA	NA	NA	tr|A0A140NAW9|A0A140NAW9_ECOBD
AAVKSGSELGKQAK	2	0.0186199	687.837	3	0.00143648	687.71	3	0.00143463	687.593	3	0.00537986	688.215	2	0.00138191	687.804	9	0.000894218	687.662	6	NA	NA	NA	0.00524961	687.452	4	0.0156162	687.486	14	NA	NA	NA	0.0176288	687.6	20	0.00122123	687.656	24	tr|A0A140NAW9|A0A140NAW9_ECOBD
AAVKSGSELGKQAK	3	NA	NA	NA	0.0158081	458.75	1	NA	NA	NA	NA	NA	NA	0.0106555	458.775	2	0.00146367	458.86	2	NA	NA	NA	NA	NA	NA	NA	NA	NA	NA	NA	NA	0.00748648	459.37	1	0.00250712	458.92	1	tr|A0A140NAW9|A0A140NAW9_ECOBD
AAVLLADSFK	1	0.00201884	1034.47	1	0.00131179	1034.57	1	0.0021535	1035.51	2	NA	NA	NA	NA	NA	NA	0.00246629	1034.7	1	NA	NA	NA	NA	NA	NA	NA	NA	NA	0.00981168	1034.62	1	0.00406101	1034.63	1	0.00292478	1034.7	1	tr|A0A140NFF3|A0A140NFF3_ECOBD
AAVLLADSFK	2	0.000839146	518.48	2	0.00905004	518.12	1	0.000589777	518.66	1	0.000683362	518.11	1	0.000684101	517.97	1	0.000589379	518.12	1	0.000906991	517.87	1	0.000581153	518.02	1	0.000606698	517.93	1	0.00252506	518.44	3	0.000606403	518.17	1	0.000750302	518.125	2	tr|A0A140NFF3|A0A140NFF3_ECOBD
AAVLLADSFKAGGK	2	0.0146804	675.415	2	0.0149805	675.047	3	0.00121027	674.455	2	0.00121037	674.964	5	0.00110649	674.593	3	0.0114674	674.826	7	0.00130616	674.3	3	0.00538725	674.409	10	0.0185031	674.987	3	0.000651497	674.63	2	0.00452459	674.45	8	0.00646277	674.648	8	tr|A0A140NFF3|A0A140NFF3_ECOBD
AAVLPANLIQAQR	1	NA	NA	NA	0.00686894	1364.73	1	NA	NA	NA	NA	NA	NA	NA	NA	NA	NA	NA	NA	NA	NA	NA	NA	NA	NA	NA	NA	NA	NA	NA	NA	NA	NA	NA	NA	NA	NA	tr|A0A140N7U4|A0A140N7U4_ECOBD
AAVLPANLIQAQR	2	0.00503489	682.84	2	NA	NA	NA	0.000742781	683.03	1	0.00124048	683.12	2	NA	NA	NA	0.000855283	683.685	2	0.000877291	683.6	4	0.00424108	683.09	3	0.00111348	683.635	2	0.000733537	683.95	2	0.0006978	683.04	2	0.000632865	683.265	2	tr|A0A140N7U4|A0A140N7U4_ECOBD
AAVTMPSSK	1	0.0134178	891.64	14	0.0143134	891.573	6	0.00919655	891.76	3	0.0110012	892.232	5	0.00539474	891.665	2	0.0112184	891.53	3	0.0103175	891.997	4	0.00547674	891.795	2	0.0126002	891.445	2	NA	NA	NA	0.0150198	891.57	2	0.0122695	892.563	3	tr|A0A140N537|A0A140N537_ECOBD
AAVTMPSSK	2	0.0169969	446.701	9	0.00948481	447.115	4	0.000688481	447.2	2	0.00924925	446.457	3	0.00201242	446.32	2	0.00343122	446.52	2	0.0185427	446.39	4	0.00127026	446.35	1	0.0179467	446.855	2	0.015127	447.57	1	0.00118679	446.43	2	0.000809534	446.55	1	tr|A0A140N537|A0A140N537_ECOBD
AAVTMPSSKLK	1	0.0156563	1132.89	3	NA	NA	NA	0.0126745	1133.71	2	NA	NA	NA	0.0104339	1132.82	1	0.0135692	1132.72	1	NA	NA	NA	NA	NA	NA	NA	NA	NA	NA	NA	NA	NA	NA	NA	NA	NA	NA	tr|A0A140N537|A0A140N537_ECOBD
AAVTMPSSKLK	2	NA	NA	NA	NA	NA	NA	NA	NA	NA	0.0147026	567.21	3	0.018162	567.315	2	0.00266824	566.9	1	NA	NA	NA	0.0161222	567.138	4	0.0165954	567.212	6	NA	NA	NA	0.0186342	567.289	10	0.0146633	567.302	11	tr|A0A140N537|A0A140N537_ECOBD
AAVVVPDNVLFEGGK	2	0.0166896	758.12	1	NA	NA	NA	NA	NA	NA	NA	NA	NA	NA	NA	NA	NA	NA	NA	NA	NA	NA	NA	NA	NA	NA	NA	NA	NA	NA	NA	NA	NA	NA	NA	NA	NA	tr|A0A140NE26|A0A140NE26_ECOBD
AAYAVVDDGKR	2	0.00319945	584.02	2	0.0173058	583.21	3	0.00853823	583.375	2	NA	NA	NA	NA	NA	NA	NA	NA	NA	0.00116686	583.29	2	NA	NA	NA	0.00730208	583.21	1	0.0018462	582.84	1	0.000758433	582.9	1	0.000821854	583.285	2	tr|A0A140N5I2|A0A140N5I2_ECOBD
AAYSSGKPAIGVGAGNTPVVIDETADIKR	3	0.00166513	953.725	4	0.000717084	954.105	2	0.00161584	953.68	2	NA	NA	NA	0.000751152	953.637	3	0.0048492	953.714	5	0.0116387	953.765	2	0.00256891	954.019	12	0.00249685	953.954	10	0.0012311	953.758	6	NA	NA	NA	NA	NA	NA	tr|A0A140NCE4|A0A140NCE4_ECOBD
AAYSSGKPAIGVGAGNTPVVIDETADIKR	4	0.0172951	715.65	1	NA	NA	NA	NA	NA	NA	NA	NA	NA	0.0176856	715.59	2	0.0101147	715.52	1	NA	NA	NA	NA	NA	NA	0.0153454	715.71	1	0.00672582	715.64	1	NA	NA	NA	NA	NA	NA	tr|A0A140NCE4|A0A140NCE4_ECOBD
AC[57]ALITDGR	1	NA	NA	NA	NA	NA	NA	0.00350558	977.52	1	NA	NA	NA	NA	NA	NA	NA	NA	NA	NA	NA	NA	0.00396622	976.73	1	NA	NA	NA	NA	NA	NA	NA	NA	NA	NA	NA	NA	tr|A0A140NF10|A0A140NF10_ECOBD
AC[57]ALITDGR	2	0.000771417	489.54	1	NA	NA	NA	0.00397786	489.225	2	0.00101849	488.64	1	NA	NA	NA	0.000690537	489.11	1	0.0122271	489.234	5	0.000776613	488.985	2	0.00380535	488.975	4	NA	NA	NA	0.00373046	490.23	1	NA	NA	NA	tr|A0A140NF10|A0A140NF10_ECOBD
AC[57]AQLVKPGGDVFFSTLNR	2	0.0111791	1040.95	2	0.00102107	1041.53	2	0.00131413	1041.34	1	NA	NA	NA	NA	NA	NA	0.000969423	1040.94	1	NA	NA	NA	NA	NA	NA	NA	NA	NA	NA	NA	NA	NA	NA	NA	NA	NA	NA	tr|A0A140N9T6|A0A140N9T6_ECOBD
AC[57]AQLVKPGGDVFFSTLNR	3	0.000988028	693.92	1	0.00176511	694.41	1	0.00147359	694.32	2	NA	NA	NA	0.00114977	694.475	2	0.00123334	694.93	5	NA	NA	NA	NA	NA	NA	NA	NA	NA	0.00080717	694.645	2	NA	NA	NA	NA	NA	NA	tr|A0A140N9T6|A0A140N9T6_ECOBD
AC[57]EEAAEGQVVSPVNFNSPGQVVIAGHK	2	NA	NA	NA	0.00086958	1447.85	1	NA	NA	NA	NA	NA	NA	NA	NA	NA	NA	NA	NA	NA	NA	NA	NA	NA	NA	NA	NA	NA	0.000464887	1449.01	1	NA	NA	NA	NA	NA	NA	tr|A0A140NCU1|A0A140NCU1_ECOBD
AC[57]EEAAEGQVVSPVNFNSPGQVVIAGHK	3	0.00154677	965.895	6	0.000930638	965.26	1	0.00252687	965.773	3	0.00218662	965.967	3	NA	NA	NA	0.000793043	966.38	1	0.0048566	966.135	4	NA	NA	NA	NA	NA	NA	0.00144828	966.067	6	NA	NA	NA	NA	NA	NA	tr|A0A140NCU1|A0A140NCU1_ECOBD
AC[57]EEAAEGQVVSPVNFNSPGQVVIAGHKEAVER	3	0.00115546	1160.84	8	0.00146962	1160.78	6	0.00215406	1160.83	5	NA	NA	NA	0.000794389	1160.91	1	0.000534218	1161.04	3	NA	NA	NA	NA	NA	NA	NA	NA	NA	0.000548346	1161.01	4	0.000971989	1160.77	1	NA	NA	NA	tr|A0A140NCU1|A0A140NCU1_ECOBD
AC[57]EEAAEGQVVSPVNFNSPGQVVIAGHKEAVER	4	0.0189357	871.067	3	0.0115968	870.38	1	0.0194566	870.47	1	NA	NA	NA	NA	NA	NA	0.0192579	871.053	3	NA	NA	NA	NA	NA	NA	NA	NA	NA	0.0169798	870.999	8	0.0135608	870.81	1	NA	NA	NA	tr|A0A140NCU1|A0A140NCU1_ECOBD
AC[57]GAVDYFC[57]QHGHGLISK	2	0.000891943	1011.38	1	NA	NA	NA	NA	NA	NA	NA	NA	NA	NA	NA	NA	NA	NA	NA	NA	NA	NA	NA	NA	NA	NA	NA	NA	NA	NA	NA	NA	NA	NA	NA	NA	NA	tr|A0A140N5D8|A0A140N5D8_ECOBD
AC[57]IGIITNPVNTTVAIAAEVLK	2	0.000911045	1134.9	1	0.000944141	1135.78	1	NA	NA	NA	NA	NA	NA	NA	NA	NA	NA	NA	NA	NA	NA	NA	0.00685227	1136.44	1	NA	NA	NA	0.00145927	1135.23	9	0.000847184	1135.46	1	NA	NA	NA	tr|A0A140N775|A0A140N775_ECOBD
AC[57]IGIITNPVNTTVAIAAEVLK	3	NA	NA	NA	NA	NA	NA	NA	NA	NA	NA	NA	NA	NA	NA	NA	NA	NA	NA	NA	NA	NA	NA	NA	NA	NA	NA	NA	0.00148801	757.386	12	0.00193597	756.81	1	0.00140249	757.13	1	tr|A0A140N775|A0A140N775_ECOBD
AC[57]IGIITNPVNTTVAIAAEVLKK	2	0.0100101	1199.81	2	NA	NA	NA	NA	NA	NA	NA	NA	NA	NA	NA	NA	NA	NA	NA	NA	NA	NA	NA	NA	NA	NA	NA	NA	0.00176302	1199.07	3	NA	NA	NA	NA	NA	NA	tr|A0A140N775|A0A140N775_ECOBD
AC[57]IGIITNPVNTTVAIAAEVLKK	3	0.00941081	799.87	7	0.00203882	800.16	1	0.00485993	800.222	5	NA	NA	NA	NA	NA	NA	NA	NA	NA	NA	NA	NA	0.0187017	799.91	1	0.0125076	800.33	3	0.0166105	799.929	83	0.0165915	799.913	24	0.014514	800.153	16	tr|A0A140N775|A0A140N775_ECOBD
AC[57]IGIITNPVNTTVAIAAEVLKK	4	NA	NA	NA	NA	NA	NA	NA	NA	NA	NA	NA	NA	NA	NA	NA	NA	NA	NA	NA	NA	NA	NA	NA	NA	NA	NA	NA	0.0195541	600.241	9	NA	NA	NA	NA	NA	NA	tr|A0A140N775|A0A140N775_ECOBD
AC[57]KEAC[57]AAANVLLK	2	0.000536974	761.11	1	0.000836558	761.58	1	0.0198769	760.885	2	0.000387506	760.75	1	0.000452657	760.56	1	0.000315605	759.88	1	0.00557949	761.415	2	0.00225774	761.565	2	0.00115727	761.42	1	NA	NA	NA	0.00657931	761.37	1	0.00738793	761.6	1	tr|A0A140NGH9|A0A140NGH9_ECOBD
AC[57]KEAC[57]AAANVLLK	3	NA	NA	NA	0.00103115	507.76	1	0.00165113	507.83	1	NA	NA	NA	0.000944649	507.38	1	0.00109845	507.17	1	NA	NA	NA	0.00247406	508.32	1	NA	NA	NA	NA	NA	NA	NA	NA	NA	NA	NA	NA	tr|A0A140NGH9|A0A140NGH9_ECOBD
ADAATAISELNALGVK	2	0.00332127	774.34	1	NA	NA	NA	NA	NA	NA	NA	NA	NA	NA	NA	NA	NA	NA	NA	NA	NA	NA	NA	NA	NA	NA	NA	NA	NA	NA	NA	NA	NA	NA	NA	NA	NA	tr|A0A140N448|A0A140N448_ECOBD
ADAFAVIVK	1	NA	NA	NA	0.0140993	933.74	1	NA	NA	NA	0.00583833	933.73	1	NA	NA	NA	NA	NA	NA	0.00444309	933.62	1	0.00973733	933.7	1	NA	NA	NA	NA	NA	NA	NA	NA	NA	NA	NA	NA	tr|A0A140NEL5|A0A140NEL5_ECOBD
ADAFAVIVK	2	0.000688117	467.17	2	0.00945649	467.425	2	0.000747282	467.433	3	0.00092255	467.71	1	0.00067404	467.57	1	0.000647709	467.3	1	0.000983793	467.58	1	0.000562122	467.57	1	0.000874343	467.59	1	NA	NA	NA	NA	NA	NA	NA	NA	NA	tr|A0A140NEL5|A0A140NEL5_ECOBD
ADAFAVIVKAAEAAKQA	2	NA	NA	NA	NA	NA	NA	NA	NA	NA	NA	NA	NA	0.000754059	837.53	1	NA	NA	NA	NA	NA	NA	NA	NA	NA	NA	NA	NA	NA	NA	NA	NA	NA	NA	NA	NA	NA	tr|A0A140NEL5|A0A140NEL5_ECOBD
ADAFAVIVKAAEAAKQA	3	0.0174624	558.68	1	NA	NA	NA	NA	NA	NA	NA	NA	NA	NA	NA	NA	NA	NA	NA	NA	NA	NA	NA	NA	NA	NA	NA	NA	NA	NA	NA	NA	NA	NA	NA	NA	NA	tr|A0A140NEL5|A0A140NEL5_ECOBD
ADAGAIVAQLR	2	0.0159067	543.46	1	NA	NA	NA	NA	NA	NA	NA	NA	NA	NA	NA	NA	NA	NA	NA	NA	NA	NA	NA	NA	NA	0.0165678	543.69	1	NA	NA	NA	NA	NA	NA	NA	NA	NA	tr|A0A140N587|A0A140N587_ECOBD
ADAINAPLSANSFLPQPHPGNC[57]GK	2	NA	NA	NA	0.00115515	1238.81	1	0.00109154	1239.27	1	NA	NA	NA	NA	NA	NA	NA	NA	NA	NA	NA	NA	NA	NA	NA	NA	NA	NA	NA	NA	NA	NA	NA	NA	NA	NA	NA	tr|A0A140NEF8|A0A140NEF8_ECOBD
ADAINAPLSANSFLPQPHPGNC[57]GK	3	0.00144786	826.69	1	NA	NA	NA	0.00174577	826.15	1	NA	NA	NA	0.00172972	826.63	1	0.000996243	826.8	1	NA	NA	NA	NA	NA	NA	NA	NA	NA	NA	NA	NA	NA	NA	NA	NA	NA	NA	tr|A0A140NEF8|A0A140NEF8_ECOBD
ADDFIEALFARED	2	0.000929435	756.12	1	0.000840246	756.69	1	0.000815566	756.76	1	NA	NA	NA	NA	NA	NA	NA	NA	NA	NA	NA	NA	NA	NA	NA	NA	NA	NA	NA	NA	NA	NA	NA	NA	0.00775621	757.79	1	tr|A0A140N564|A0A140N564_ECOBD
ADDIQIR	2	0.0127785	416.07	1	NA	NA	NA	NA	NA	NA	NA	NA	NA	NA	NA	NA	NA	NA	NA	NA	NA	NA	NA	NA	NA	NA	NA	NA	NA	NA	NA	NA	NA	NA	NA	NA	NA	tr|A0A140NG32|A0A140NG32_ECOBD
ADEQILDIGDASAQELAEILK	2	0.000679073	1122.01	9	0.00580455	1122.16	6	0.0152277	1121.96	8	0	1122.42	1	0	1121.86	1	0.000312423	1122.36	3	NA	NA	NA	0.00354977	1121.98	5	0.000105231	1122.33	3	0.000450591	1122.19	5	0.000139096	1122.32	2	0.000214458	1122.49	3	tr|A0A140N8E1|A0A140N8E1_ECOBD
ADEQILDIGDASAQELAEILK	3	0.0019973	748.087	4	0.0178921	748.665	4	0.000132617	748.72	1	NA	NA	NA	0.00178418	748.265	2	0.00130133	748.385	2	NA	NA	NA	0.0033046	748.533	4	0.00158895	748.6	2	0.000864428	748.803	4	0.000721067	748.76	1	0.000865525	748.295	2	tr|A0A140N8E1|A0A140N8E1_ECOBD
ADEQILDIGDASAQELAEILKNAK	2	0.00151996	1278.49	4	0.000797995	1278.76	4	0.00130335	1278.69	7	NA	NA	NA	NA	NA	NA	0.000189437	1278.79	1	NA	NA	NA	NA	NA	NA	NA	NA	NA	NA	NA	NA	NA	NA	NA	NA	NA	NA	tr|A0A140N8E1|A0A140N8E1_ECOBD
ADEQILDIGDASAQELAEILKNAK	3	NA	NA	NA	0.0168323	853.263	3	0.00420062	853.09	3	NA	NA	NA	0.0112065	853.163	6	0.00428734	853.305	6	NA	NA	NA	0.013934	853.258	9	0.00858156	852.969	14	0.00160871	852.828	5	0.0194089	852.986	7	0.00282041	852.997	4	tr|A0A140N8E1|A0A140N8E1_ECOBD
ADGAMDAGNMLKPALAR	2	0.000777449	851.32	1	NA	NA	NA	0.000482911	853.34	1	0.000819076	851.73	1	NA	NA	NA	0.000587237	851.77	1	0.00119536	851.76	1	0.000520837	851.88	1	0.000597168	852.14	1	0.000584908	852.69	1	0.000789977	851.82	1	NA	NA	NA	tr|A0A140N6A5|A0A140N6A5_ECOBD
ADGAMDAGNMLKPALAR	3	NA	NA	NA	0.00332125	568.71	1	NA	NA	NA	0.00330714	568.19	1	NA	NA	NA	0.00131825	568.36	1	0.00483498	568.81	1	NA	NA	NA	NA	NA	NA	0.00139294	568.68	1	0.00199357	568.49	1	NA	NA	NA	tr|A0A140N6A5|A0A140N6A5_ECOBD
ADGAYLYDVDGK	1	0.00592019	1286.43	1	0.00501102	1286.39	1	0.00255194	1286.48	1	NA	NA	NA	NA	NA	NA	NA	NA	NA	NA	NA	NA	NA	NA	NA	NA	NA	NA	NA	NA	NA	NA	NA	NA	NA	NA	NA	tr|A0A140NDH1|A0A140NDH1_ECOBD
ADGAYLYDVDGK	2	0.000586425	644.58	1	NA	NA	NA	NA	NA	NA	NA	NA	NA	0.000471049	644.04	1	NA	NA	NA	0.000958818	644.12	1	0.000569109	643.85	2	0.000731455	644.56	1	0.000415172	644.19	1	NA	NA	NA	NA	NA	NA	tr|A0A140NDH1|A0A140NDH1_ECOBD
ADGGDKAKTEQFMTQFLK	3	0.00682264	672.83	1	NA	NA	NA	NA	NA	NA	NA	NA	NA	NA	NA	NA	NA	NA	NA	NA	NA	NA	NA	NA	NA	NA	NA	NA	NA	NA	NA	NA	NA	NA	NA	NA	NA	tr|A0A140N9C2|A0A140N9C2_ECOBD
ADGINPEELLGNSSAAAPR	2	0.0113313	941.876	15	0.000873851	943.075	2	0.000610879	942.327	3	0.000606506	941.945	2	0.000400404	942.35	1	0.000347297	941.9	1	0.000549062	942.27	2	0.00052708	941.69	2	0.000557763	941.783	3	0.000532438	941.82	2	0.000515475	942.94	1	0.000454354	941.88	1	tr|A0A140N6R1|A0A140N6R1_ECOBD
ADGINPEELLGNSSAAAPR	3	0.00220989	628.645	2	0.00525239	628.4	1	0.00182765	628.46	1	0.00213731	628.68	1	0.000809107	628.28	1	0.000881869	628.46	1	0.00166536	628.32	1	0.00158517	628.5	1	0.00157109	628.6	2	0.000840573	628.25	1	0.00117568	628.45	1	0.00113067	628.21	1	tr|A0A140N6R1|A0A140N6R1_ECOBD
ADGSQEVVPC[57]R	2	0.0162152	610.1	1	0.000960682	609.63	1	NA	NA	NA	NA	NA	NA	NA	NA	NA	NA	NA	NA	0.00611113	609.64	1	0.00734373	609.7	1	0.000793159	609.71	1	NA	NA	NA	NA	NA	NA	NA	NA	NA	tr|A0A140NCK8|A0A140NCK8_ECOBD
ADGTYQKINDQWFPQ	2	0.00358956	905.73	1	NA	NA	NA	0.000638139	906.17	1	NA	NA	NA	NA	NA	NA	NA	NA	NA	NA	NA	NA	0.000594574	906.29	1	0.000680263	906.6	1	NA	NA	NA	NA	NA	NA	NA	NA	NA	tr|A0A140NBF8|A0A140NBF8_ECOBD
ADIAVHSMKDVPVEFPQGLGLVTIC[57]ER	3	0.00169032	995.22	1	0.00203712	995.32	1	NA	NA	NA	NA	NA	NA	NA	NA	NA	NA	NA	NA	NA	NA	NA	NA	NA	NA	NA	NA	NA	NA	NA	NA	NA	NA	NA	NA	NA	NA	tr|A0A140NEY3|A0A140NEY3_ECOBD
ADIDYNTSEAHTTYGVIGVK	2	0.0167461	1078.13	42	0.00836914	1078.17	44	0.0122519	1078.13	37	0.000727349	1078.01	6	0.000770047	1078.05	8	0.000662251	1078.24	9	0.000756108	1078.13	3	0.000510054	1078.22	5	0.00887882	1078.22	3	0.0031275	1077.88	9	0.0135076	1078.02	13	0.00339847	1077.99	9	tr|A0A140N4K1|A0A140N4K1_ECOBD
ADIDYNTSEAHTTYGVIGVK	3	0.0126292	719.174	28	0.0171135	719.301	22	0.0189431	719.415	16	0.00618364	719.369	8	0.0110487	719.198	15	0.0122486	719.185	40	0.00788007	719.31	4	0.0135918	719.27	7	0.0188995	719.076	10	0.00302241	719.492	4	0.00719026	719.352	9	0.00302997	719.34	8	tr|A0A140N4K1|A0A140N4K1_ECOBD
ADILTFHTPLFKDGPYK	3	0.0125478	655.19	1	NA	NA	NA	NA	NA	NA	NA	NA	NA	NA	NA	NA	NA	NA	NA	NA	NA	NA	NA	NA	NA	NA	NA	NA	0.00682919	655.79	2	NA	NA	NA	NA	NA	NA	tr|A0A140N5T6|A0A140N5T6_ECOBD
ADKPLVGTGMER	1	NA	NA	NA	NA	NA	NA	NA	NA	NA	NA	NA	NA	NA	NA	NA	NA	NA	NA	NA	NA	NA	NA	NA	NA	NA	NA	NA	0.00380864	1273.7	1	NA	NA	NA	NA	NA	NA	tr|A0A140SS80|A0A140SS80_ECOBD
ADKPLVGTGMER	2	0.00078587	637.59	1	0.0139903	638.28	2	0.000837554	637.735	2	0.000825143	637.66	2	0.000726788	637.76	1	0.000902562	637.57	1	0.0184787	637.81	4	0.000808162	637.677	3	0.00405366	637.625	2	0.000812234	637.69	3	0.000783582	637.63	2	0.0177658	637.503	3	tr|A0A140SS80|A0A140SS80_ECOBD
ADKPLVGTGMER	3	NA	NA	NA	NA	NA	NA	NA	NA	NA	NA	NA	NA	NA	NA	NA	NA	NA	NA	NA	NA	NA	NA	NA	NA	NA	NA	NA	0.00205413	425.65	1	NA	NA	NA	NA	NA	NA	tr|A0A140SS80|A0A140SS80_ECOBD
ADLNVPVKDGK	1	0.0104564	1155.99	4	0.00328963	1156.55	2	NA	NA	NA	0.00426145	1155.52	1	NA	NA	NA	0.0040704	1155.56	1	0.00324708	1155.73	1	NA	NA	NA	NA	NA	NA	NA	NA	NA	NA	NA	NA	NA	NA	NA	tr|A0A140N8E1|A0A140N8E1_ECOBD
ADLNVPVKDGK	2	0.0166176	578.553	3	0.00247286	579.18	1	0.000683328	579.57	1	0.00206083	578.592	4	0.000750693	578.735	2	0.000707824	578.65	2	0.00128299	578.683	4	0.00501106	578.636	7	0.0121088	578.676	14	0.00230923	578.67	1	0.00447415	578.828	6	0.000806548	578.58	3	tr|A0A140N8E1|A0A140N8E1_ECOBD
ADLNVPVKDGKVTSDAR	2	0.00144331	893.414	5	0.010193	893.727	6	0.00206668	893.742	6	0.00314769	893.49	3	0.00104547	893.713	7	0.000866819	893.385	6	0.00751449	893.653	3	0.00891711	893.552	25	0.018133	893.42	47	0.000541015	893.3	1	0.000753812	893.336	7	0.000803261	893.487	9	tr|A0A140N8E1|A0A140N8E1_ECOBD
ADLNVPVKDGKVTSDAR	3	0.0157505	596.433	3	0.00344332	595.807	3	0.00980496	596.367	4	0.0167689	596.099	14	0.0121571	596.072	14	0.0135228	596.15	8	0.0168456	596.099	7	0.0186479	596.094	54	0.0180385	596.008	96	0.00162632	595.83	2	0.00626773	596.041	15	0.00231133	596.205	13	tr|A0A140N8E1|A0A140N8E1_ECOBD
ADLPLLSHNLPADFAALR	2	NA	NA	NA	0.00143056	968.93	1	0.0153261	967.47	1	NA	NA	NA	NA	NA	NA	NA	NA	NA	NA	NA	NA	NA	NA	NA	NA	NA	NA	0.00112185	968.38	1	NA	NA	NA	NA	NA	NA	tr|A0A140NG09|A0A140NG09_ECOBD
ADLPLLSHNLPADFAALR	3	0.0180428	645.86	2	NA	NA	NA	0.00267854	645.63	1	NA	NA	NA	0.0012836	645.57	1	0.00170167	645.683	3	NA	NA	NA	0.00280075	645.714	5	0.0116574	645.72	3	0.00127731	645.587	3	NA	NA	NA	NA	NA	NA	tr|A0A140NG09|A0A140NG09_ECOBD
ADLPLLSHNLPADFAALRK	3	0.00134035	688.81	1	NA	NA	NA	NA	NA	NA	NA	NA	NA	NA	NA	NA	NA	NA	NA	NA	NA	NA	NA	NA	NA	NA	NA	NA	NA	NA	NA	NA	NA	NA	NA	NA	NA	tr|A0A140NG09|A0A140NG09_ECOBD
ADLPVEPVK	1	0.0039962	967.43	1	NA	NA	NA	0.00626738	967.55	1	NA	NA	NA	NA	NA	NA	NA	NA	NA	0.00407109	967.65	1	0.00575125	967.67	1	0.010761	967.59	1	NA	NA	NA	NA	NA	NA	NA	NA	NA	tr|A0A140N934|A0A140N934_ECOBD
ADLPVEPVK	2	0.00661439	484.24	2	0.000821453	485.6	1	0.000787064	484.49	1	NA	NA	NA	0.00131454	484.5	1	0.00200348	484.68	1	0.0011622	484.66	1	0.00152442	484.48	1	0.000754507	485.04	1	0.00212237	484.67	1	0.0126998	484.29	1	0.000833509	484.62	1	tr|A0A140N934|A0A140N934_ECOBD
ADMDAETAPK	1	0.00977332	1050.38	1	0.0164963	1049.39	2	0.00360209	1048.44	1	NA	NA	NA	NA	NA	NA	NA	NA	NA	NA	NA	NA	NA	NA	NA	NA	NA	NA	NA	NA	NA	NA	NA	NA	NA	NA	NA	tr|A0A140NBA0|A0A140NBA0_ECOBD
ADMDAETAPK	2	0.010171	525.307	6	0.00773767	526.06	2	NA	NA	NA	0.00533831	525.065	2	NA	NA	NA	NA	NA	NA	0.0181991	525.39	2	NA	NA	NA	NA	NA	NA	NA	NA	NA	0.00377405	526.095	2	0.00671909	525.14	1	tr|A0A140NBA0|A0A140NBA0_ECOBD
ADNSPVTAADIAAHTVIMDGLR	2	NA	NA	NA	0.000326719	1119.4	1	0.000385673	1119.79	1	NA	NA	NA	NA	NA	NA	NA	NA	NA	NA	NA	NA	NA	NA	NA	NA	NA	NA	NA	NA	NA	NA	NA	NA	NA	NA	NA	tr|A0A140NCM6|A0A140NCM6_ECOBD
ADNSPVTAADIAAHTVIMDGLR	3	0.00273135	747.69	2	NA	NA	NA	0.00277817	747.19	1	NA	NA	NA	0.00216256	747.2	1	0.0134348	747.145	2	NA	NA	NA	0.0039356	747.156	7	0.00950531	747.327	7	0.00144315	747.92	1	NA	NA	NA	0.00310042	747.13	1	tr|A0A140NCM6|A0A140NCM6_ECOBD
ADPLEQGAGDQGLMFGYATNETDVLMPAPITYAHR	3	0.00117426	1251.08	2	0.00256817	1251.61	3	0.0020626	1251.13	4	NA	NA	NA	NA	NA	NA	NA	NA	NA	NA	NA	NA	NA	NA	NA	NA	NA	NA	0.000703127	1251.17	2	NA	NA	NA	NA	NA	NA	tr|A0A140N627|A0A140N627_ECOBD
ADQEGWNPGFTEK	2	0.000686812	740.01	1	NA	NA	NA	NA	NA	NA	NA	NA	NA	NA	NA	NA	NA	NA	NA	NA	NA	NA	NA	NA	NA	NA	NA	NA	NA	NA	NA	NA	NA	NA	NA	NA	NA	tr|A0A140N9F6|A0A140N9F6_ECOBD
ADQIDMLITGK	2	0.000746616	603.6	1	NA	NA	NA	NA	NA	NA	NA	NA	NA	NA	NA	NA	NA	NA	NA	NA	NA	NA	NA	NA	NA	NA	NA	NA	NA	NA	NA	NA	NA	NA	NA	NA	NA	tr|A0A140NGM4|A0A140NGM4_ECOBD
ADQINEAYER	2	0.000936019	604.7	1	0.000911126	604.68	1	0.000638736	604.83	1	NA	NA	NA	NA	NA	NA	NA	NA	NA	NA	NA	NA	0.00076231	604.86	2	0.000651223	604.78	1	NA	NA	NA	NA	NA	NA	NA	NA	NA	tr|A0A140NBB5|A0A140NBB5_ECOBD
ADRNLRDLLAPWVPDAPSR	3	0.00170224	721.38	1	NA	NA	NA	NA	NA	NA	NA	NA	NA	NA	NA	NA	NA	NA	NA	NA	NA	NA	NA	NA	NA	NA	NA	NA	NA	NA	NA	NA	NA	NA	NA	NA	NA	tr|A0A140NFN5|A0A140NFN5_ECOBD
ADSADAEKVIK	1	NA	NA	NA	0.0137458	1146.28	1	NA	NA	NA	NA	NA	NA	NA	NA	NA	NA	NA	NA	NA	NA	NA	NA	NA	NA	NA	NA	NA	NA	NA	NA	NA	NA	NA	NA	NA	NA	tr|A0A140NAN3|A0A140NAN3_ECOBD
ADSADAEKVIK	2	0.00644478	573.85	4	0.000871252	574.48	1	NA	NA	NA	0.00412433	573.26	2	NA	NA	NA	0.000716658	573.6	1	0.00431037	573.955	2	0.00849733	574.303	3	0.000687221	573.85	1	NA	NA	NA	0.00305635	574.17	1	0.00650661	573.64	1	tr|A0A140NAN3|A0A140NAN3_ECOBD
ADTKSNVYGKNHDTGVSPVFAGGVEYAITPEIATR	3	0.00128884	1222.64	5	0.00196359	1222.22	2	0.00224148	1222.76	3	NA	NA	NA	NA	NA	NA	NA	NA	NA	NA	NA	NA	NA	NA	NA	NA	NA	NA	NA	NA	NA	NA	NA	NA	NA	NA	NA	tr|A0A140NDE3|A0A140NDE3_ECOBD
ADVAPSNLAIVGR	2	0.0110937	642.54	1	NA	NA	NA	NA	NA	NA	0.000855671	642.44	1	0.000556807	642.1	1	0.000588203	642.63	1	0.000694618	641.78	1	0.000506188	642.21	1	0.000594198	642.19	1	0.000449579	642.13	1	0.000651544	642.61	1	0.000585689	642.25	1	tr|A0A140N8N3|A0A140N8N3_ECOBD
ADVEASGGNTFNGK	2	0.00442124	684.22	6	0.000870291	684.155	4	0.000802672	683.895	2	NA	NA	NA	NA	NA	NA	NA	NA	NA	NA	NA	NA	NA	NA	NA	NA	NA	NA	NA	NA	NA	NA	NA	NA	NA	NA	NA	tr|A0A140NBB9|A0A140NBB9_ECOBD
ADVNQVVDGDALQLAGR	2	0.000485896	871.69	1	NA	NA	NA	NA	NA	NA	NA	NA	NA	NA	NA	NA	NA	NA	NA	NA	NA	NA	NA	NA	NA	NA	NA	NA	0.00056512	871.68	1	NA	NA	NA	NA	NA	NA	tr|A0A140N964|A0A140N964_ECOBD
ADVQGSVEAISDSLLK	2	0.0187978	816.28	1	0.0166806	816.735	2	0.000523317	816.54	2	0.000891337	816.27	2	0.000709531	818.29	1	0.000341913	816.83	1	0.000591764	816.68	1	0.000439031	817.4	1	NA	NA	NA	0.0066666	816.863	3	0.0118988	816.755	2	0.000562803	817.29	1	tr|A0A140N3T4|A0A140N3T4_ECOBD
ADVQGSVEAISDSLLK	3	0.0050107	544.93	1	NA	NA	NA	NA	NA	NA	NA	NA	NA	NA	NA	NA	NA	NA	NA	NA	NA	NA	NA	NA	NA	NA	NA	NA	NA	NA	NA	NA	NA	NA	NA	NA	NA	tr|A0A140N3T4|A0A140N3T4_ECOBD
ADYADSLTENGTHGSDSVESAAR	2	0.00049201	1176.78	2	0.00061475	1178.02	3	0.00756717	1177.72	3	0.000609349	1177.51	1	0.000348947	1177.49	1	0.000359027	1177.91	1	0.000789713	1177.93	1	0.000374093	1177.44	1	0.000401743	1177.36	1	0.000310991	1178.27	1	0.00158696	1177.79	1	0.000850759	1177.94	1	tr|A0A140N7A5|A0A140N7A5_ECOBD
ADYADSLTENGTHGSDSVESAAR	3	0.00613032	785.188	4	0.0170973	786.13	2	0.0021973	785.29	1	0.00395072	785.19	1	0.00056753	785.75	1	0.00124102	785.88	1	0.00535427	785.36	1	0.00429447	785.22	2	0.00359497	785.553	3	0.00245984	785.68	2	0.00157976	785.54	1	0.0032516	785.705	2	tr|A0A140N7A5|A0A140N7A5_ECOBD
AEAAEAAAAEAR	2	0.00184051	566.24	1	NA	NA	NA	NA	NA	NA	NA	NA	NA	NA	NA	NA	NA	NA	NA	NA	NA	NA	NA	NA	NA	NA	NA	NA	NA	NA	NA	NA	NA	NA	NA	NA	NA	tr|A0A140NBY9|A0A140NBY9_ECOBD
AEAAELEVDELKSQLADYQQALDVQQTR	3	0.00208109	1054.71	1	0.000721966	1054.93	1	0.00188203	1055.21	2	NA	NA	NA	NA	NA	NA	NA	NA	NA	NA	NA	NA	NA	NA	NA	NA	NA	NA	0.00075722	1055.38	2	NA	NA	NA	0.00214678	1056.02	1	tr|A0A140NBR4|A0A140NBR4_ECOBD
AEAAPAATGGGIPGMLPWPK	2	0.000996569	946.732	4	0.0164837	947.305	4	0.00175107	946.982	4	0.00313799	946.774	10	0.000777714	947.483	6	0.00080865	947.322	8	0.00245707	946.882	6	0.00105452	947.175	8	0.00113998	947.106	8	0.00615893	947.344	8	0.000964667	947.034	7	0.000975583	947.119	8	tr|A0A140NE27|A0A140NE27_ECOBD
AEAAPAATGGGIPGMLPWPK	3	0.00198164	631.43	2	NA	NA	NA	0.00275329	632.01	2	0.00528816	632.355	4	0.00123432	632.095	2	0.00114961	631.8	2	0.0114313	631.805	2	0.00266468	631.715	2	0.00158237	631.695	2	0.00127047	631.567	3	0.0132881	631.487	4	0.00222828	632.25	1	tr|A0A140NE27|A0A140NE27_ECOBD
AEAAPAATGGGIPGMLPWPKVDFSK	2	0.00151598	1235.02	3	0.00120017	1235.25	3	0.00149574	1235.03	5	NA	NA	NA	NA	NA	NA	0.000712006	1235.4	1	NA	NA	NA	NA	NA	NA	NA	NA	NA	NA	NA	NA	NA	NA	NA	NA	NA	NA	tr|A0A140NE27|A0A140NE27_ECOBD
AEAAPAATGGGIPGMLPWPKVDFSK	3	0.00182668	823.84	1	0.00266984	824.16	4	0.00212673	823.938	5	NA	NA	NA	0.00203755	824.066	8	0.00222472	823.957	7	NA	NA	NA	NA	NA	NA	NA	NA	NA	0.00974078	824.37	2	0.00242643	824.19	1	0.00646355	823.767	3	tr|A0A140NE27|A0A140NE27_ECOBD
AEAEQTLAALTEK	1	NA	NA	NA	0.00484387	1374.54	1	0.00323448	1374.6	1	NA	NA	NA	NA	NA	NA	NA	NA	NA	NA	NA	NA	NA	NA	NA	NA	NA	NA	NA	NA	NA	NA	NA	NA	NA	NA	NA	tr|A0A140N9T9|A0A140N9T9_ECOBD
AEAEQTLAALTEK	2	0.00535596	687.615	2	0.000411423	687.86	1	0.000516996	687.995	2	NA	NA	NA	0.00352296	687.985	2	0.000389158	688.2	1	NA	NA	NA	NA	NA	NA	NA	NA	NA	NA	NA	NA	0.00661593	688.015	2	0.000414882	687.99	1	tr|A0A140N9T9|A0A140N9T9_ECOBD
AEAEQTLAALTEKAR	2	0.000630281	802.72	1	0.000611069	802.27	1	NA	NA	NA	NA	NA	NA	0.00063168	801.91	1	0.000517755	802.14	1	NA	NA	NA	NA	NA	NA	NA	NA	NA	NA	NA	NA	NA	NA	NA	NA	NA	NA	tr|A0A140N9T9|A0A140N9T9_ECOBD
AEAEQTLAALTEKAR	3	NA	NA	NA	NA	NA	NA	NA	NA	NA	NA	NA	NA	0.00339702	535.06	1	0.0019748	534.92	1	NA	NA	NA	NA	NA	NA	NA	NA	NA	NA	NA	NA	NA	NA	NA	NA	NA	NA	tr|A0A140N9T9|A0A140N9T9_ECOBD
AEAFVTMR	2	0.000823974	463.6	1	NA	NA	NA	NA	NA	NA	NA	NA	NA	0.00357407	463.18	1	0.0124016	462.95	1	NA	NA	NA	NA	NA	NA	NA	NA	NA	NA	NA	NA	0.018151	464.105	2	NA	NA	NA	tr|A0A140NDY0|A0A140NDY0_ECOBD
AEAGDVANAILDGTDAVMLSGESAK	2	0.000474319	1204.39	4	0.000209883	1203.71	1	0.000435487	1204.5	3	0.000298362	1203.25	1	NA	NA	NA	0.000177618	1203.49	1	0.000597151	1203.43	1	0.000337472	1204.34	1	0.000280303	1203.59	1	0.000298051	1203.31	1	0.000418083	1203.51	1	NA	NA	NA	tr|A0A140N9V8|A0A140N9V8_ECOBD
AEAGDVANAILDGTDAVMLSGESAK	3	0.00269655	802.76	1	NA	NA	NA	0.00284274	802.89	1	NA	NA	NA	NA	NA	NA	0.00168521	802.76	1	NA	NA	NA	NA	NA	NA	0.00349281	802.74	1	0.00125082	802.57	1	NA	NA	NA	NA	NA	NA	tr|A0A140N9V8|A0A140N9V8_ECOBD
AEAIHYIGDLVQR	1	NA	NA	NA	0.0047483	1485.73	1	NA	NA	NA	NA	NA	NA	NA	NA	NA	NA	NA	NA	NA	NA	NA	NA	NA	NA	NA	NA	NA	NA	NA	NA	NA	NA	NA	NA	NA	NA	tr|A0A140N2U0|A0A140N2U0_ECOBD
AEAIHYIGDLVQR	2	0.00114526	743.23	3	NA	NA	NA	0.000446788	744.2	1	0.00101629	743.516	8	0.000627685	743.42	1	0.00193082	743.195	2	0.00187903	743.372	12	0.000770184	743.373	3	0.000954995	743.29	2	0.000769664	743.322	4	0.00228912	743.347	4	0.000825509	743.29	1	tr|A0A140N2U0|A0A140N2U0_ECOBD
AEAIHYIGDLVQR	3	0.00194538	495.795	4	NA	NA	NA	0.00210345	496.017	3	0.0022362	495.975	4	0.0014376	496.1	1	0.00129339	496.14	1	0.00870994	495.82	6	0.0158352	495.886	5	0.00210332	495.89	1	0.00114297	495.995	2	0.00198698	495.99	2	0.00157252	495.93	1	tr|A0A140N2U0|A0A140N2U0_ECOBD
AEAIHYIGDLVQRTEVELLK	3	0.00315157	767.54	1	NA	NA	NA	NA	NA	NA	NA	NA	NA	NA	NA	NA	NA	NA	NA	NA	NA	NA	NA	NA	NA	NA	NA	NA	NA	NA	NA	NA	NA	NA	NA	NA	NA	tr|A0A140N2U0|A0A140N2U0_ECOBD
AEALAMGFTHAAC[57]GPFVR	2	0.00114034	954.79	1	NA	NA	NA	0.00117623	954.75	2	NA	NA	NA	NA	NA	NA	0.00103713	954.22	1	NA	NA	NA	NA	NA	NA	NA	NA	NA	NA	NA	NA	NA	NA	NA	NA	NA	NA	tr|A0A140NAF9|A0A140NAF9_ECOBD
AEALAMGFTHAAC[57]GPFVR	3	NA	NA	NA	NA	NA	NA	NA	NA	NA	NA	NA	NA	0.00533552	636.875	2	0.00142349	636.825	2	NA	NA	NA	NA	NA	NA	NA	NA	NA	NA	NA	NA	NA	NA	NA	NA	NA	NA	tr|A0A140NAF9|A0A140NAF9_ECOBD
AEAPAAAPAAK	1	NA	NA	NA	0.000794401	967.49	1	0.00440902	967.655	2	NA	NA	NA	NA	NA	NA	0.00183851	967.6	1	NA	NA	NA	NA	NA	NA	NA	NA	NA	NA	NA	NA	NA	NA	NA	NA	NA	NA	tr|A0A140NE27|A0A140NE27_ECOBD
AEAPAAAPAAK	2	0.00253626	484.46	2	0.00817968	484.055	2	NA	NA	NA	0.0195486	484.884	5	0.000753074	484.43	2	0.000703654	484.505	2	0.00581684	484.983	3	0.00660954	485.38	1	0.000747984	484.61	1	NA	NA	NA	0.00712862	485.42	1	0.0093026	485.37	1	tr|A0A140NE27|A0A140NE27_ECOBD
AEAPAAAPAAKAEGK	2	0.00649129	677.16	7	0.0192462	677.273	3	0.00337593	677.11	2	0.00063027	677.22	2	0.000752049	677.14	3	0.000795018	676.985	2	0.00120545	677.175	2	0.000785876	677.258	4	0.0196491	677.108	5	0.000703373	676.96	1	0.0141114	676.7	2	0.000723155	677.335	4	tr|A0A140NE27|A0A140NE27_ECOBD
AEAPAAAPAAKAEGKSEFAENDAYVHATPLIR	3	0.00815609	1090.17	6	0.00155391	1089.59	2	0.0169083	1089.95	5	NA	NA	NA	NA	NA	NA	NA	NA	NA	NA	NA	NA	NA	NA	NA	NA	NA	NA	NA	NA	NA	NA	NA	NA	NA	NA	NA	tr|A0A140NE27|A0A140NE27_ECOBD
AEAPAAAPAAKAEGKSEFAENDAYVHATPLIR	4	0.0154084	817.8	1	NA	NA	NA	NA	NA	NA	NA	NA	NA	NA	NA	NA	NA	NA	NA	NA	NA	NA	NA	NA	NA	NA	NA	NA	NA	NA	NA	NA	NA	NA	NA	NA	NA	tr|A0A140NE27|A0A140NE27_ECOBD
AEAQVIIEQANK	2	0.00508294	658.417	3	0.0174569	658.14	3	0.000683647	657.64	1	NA	NA	NA	NA	NA	NA	NA	NA	NA	NA	NA	NA	NA	NA	NA	NA	NA	NA	0.00361741	657.475	2	NA	NA	NA	NA	NA	NA	tr|A0A140NI98|A0A140NI98_ECOBD
AEAQVIIEQANKR	2	0.0165455	735.65	2	0.00127284	735.975	2	0.000670778	736.79	1	NA	NA	NA	NA	NA	NA	NA	NA	NA	0.0060596	736.52	1	NA	NA	NA	NA	NA	NA	NA	NA	NA	0.000822003	736.33	1	0.000776085	736.41	1	tr|A0A140NI98|A0A140NI98_ECOBD
AEARPIYDIANKK	2	0.00734749	745.33	3	0.00235499	745.775	2	0.0172135	745.253	3	NA	NA	NA	NA	NA	NA	NA	NA	NA	NA	NA	NA	NA	NA	NA	NA	NA	NA	0.00127964	745.46	2	0.00426003	745.22	1	NA	NA	NA	tr|A0A140NEY8|A0A140NEY8_ECOBD
AEARPIYDIANKK	3	NA	NA	NA	0.00174219	497.58	1	0.00217313	497.33	1	NA	NA	NA	NA	NA	NA	0.0197384	497.655	2	NA	NA	NA	NA	NA	NA	NA	NA	NA	0.00204328	497.65	2	NA	NA	NA	NA	NA	NA	tr|A0A140NEY8|A0A140NEY8_ECOBD
AEDFNGWLLNR	2	0.00055403	668.59	1	NA	NA	NA	0.000680312	668.11	1	0.00396533	668.59	1	NA	NA	NA	NA	NA	NA	0.00106377	668.62	1	0.00509043	669.14	1	NA	NA	NA	NA	NA	NA	NA	NA	NA	0.00505964	668.04	1	tr|A0A140N7R5|A0A140N7R5_ECOBD
AEDPQKLVR	2	0.00503698	528.31	1	0.0159489	528.855	2	NA	NA	NA	0.00103955	528.62	1	NA	NA	NA	NA	NA	NA	0.0054308	528.44	7	0.0035344	528.604	5	0.00667519	528.37	3	0.0019427	528.44	1	NA	NA	NA	NA	NA	NA	tr|A0A140NCI3|A0A140NCI3_ECOBD
AEDVDAQVADGVKLSGAALKGIHGIAQGYK	3	0.00714286	995.05	1	NA	NA	NA	NA	NA	NA	NA	NA	NA	NA	NA	NA	NA	NA	NA	NA	NA	NA	NA	NA	NA	NA	NA	NA	NA	NA	NA	NA	NA	NA	NA	NA	NA	rev_tr|A0A140N6W9|A0A140N6W9_ECOBD
AEEAGVDLVEISPNAEPPVC[57]R	2	0.00165144	1127.01	11	0.0156581	1127.08	7	0.0166818	1127.39	5	0.000979403	1126.71	2	0.000573479	1127.48	1	0.000554032	1127.42	2	0.000775962	1127.14	1	0.000579598	1126.87	1	0.000658069	1126.82	1	0.000443794	1126.82	1	0.000693649	1127.51	1	0.00058536	1127.3	1	tr|A0A140N9R4|A0A140N9R4_ECOBD
AEEAGVDLVEISPNAEPPVC[57]R	3	0.0057031	752.3	2	0.00770282	752.84	1	NA	NA	NA	NA	NA	NA	0.00292749	751.62	1	NA	NA	NA	NA	NA	NA	NA	NA	NA	NA	NA	NA	NA	NA	NA	0.00362454	752.36	1	NA	NA	NA	tr|A0A140N9R4|A0A140N9R4_ECOBD
AEEHISSSHGDVDYAQASAELAK	2	0.000591365	1209.05	1	NA	NA	NA	NA	NA	NA	NA	NA	NA	NA	NA	NA	NA	NA	NA	NA	NA	NA	NA	NA	NA	NA	NA	NA	NA	NA	NA	NA	NA	NA	NA	NA	NA	tr|A0A140SSC5|A0A140SSC5_ECOBD
AEEHISSSHGDVDYAQASAELAK	3	0.00278678	807.33	1	0.00193063	805.82	1	NA	NA	NA	NA	NA	NA	NA	NA	NA	NA	NA	NA	NA	NA	NA	NA	NA	NA	NA	NA	NA	0.00180948	806.01	1	NA	NA	NA	NA	NA	NA	tr|A0A140SSC5|A0A140SSC5_ECOBD
AEEIVASNPEK	1	0.0130308	1186.41	4	0.00523743	1187.11	3	0.002272	1187.46	2	0	1186.52	1	NA	NA	NA	0.00165212	1186.59	1	0.00115393	1187.67	2	0.00221572	1186.69	1	0.00371822	1186.58	1	NA	NA	NA	0.00466378	1186.65	1	0	1186.71	1	tr|A0A140N5L9|A0A140N5L9_ECOBD
AEEIVASNPEK	2	0.00286629	594.274	32	0.000774862	594.294	8	0.000777393	594.323	3	0.00356397	594.22	5	0.000512309	594.1	1	0.00045941	594.13	1	0.00317784	594.197	7	0.00743291	594.223	3	0.000538635	594.22	1	NA	NA	NA	0.00188585	593.85	1	0.0048194	594.395	2	tr|A0A140N5L9|A0A140N5L9_ECOBD
AEEIVASNPEKYLLLQQFSNPANPEIHEK	2	0.00173382	1655.31	2	NA	NA	NA	NA	NA	NA	NA	NA	NA	NA	NA	NA	NA	NA	NA	NA	NA	NA	NA	NA	NA	NA	NA	NA	NA	NA	NA	NA	NA	NA	NA	NA	NA	tr|A0A140N5L9|A0A140N5L9_ECOBD
AEEIVASNPEKYLLLQQFSNPANPEIHEK	3	0.00492371	1104.23	9	0.00651063	1104.26	8	0.0163742	1104.29	17	NA	NA	NA	0.00135942	1104.07	6	0.00124692	1104.31	7	NA	NA	NA	0.00950417	1104.28	19	0.00186587	1104.22	22	0.00131818	1104.2	7	0.00760234	1104.19	18	0.0198219	1104.68	6	tr|A0A140N5L9|A0A140N5L9_ECOBD
AEEIVASNPEKYLLLQQFSNPANPEIHEK	4	0.0168824	828.784	7	0.0195884	828.563	3	0.00854773	828.91	2	NA	NA	NA	0.0124705	828.673	4	0.0145705	828.707	6	NA	NA	NA	0.019966	828.423	6	0.0186925	828.46	35	0.0140332	828.689	9	0.019498	828.465	10	0.0137349	828.76	2	tr|A0A140N5L9|A0A140N5L9_ECOBD
AEEKGATAYQITEAR	2	0.000809178	819.41	2	NA	NA	NA	NA	NA	NA	NA	NA	NA	NA	NA	NA	NA	NA	NA	NA	NA	NA	NA	NA	NA	NA	NA	NA	NA	NA	NA	NA	NA	NA	NA	NA	NA	tr|A0A140N4R7|A0A140N4R7_ECOBD
AEEKGATAYQITEAR	3	0.00389552	548.07	1	NA	NA	NA	0.00404694	547.48	1	NA	NA	NA	NA	NA	NA	NA	NA	NA	NA	NA	NA	NA	NA	NA	NA	NA	NA	NA	NA	NA	NA	NA	NA	NA	NA	NA	tr|A0A140N4R7|A0A140N4R7_ECOBD
AEEKIDNAVVR	2	0.00708723	623.225	2	0.00932505	622.45	2	0.00308005	622.985	2	0.00332767	623.88	1	0.000606064	622.8	1	0.00269766	622.72	1	NA	NA	NA	NA	NA	NA	NA	NA	NA	NA	NA	NA	NA	NA	NA	0.0116123	623.355	2	tr|A0A140N645|A0A140N645_ECOBD
AEELAEER	1	NA	NA	NA	0.00508379	946.34	1	0.00402754	946.44	1	0.00850914	946.53	1	NA	NA	NA	NA	NA	NA	0.0058447	946.43	1	NA	NA	NA	NA	NA	NA	NA	NA	NA	NA	NA	NA	NA	NA	NA	tr|A0A140NF86|A0A140NF86_ECOBD
AEELAEER	2	0.0153957	474.083	3	NA	NA	NA	NA	NA	NA	NA	NA	NA	NA	NA	NA	NA	NA	NA	0.00564892	474.08	1	NA	NA	NA	0.00362457	473.76	1	NA	NA	NA	0.0131624	473.83	1	0.0105112	474.255	2	tr|A0A140NF86|A0A140NF86_ECOBD
AEETIFSK	1	0.00613582	924.86	2	NA	NA	NA	0.0165158	925.505	2	0.00534626	925.505	2	0.00467186	924.57	1	0.00440085	924.55	1	0.00545817	924.43	2	0.00481783	924.575	2	0.0108845	925.463	3	0.00502547	924.486	9	0.0084172	924.52	1	0.0122689	924.665	2	tr|A0A140ND09|A0A140ND09_ECOBD
AEETIFSK	2	0.0119416	463.7	5	0.00333492	462.805	2	0.000665469	463.02	1	0.000977768	462.71	1	0.000657265	463.06	1	0.000667086	462.82	1	0.00657202	463.6	2	0.000825921	463.02	1	0.000732538	462.905	2	0.00804294	462.975	10	0.00394004	463.38	2	0.000752691	463.11	1	tr|A0A140ND09|A0A140ND09_ECOBD
AEETRVYGENAC[57]QALFQSRPEAIVR	3	0.00189122	966.11	1	NA	NA	NA	0.00225897	965.39	1	NA	NA	NA	NA	NA	NA	NA	NA	NA	NA	NA	NA	NA	NA	NA	NA	NA	NA	NA	NA	NA	NA	NA	NA	NA	NA	NA	tr|A0A140N9H5|A0A140N9H5_ECOBD
AEETRVYGENAC[57]QALFQSRPEAIVR	4	0.0127385	723.75	1	NA	NA	NA	NA	NA	NA	NA	NA	NA	NA	NA	NA	NA	NA	NA	NA	NA	NA	NA	NA	NA	NA	NA	NA	NA	NA	NA	NA	NA	NA	NA	NA	NA	tr|A0A140N9H5|A0A140N9H5_ECOBD
AEFETTFADLGLK	2	0.000688488	721.79	2	0.000518872	722.26	1	0.000434481	722.18	1	0.000734941	722.58	1	0.000416616	721.7	1	0.000386236	721.76	1	NA	NA	NA	NA	NA	NA	NA	NA	NA	0.000411639	721.77	1	NA	NA	NA	NA	NA	NA	tr|A0A140N4Y7|A0A140N4Y7_ECOBD
AEFGEVDILVNNAGITR	2	0.0161901	909.949	28	0.00381706	910.307	37	0.00972759	910.068	46	0.000679306	909.983	3	0.00044221	910.143	7	0.00795272	909.851	9	NA	NA	NA	0.001651	909.861	7	0.000798275	910.064	5	0.00870144	910.023	9	0.00378715	909.941	7	0.00729228	910.142	5	tr|A0A140ND23|A0A140ND23_ECOBD
AEFGEVDILVNNAGITR	3	0.00348518	607.106	5	0.0036364	606.83	3	NA	NA	NA	0.00263033	607.89	1	0.00448216	607.516	5	0.00369039	607.22	3	NA	NA	NA	NA	NA	NA	NA	NA	NA	NA	NA	NA	NA	NA	NA	0.00286183	607.243	3	tr|A0A140ND23|A0A140ND23_ECOBD
AEFGEVDILVNNAGITRDNLLMR	3	0.00211371	854.997	4	0.0087966	854.649	9	0.0151775	854.318	6	NA	NA	NA	0.0199251	854.681	47	0.0188856	854.535	22	NA	NA	NA	NA	NA	NA	NA	NA	NA	NA	NA	NA	0.0021559	854.14	1	0.00981915	854.57	1	tr|A0A140ND23|A0A140ND23_ECOBD
AEFYSEVLTIVVDGK	2	0.0169217	835.996	12	0.0184998	835.967	40	0.0040427	836.488	6	NA	NA	NA	0.00239992	836.125	20	0.00111658	835.834	77	NA	NA	NA	NA	NA	NA	NA	NA	NA	0.00271784	836.307	3	NA	NA	NA	NA	NA	NA	tr|A0A140N846|A0A140N846_ECOBD
AEFYSEVLTIVVDGK	3	NA	NA	NA	NA	NA	NA	NA	NA	NA	NA	NA	NA	NA	NA	NA	0.0048288	557.62	1	NA	NA	NA	NA	NA	NA	NA	NA	NA	NA	NA	NA	NA	NA	NA	NA	NA	NA	tr|A0A140N846|A0A140N846_ECOBD
AEFYSEVLTIVVDGKEIK	2	0.0173952	1021.16	11	0.0160668	1021.13	28	0.00558983	1021.21	9	NA	NA	NA	0.0191559	1021.1	4	0.0184313	1021.16	37	NA	NA	NA	NA	NA	NA	NA	NA	NA	NA	NA	NA	NA	NA	NA	NA	NA	NA	tr|A0A140N846|A0A140N846_ECOBD
AEFYSEVLTIVVDGKEIK	3	NA	NA	NA	0.00948152	681.08	1	NA	NA	NA	NA	NA	NA	0.00246495	681.17	1	0.0192242	681.123	17	NA	NA	NA	NA	NA	NA	NA	NA	NA	NA	NA	NA	NA	NA	NA	NA	NA	NA	tr|A0A140N846|A0A140N846_ECOBD
AEGDGEGFIVIDDLVDTGGTAVAIR	3	0.00566226	831.52	1	0.0126995	831.245	2	NA	NA	NA	NA	NA	NA	NA	NA	NA	NA	NA	NA	NA	NA	NA	NA	NA	NA	NA	NA	NA	NA	NA	NA	NA	NA	NA	NA	NA	NA	tr|A0A140NDQ1|A0A140NDQ1_ECOBD
AEGITKEDLQQK	2	0.000711739	680.18	2	0.00529465	680.753	3	NA	NA	NA	0.00101491	680.81	1	NA	NA	NA	NA	NA	NA	0.00111658	680.82	1	0.00764504	682.02	1	NA	NA	NA	NA	NA	NA	NA	NA	NA	0.00995423	680.775	2	tr|A0A140N8Y5|A0A140N8Y5_ECOBD
AEGKSEFAENDAYVHATPLIR	2	0.000432338	1159.74	2	0.000349532	1159.8	1	0.00132053	1160.02	3	NA	NA	NA	NA	NA	NA	NA	NA	NA	NA	NA	NA	NA	NA	NA	NA	NA	NA	0.00066288	1160.55	2	NA	NA	NA	NA	NA	NA	tr|A0A140NE27|A0A140NE27_ECOBD
AEGKSEFAENDAYVHATPLIR	3	0.00407328	773.643	3	0.0189297	773.59	4	0.00545891	774	8	0.0186666	773.712	36	0.00131765	773.778	5	0.0013726	773.953	6	0.0131298	773.555	2	NA	NA	NA	0.0187456	773.68	3	0.00105113	773.757	3	0.0108797	773.545	2	0.00152432	773.95	1	tr|A0A140NE27|A0A140NE27_ECOBD
AEGKSEFAENDAYVHATPLIR	4	NA	NA	NA	0.0156866	580.04	1	NA	NA	NA	NA	NA	NA	0.0118653	580.755	2	0.0156147	580.427	3	NA	NA	NA	NA	NA	NA	NA	NA	NA	NA	NA	NA	NA	NA	NA	NA	NA	NA	tr|A0A140NE27|A0A140NE27_ECOBD
AEGKSEFAENDAYVHATPLIRR	2	0.00143663	1237.84	1	0.00115619	1237.94	1	NA	NA	NA	NA	NA	NA	NA	NA	NA	NA	NA	NA	NA	NA	NA	NA	NA	NA	NA	NA	NA	NA	NA	NA	NA	NA	NA	NA	NA	NA	tr|A0A140NE27|A0A140NE27_ECOBD
AEGKSEFAENDAYVHATPLIRR	3	0.0102064	825.891	8	0.0113838	825.786	7	0.0193517	825.836	5	NA	NA	NA	NA	NA	NA	0.0166399	825.953	12	NA	NA	NA	NA	NA	NA	NA	NA	NA	NA	NA	NA	NA	NA	NA	NA	NA	NA	tr|A0A140NE27|A0A140NE27_ECOBD
AEGKSEFAENDAYVHATPLIRR	4	0.0195212	619.764	10	0.0187745	619.275	2	0.0172409	619.46	1	NA	NA	NA	0.0184449	620.01	11	0.0161553	619.69	45	NA	NA	NA	NA	NA	NA	NA	NA	NA	NA	NA	NA	NA	NA	NA	NA	NA	NA	tr|A0A140NE27|A0A140NE27_ECOBD
AEGLFKEER	1	NA	NA	NA	NA	NA	NA	NA	NA	NA	NA	NA	NA	NA	NA	NA	NA	NA	NA	NA	NA	NA	NA	NA	NA	NA	NA	NA	NA	NA	NA	NA	NA	NA	0.00640168	1078.93	1	tr|A0A140N487|A0A140N487_ECOBD
AEGLFKEER	2	0.0156579	539.955	2	0.00341557	541.08	1	0.0176546	540.265	2	0.00100358	540.07	3	0.000753839	540.035	2	0.00160106	540.03	2	0.0181184	540.25	1	0.00752969	540.25	1	0.00707836	540.34	1	0.000551785	540.09	1	0.0109519	540.27	1	0.00385618	540.258	4	tr|A0A140N487|A0A140N487_ECOBD
AEGQPDAAMEDGDALIFMNFR	2	0.000917355	1150.37	1	0.000376135	1150.96	1	0.000482083	1149.76	1	NA	NA	NA	NA	NA	NA	NA	NA	NA	NA	NA	NA	NA	NA	NA	NA	NA	NA	NA	NA	NA	NA	NA	NA	0.000825295	1150.84	1	tr|A0A140N640|A0A140N640_ECOBD
AEGQQLVNQAMGGILQDSINEMGAK	2	0.00054754	1303.61	1	0.000402428	1302.36	1	0.000476723	1302.32	1	NA	NA	NA	NA	NA	NA	NA	NA	NA	NA	NA	NA	NA	NA	NA	NA	NA	NA	0.000168977	1301.92	1	0.000360931	1302.1	1	NA	NA	NA	tr|A0A140N8B6|A0A140N8B6_ECOBD
AEGQQLVNQAMGGILQDSINEMGAK	3	NA	NA	NA	0.00767323	870.13	1	NA	NA	NA	NA	NA	NA	NA	NA	NA	NA	NA	NA	NA	NA	NA	NA	NA	NA	NA	NA	NA	0.000795625	868.64	1	NA	NA	NA	NA	NA	NA	tr|A0A140N8B6|A0A140N8B6_ECOBD
AEGYALAGR	2	0.0052867	455.43	1	NA	NA	NA	NA	NA	NA	NA	NA	NA	NA	NA	NA	NA	NA	NA	NA	NA	NA	NA	NA	NA	NA	NA	NA	NA	NA	NA	NA	NA	NA	NA	NA	NA	tr|A0A140N9H1|A0A140N9H1_ECOBD
AEGYALAGRLDQAISLLSSASSQVK	3	0.0156054	845.25	1	NA	NA	NA	NA	NA	NA	NA	NA	NA	NA	NA	NA	NA	NA	NA	NA	NA	NA	NA	NA	NA	NA	NA	NA	NA	NA	NA	NA	NA	NA	NA	NA	NA	tr|A0A140N9H1|A0A140N9H1_ECOBD
AEIEGEIGDSHMGLAAR	2	0.000332096	878.68	1	0.000830112	878.59	2	0.0131643	878.58	4	NA	NA	NA	NA	NA	NA	NA	NA	NA	NA	NA	NA	NA	NA	NA	NA	NA	NA	0.00326616	878.96	3	NA	NA	NA	NA	NA	NA	tr|A0A140N4Y8|A0A140N4Y8_ECOBD
AEIEGEIGDSHMGLAAR	3	0.0119155	585.64	1	0.00800422	587.41	1	NA	NA	NA	NA	NA	NA	NA	NA	NA	0.00209669	586.65	1	NA	NA	NA	NA	NA	NA	NA	NA	NA	NA	NA	NA	NA	NA	NA	NA	NA	NA	tr|A0A140N4Y8|A0A140N4Y8_ECOBD
AEIKAAVQK	1	NA	NA	NA	0.00736862	957.58	1	NA	NA	NA	NA	NA	NA	NA	NA	NA	NA	NA	NA	NA	NA	NA	NA	NA	NA	NA	NA	NA	NA	NA	NA	NA	NA	NA	NA	NA	NA	tr|C6EGE8|C6EGE8_ECOBD
AEIKAAVQK	2	0.0163064	479.558	4	NA	NA	NA	0.00150532	480.465	2	NA	NA	NA	0.000870354	479.335	2	0.00623901	480.26	2	NA	NA	NA	0.000815939	479.43	1	NA	NA	NA	NA	NA	NA	0.000719901	479.62	1	0.000765594	479.725	2	tr|C6EGE8|C6EGE8_ECOBD
AEITASLVK	1	0.0185738	932.05	9	0.0192166	932.58	4	0.00888208	932.04	2	0.00598135	931.555	2	0.0118093	931.622	4	0.0195894	931.59	5	0.0048787	932.217	3	0.00547885	931.6	2	0.0151057	931.525	4	0.0140423	932.21	3	0.00916564	931.643	4	0.011588	931.29	3	tr|A0A140NFD7|A0A140NFD7_ECOBD
AEITASLVK	2	0.0015723	466.68	6	0.015875	466.501	21	0.0091059	466.663	4	0.000820099	466.585	2	0.000748959	466.963	3	0.00351115	467.303	3	0.000915071	466.67	1	0.00098384	466.475	2	0.000781487	466.492	5	0.00178821	466.58	3	0.0193054	466.328	11	0.000685402	466.573	3	tr|A0A140NFD7|A0A140NFD7_ECOBD
AEITASLVKELR	1	NA	NA	NA	0.00741031	1329.78	1	NA	NA	NA	NA	NA	NA	NA	NA	NA	0.00338558	1329.88	1	NA	NA	NA	NA	NA	NA	NA	NA	NA	NA	NA	NA	NA	NA	NA	NA	NA	NA	tr|A0A140NFD7|A0A140NFD7_ECOBD
AEITASLVKELR	2	0.00094335	665.95	3	0.00922001	666.27	1	0.00218643	665.374	5	NA	NA	NA	0.00227761	665.748	5	0.000758938	666.08	2	NA	NA	NA	NA	NA	NA	0.00437931	665.698	13	NA	NA	NA	0.0084041	665.641	7	0.00301058	665.833	6	tr|A0A140NFD7|A0A140NFD7_ECOBD
AEITASLVKELR	3	0.0164088	444.217	6	0.0140534	444.295	2	0.0153804	444.04	3	NA	NA	NA	0.0146124	444.377	4	0.0118956	444.72	1	NA	NA	NA	NA	NA	NA	NA	NA	NA	NA	NA	NA	0.0151478	444.273	3	0.0105891	444.407	3	tr|A0A140NFD7|A0A140NFD7_ECOBD
AEITASLVKELRER	2	0.0191565	808.11	2	NA	NA	NA	NA	NA	NA	NA	NA	NA	0.0184086	808.391	22	0.0194689	808.409	8	NA	NA	NA	NA	NA	NA	0.0172964	808.305	2	NA	NA	NA	0.00874477	808.42	3	0.017406	808.455	8	tr|A0A140NFD7|A0A140NFD7_ECOBD
AEITASLVKELRER	3	0.0121168	539.617	3	0.0184446	539.215	2	0.0187547	539.507	3	NA	NA	NA	0.0198793	539.351	53	0.0169532	539.322	14	NA	NA	NA	NA	NA	NA	0.0180648	539.34	21	NA	NA	NA	0.00921853	539.369	21	0.0197469	539.438	53	tr|A0A140NFD7|A0A140NFD7_ECOBD
AEIVASFER	1	0.00366103	1021.29	1	NA	NA	NA	NA	NA	NA	0.00480778	1021.57	1	0.00375899	1021.64	1	0.00419129	1021.77	1	0.00389577	1021.57	1	0.00409476	1021.68	1	NA	NA	NA	NA	NA	NA	NA	NA	NA	0.00407897	1021.69	1	tr|A0A140NEF6|A0A140NEF6_ECOBD
AEIVASFER	2	0.000975175	511.74	2	0.000777019	511.6	1	0.000683956	511.955	2	0.000786706	511.55	1	0.0173111	511.577	3	0.00107751	511.795	2	0.001066	512.18	1	0.000721	511.435	2	0.000810068	511.605	2	0.0153324	512.26	4	0.000689124	511.61	1	0.000717111	511.735	2	tr|A0A140NEF6|A0A140NEF6_ECOBD
AEKINALETVTIASK	1	0.00573275	1587.66	2	0.00768035	1588.21	2	NA	NA	NA	NA	NA	NA	NA	NA	NA	NA	NA	NA	NA	NA	NA	NA	NA	NA	NA	NA	NA	NA	NA	NA	NA	NA	NA	NA	NA	NA	tr|A0A140NDV1|A0A140NDV1_ECOBD
AEKINALETVTIASK	2	0.018488	794.975	54	0.0175221	794.946	56	0.0186124	794.981	74	0.00771589	794.933	49	0.0061461	794.869	36	0.0171299	794.865	60	0.0128787	794.904	5	0.00230475	794.881	14	0.0122545	794.855	11	0.000683091	794.772	5	0.0136957	794.841	16	0.00700436	794.973	13	tr|A0A140NDV1|A0A140NDV1_ECOBD
AEKINALETVTIASK	3	0.0052126	530.317	9	0.0199235	530.317	20	0.00915509	530.273	7	0.0187143	530.361	38	0.0166907	530.423	40	0.0114402	530.367	52	0.00872166	530.465	2	0.00473721	530.377	3	0.0150183	530.31	1	0.00152328	530.303	3	0.00740494	530.325	11	0.00238117	530.327	6	tr|A0A140NDV1|A0A140NDV1_ECOBD
AEKINALETVTIASKAGDEGK	2	0.000514765	1073.44	1	0.0050969	1073.64	1	NA	NA	NA	NA	NA	NA	NA	NA	NA	NA	NA	NA	NA	NA	NA	NA	NA	NA	NA	NA	NA	NA	NA	NA	NA	NA	NA	NA	NA	NA	tr|A0A140NDV1|A0A140NDV1_ECOBD
AEKINALETVTIASKAGDEGK	3	NA	NA	NA	NA	NA	NA	NA	NA	NA	NA	NA	NA	0.00603111	716.2	1	NA	NA	NA	NA	NA	NA	NA	NA	NA	NA	NA	NA	NA	NA	NA	NA	NA	NA	NA	NA	NA	tr|A0A140NDV1|A0A140NDV1_ECOBD
AEKLPQVASPLTFATEEEIR	2	0.0177145	1114.73	1	0.00181217	1115.78	1	0.000650135	1115.31	1	NA	NA	NA	NA	NA	NA	NA	NA	NA	NA	NA	NA	NA	NA	NA	NA	NA	NA	NA	NA	NA	NA	NA	NA	NA	NA	NA	tr|A0A140NDE0|A0A140NDE0_ECOBD
AEKLPQVASPLTFATEEEIR	3	0.00195613	744.75	1	0.00208005	743.9	2	NA	NA	NA	0.00310023	744.025	2	NA	NA	NA	NA	NA	NA	NA	NA	NA	NA	NA	NA	NA	NA	NA	0.00138162	744.023	3	NA	NA	NA	NA	NA	NA	tr|A0A140NDE0|A0A140NDE0_ECOBD
AEKLVAMGGIGHTSC[57]LYTDQDNQPAR	3	0.0148048	945.23	1	NA	NA	NA	0.00192057	945.2	2	NA	NA	NA	NA	NA	NA	NA	NA	NA	NA	NA	NA	NA	NA	NA	NA	NA	NA	NA	NA	NA	NA	NA	NA	NA	NA	NA	tr|A0A140NCE4|A0A140NCE4_ECOBD
AELDALQAEIRDIALTIPNLPADEVPVGKDENDNVEVSR	3	0.00163887	1411.06	3	0.00155813	1411	2	NA	NA	NA	NA	NA	NA	NA	NA	NA	NA	NA	NA	NA	NA	NA	NA	NA	NA	NA	NA	NA	NA	NA	NA	NA	NA	NA	NA	NA	NA	tr|A0A140NBF5|A0A140NBF5_ECOBD
AELDGKPVIVC[57]STGIGGPSTSIAVEELAQLGIR	3	0.00208489	1114.47	10	0.00205674	1114.07	5	0.0136512	1114.37	8	NA	NA	NA	NA	NA	NA	NA	NA	NA	NA	NA	NA	NA	NA	NA	NA	NA	NA	0.0171944	1113.79	5	NA	NA	NA	NA	NA	NA	tr|A0A140SSB0|A0A140SSB0_ECOBD
AELEAKLAEVLAAANAR	2	0.000662254	871.545	2	0.00137798	870.085	2	0.00945806	870.687	3	NA	NA	NA	0.000506755	870.54	1	NA	NA	NA	NA	NA	NA	NA	NA	NA	NA	NA	NA	NA	NA	NA	NA	NA	NA	0.0115883	871.97	1	tr|A0A140NDV1|A0A140NDV1_ECOBD
AELEAKLAEVLAAANAR	3	0.00243298	581.205	2	0.00137739	580.92	1	0.00298226	581.425	2	NA	NA	NA	0.00322581	581.004	5	0.00149151	581.06	1	NA	NA	NA	NA	NA	NA	0.0187045	580.64	2	NA	NA	NA	0.0043342	581.435	2	NA	NA	NA	tr|A0A140NDV1|A0A140NDV1_ECOBD
AELERNLEVC[57]PK	2	0.000801885	729.52	1	0.00535658	729.61	1	0.00231221	729.61	1	NA	NA	NA	0.00198383	729.81	1	NA	NA	NA	NA	NA	NA	NA	NA	NA	0.00220511	729.79	1	NA	NA	NA	0.000847646	729.86	1	NA	NA	NA	tr|A0A140N7K3|A0A140N7K3_ECOBD
AELERNLEVC[57]PK	3	NA	NA	NA	0.00824447	485.84	1	NA	NA	NA	NA	NA	NA	0.00168014	486.98	1	NA	NA	NA	NA	NA	NA	NA	NA	NA	NA	NA	NA	NA	NA	NA	NA	NA	NA	NA	NA	NA	tr|A0A140N7K3|A0A140N7K3_ECOBD
AELESAALNAR	2	0.0162142	573.62	1	0.000563846	573.05	1	NA	NA	NA	NA	NA	NA	NA	NA	NA	NA	NA	NA	NA	NA	NA	NA	NA	NA	NA	NA	NA	NA	NA	NA	NA	NA	NA	NA	NA	NA	tr|A0A140N6N0|A0A140N6N0_ECOBD
AELGTQLNELESLDSLGSDR	2	0.00059839	1075.69	1	0.000688476	1074.64	2	NA	NA	NA	NA	NA	NA	0.000496582	1074.62	1	0.000395916	1074.28	1	NA	NA	NA	NA	NA	NA	NA	NA	NA	NA	NA	NA	NA	NA	NA	NA	NA	NA	tr|A0A140NCS5|A0A140NCS5_ECOBD
AELKAIISDVNASDEDRWNAVLK	2	0.00435105	1279.61	1	NA	NA	NA	NA	NA	NA	NA	NA	NA	NA	NA	NA	NA	NA	NA	NA	NA	NA	NA	NA	NA	NA	NA	NA	NA	NA	NA	NA	NA	NA	NA	NA	NA	tr|A0A140N7K8|A0A140N7K8_ECOBD
AELKAIISDVNASDEDRWNAVLK	3	0.00208337	853.52	3	NA	NA	NA	NA	NA	NA	NA	NA	NA	NA	NA	NA	NA	NA	NA	NA	NA	NA	NA	NA	NA	NA	NA	NA	NA	NA	NA	NA	NA	NA	NA	NA	NA	tr|A0A140N7K8|A0A140N7K8_ECOBD
AELSKTQAK	1	NA	NA	NA	0.0098658	976.485	2	0.00658548	975.575	2	NA	NA	NA	NA	NA	NA	NA	NA	NA	NA	NA	NA	NA	NA	NA	NA	NA	NA	NA	NA	NA	NA	NA	NA	NA	NA	NA	tr|A0A140NF24|A0A140NF24_ECOBD
AELSKTQAK	2	0.000816658	489.54	1	0.0198846	488.427	6	0.0145769	488.44	2	0.0105976	488.52	2	0.00346664	488.772	5	NA	NA	NA	NA	NA	NA	0.00394108	488.567	4	0.00450488	488.567	3	0.010257	488.83	2	0.00574673	488.72	1	0.00428235	488.543	4	tr|A0A140NF24|A0A140NF24_ECOBD
AELTAIIARETGKPR	3	0.0136802	543.04	2	NA	NA	NA	NA	NA	NA	NA	NA	NA	NA	NA	NA	NA	NA	NA	NA	NA	NA	NA	NA	NA	NA	NA	NA	0.0126299	543.123	3	NA	NA	NA	NA	NA	NA	tr|A0A140N931|A0A140N931_ECOBD
AEMNIAPGKPLELLLR	2	NA	NA	NA	NA	NA	NA	NA	NA	NA	NA	NA	NA	NA	NA	NA	0.00123271	883.47	1	NA	NA	NA	NA	NA	NA	NA	NA	NA	0.0155137	883.626	7	NA	NA	NA	NA	NA	NA	tr|A0A140NGV6|A0A140NGV6_ECOBD
AEMNIAPGKPLELLLR	3	0.00833097	589.91	3	0.00173429	589.665	2	0.00192432	589.59	1	NA	NA	NA	0.00140538	590.38	1	0.0161611	589.713	3	NA	NA	NA	NA	NA	NA	NA	NA	NA	0.00142101	589.363	7	NA	NA	NA	NA	NA	NA	tr|A0A140NGV6|A0A140NGV6_ECOBD
AEMSEYLFDKLGLSK	2	0.0128645	866.71	1	NA	NA	NA	0.000692227	865.94	1	NA	NA	NA	NA	NA	NA	NA	NA	NA	NA	NA	NA	NA	NA	NA	NA	NA	NA	NA	NA	NA	NA	NA	NA	NA	NA	NA	tr|A0A140NB69|A0A140NB69_ECOBD
AEMSEYLFDKLGLSK	3	NA	NA	NA	NA	NA	NA	NA	NA	NA	NA	NA	NA	NA	NA	NA	NA	NA	NA	NA	NA	NA	NA	NA	NA	NA	NA	NA	0.00153484	578.1	1	NA	NA	NA	NA	NA	NA	tr|A0A140NB69|A0A140NB69_ECOBD
AEMSEYLFDKLGLSKR	2	NA	NA	NA	0.0100763	945.06	3	NA	NA	NA	NA	NA	NA	NA	NA	NA	NA	NA	NA	NA	NA	NA	NA	NA	NA	NA	NA	NA	0.00108589	945.267	3	NA	NA	NA	NA	NA	NA	tr|A0A140NB69|A0A140NB69_ECOBD
AEMSEYLFDKLGLSKR	3	0.00388902	630.085	2	NA	NA	NA	NA	NA	NA	NA	NA	NA	NA	NA	NA	NA	NA	NA	NA	NA	NA	NA	NA	NA	NA	NA	NA	0.00977596	629.664	7	NA	NA	NA	NA	NA	NA	tr|A0A140NB69|A0A140NB69_ECOBD
AENQYYGTGR	1	0.00396117	1159.39	4	0.00307733	1159.39	2	0.00483677	1160.49	1	0.00895245	1158.43	1	0.0197289	1159.66	2	0.00440085	1159.59	2	0.00618139	1158.61	1	0.00916985	1158.68	1	0.00952598	1158.56	1	NA	NA	NA	0.00870774	1158.62	1	0.00826632	1158.67	1	tr|A0A140N2Z9|A0A140N2Z9_ECOBD
AENQYYGTGR	2	0.0190429	580.436	24	0.000867576	580.47	8	0.0179424	580.442	6	0.0191972	580.061	9	0.000710522	580.72	2	0.0005508	580.09	1	0.00414455	580.288	4	0.00351318	579.793	3	0.00926278	580.436	5	NA	NA	NA	0.0142938	580.07	7	0.00606102	580.13	4	tr|A0A140N2Z9|A0A140N2Z9_ECOBD
AENQYYGTGRR	2	0.0172609	657.89	1	0.0151356	658.18	1	0.0187936	658.35	2	0.0109705	658.045	2	0.0172815	658.157	3	0.00405566	658.163	3	0.0148125	657.82	1	NA	NA	NA	0.0187365	658.06	1	0.0189812	658.13	3	0.0196891	658.093	3	0.0156875	658.27	4	tr|A0A140N2Z9|A0A140N2Z9_ECOBD
AEPLISEMEAVINK	2	0.000798781	772.91	2	0.00926992	772.54	2	0.000471342	773.36	1	0.00055882	773.11	1	NA	NA	NA	0.000439926	772.65	1	0.000635556	772.81	1	0.000680764	772.37	1	0.00389944	772.42	1	0.000472067	772.33	1	NA	NA	NA	NA	NA	NA	tr|A0A140NBY1|A0A140NBY1_ECOBD
AEPLISEMEAVINKTR	2	0.0008754	902.003	3	0.000907848	901.19	1	0.000927079	901.755	2	NA	NA	NA	NA	NA	NA	0.000568944	901.08	1	NA	NA	NA	NA	NA	NA	NA	NA	NA	0.000885867	900.7	1	NA	NA	NA	NA	NA	NA	tr|A0A140NBY1|A0A140NBY1_ECOBD
AEQAALQADKR	2	0.0039244	601.23	1	0.000702538	600.86	1	0.000601756	600.425	2	NA	NA	NA	0.000752129	600.68	1	0.000696697	601.6	1	0.00236141	601.2	1	0.00089434	600.835	2	0.000940363	601.12	1	0.00187844	601.2	1	NA	NA	NA	0.000716577	601.21	1	tr|A0A140NED8|A0A140NED8_ECOBD
AEQQLDKDSAIVPVYYYVNAR	2	0.000318668	1221.88	1	NA	NA	NA	0.000251822	1222.09	2	NA	NA	NA	NA	NA	NA	NA	NA	NA	NA	NA	NA	NA	NA	NA	NA	NA	NA	0.000351766	1222.06	1	NA	NA	NA	NA	NA	NA	tr|A0A140ND02|A0A140ND02_ECOBD
AEQQLDKDSAIVPVYYYVNAR	3	0.00286276	815.977	3	NA	NA	NA	0.0103816	814.905	2	NA	NA	NA	0.00942132	814.94	2	NA	NA	NA	0.0103808	815.37	1	0.00341269	815.305	4	0.00166236	815.093	3	0.00141373	816.21	1	0.00178361	814.81	1	0.00650217	815.097	4	tr|A0A140ND02|A0A140ND02_ECOBD
AESC[57]DDC[57]GTYLK	2	0.00399676	710.335	2	0.000856198	709.94	1	0.000711867	710.08	1	NA	NA	NA	NA	NA	NA	NA	NA	NA	NA	NA	NA	NA	NA	NA	NA	NA	NA	NA	NA	NA	NA	NA	NA	NA	NA	NA	tr|A0A140NCR3|A0A140NCR3_ECOBD
AESFTTTNR	2	0.00334068	514.232	4	0.00135488	513.99	1	0.00306125	514.51	2	0.00277626	514.46	1	0.000680268	513.91	1	0.000666105	514.01	1	0.0130889	514.325	2	0.00608608	514.27	1	0.000804693	513.98	1	NA	NA	NA	0.00403977	513.81	1	0.0122958	513.865	2	tr|A0A140NGA3|A0A140NGA3_ECOBD
AESFTTTNRYFDNK	2	0.00575471	848.32	1	NA	NA	NA	NA	NA	NA	NA	NA	NA	NA	NA	NA	NA	NA	NA	NA	NA	NA	NA	NA	NA	NA	NA	NA	NA	NA	NA	NA	NA	NA	NA	NA	NA	tr|A0A140NGA3|A0A140NGA3_ECOBD
AESFTTTNRYFDNKHYPR	2	0.00143405	1124.27	1	NA	NA	NA	NA	NA	NA	NA	NA	NA	NA	NA	NA	NA	NA	NA	NA	NA	NA	NA	NA	NA	NA	NA	NA	NA	NA	NA	NA	NA	NA	NA	NA	NA	tr|A0A140NGA3|A0A140NGA3_ECOBD
AESFTTTNRYFDNKHYPR	3	0.00161877	749.975	2	NA	NA	NA	NA	NA	NA	NA	NA	NA	NA	NA	NA	NA	NA	NA	NA	NA	NA	NA	NA	NA	NA	NA	NA	NA	NA	NA	NA	NA	NA	NA	NA	NA	tr|A0A140NGA3|A0A140NGA3_ECOBD
AESVLDNQR	2	0.00980333	516.326	7	0.0008198	516.55	1	0.0116618	516.76	2	NA	NA	NA	NA	NA	NA	NA	NA	NA	NA	NA	NA	NA	NA	NA	NA	NA	NA	NA	NA	NA	NA	NA	NA	NA	NA	NA	tr|A0A140NEU3|A0A140NEU3_ECOBD
AETAEKYGDEQVKQWR	2	0.00253945	969.485	2	0.000924744	970.097	3	0.000580465	969.98	2	NA	NA	NA	NA	NA	NA	0.000707498	970.01	1	NA	NA	NA	NA	NA	NA	NA	NA	NA	0.000509384	969.74	1	NA	NA	NA	NA	NA	NA	tr|A0A140N9D9|A0A140N9D9_ECOBD
AETAEKYGDEQVKQWR	3	0.00186059	647.15	1	0.00191723	647	2	0.00970742	647.247	4	0.00409497	647.15	2	NA	NA	NA	0.00676802	647.43	1	NA	NA	NA	0.0186669	647.44	1	0.00633692	646.818	9	0.00177888	646.683	3	NA	NA	NA	NA	NA	NA	tr|A0A140N9D9|A0A140N9D9_ECOBD
AETASPEVMADC[57]PR	2	0.000729429	767.52	1	0.000578883	767.25	1	NA	NA	NA	NA	NA	NA	NA	NA	NA	NA	NA	NA	NA	NA	NA	NA	NA	NA	NA	NA	NA	NA	NA	NA	NA	NA	NA	NA	NA	NA	tr|A0A140NDK1|A0A140NDK1_ECOBD
AEVMDAVAPGGLGGTYAGNPIAC[57]VAALEVLK	3	0.0112599	1006.18	2	NA	NA	NA	NA	NA	NA	NA	NA	NA	NA	NA	NA	NA	NA	NA	NA	NA	NA	NA	NA	NA	NA	NA	NA	0.00581953	1006.24	2	NA	NA	NA	NA	NA	NA	tr|A0A140N7B3|A0A140N7B3_ECOBD
AEWSGEYISPYAEHGK	2	0.000612041	914.23	1	0.000632019	912.69	1	NA	NA	NA	NA	NA	NA	NA	NA	NA	NA	NA	NA	NA	NA	NA	NA	NA	NA	NA	NA	NA	NA	NA	NA	NA	NA	NA	NA	NA	NA	tr|A0A140NEJ4|A0A140NEJ4_ECOBD
AEWSGEYISPYAEHGKK	2	0.00255607	977.173	6	0.0036091	977.13	5	0.00836778	976.485	2	0.0168195	976.847	4	0.000900068	977.5	1	0.000610366	976.78	2	NA	NA	NA	NA	NA	NA	NA	NA	NA	0.00463444	976.67	3	NA	NA	NA	NA	NA	NA	tr|A0A140NEJ4|A0A140NEJ4_ECOBD
AEWSGEYISPYAEHGKK	3	0.00824871	651.5	1	0.00207557	651.59	1	0.00522598	651.36	1	NA	NA	NA	0.00145402	651.78	1	0.00450884	651.87	2	NA	NA	NA	NA	NA	NA	NA	NA	NA	0.0038769	651.68	1	NA	NA	NA	NA	NA	NA	tr|A0A140NEJ4|A0A140NEJ4_ECOBD
AEYTPHVDTGDYIIVLNADK	2	0.00064001	1118.02	5	0.0191033	1118.06	6	0.00056716	1117.98	4	NA	NA	NA	NA	NA	NA	0.000210369	1118.53	1	NA	NA	NA	NA	NA	NA	NA	NA	NA	0.000196974	1117.92	1	0.0040704	1118.01	1	NA	NA	NA	tr|A0A140N598|A0A140N598_ECOBD
AEYTPHVDTGDYIIVLNADK	3	0.00194446	745.905	2	0.00475008	746.51	2	0.00489754	745.055	2	NA	NA	NA	NA	NA	NA	NA	NA	NA	NA	NA	NA	NA	NA	NA	NA	NA	NA	NA	NA	NA	NA	NA	NA	NA	NA	NA	tr|A0A140N598|A0A140N598_ECOBD
AEYTPHVDTGDYIIVLNADKVAVTGNK	3	0.00144274	968.687	7	0.0105395	968.953	10	0.00486968	969.02	4	NA	NA	NA	NA	NA	NA	NA	NA	NA	NA	NA	NA	NA	NA	NA	NA	NA	NA	NA	NA	NA	NA	NA	NA	NA	NA	NA	tr|A0A140N598|A0A140N598_ECOBD
AEYTPHVDTGDYIIVLNADKVAVTGNK	4	0.00462988	727.14	1	0.0152119	727.215	2	NA	NA	NA	NA	NA	NA	NA	NA	NA	NA	NA	NA	NA	NA	NA	NA	NA	NA	NA	NA	NA	NA	NA	NA	NA	NA	NA	NA	NA	NA	tr|A0A140N598|A0A140N598_ECOBD
AEYTPHVDTGDYIIVLNADKVAVTGNKR	3	0.0198809	1020.91	17	0.0160999	1021.1	13	0.00993772	1021.22	2	NA	NA	NA	NA	NA	NA	NA	NA	NA	NA	NA	NA	NA	NA	NA	NA	NA	NA	NA	NA	NA	NA	NA	NA	NA	NA	NA	tr|A0A140N598|A0A140N598_ECOBD
AEYTPHVDTGDYIIVLNADKVAVTGNKR	4	0.0192665	765.744	8	NA	NA	NA	NA	NA	NA	NA	NA	NA	NA	NA	NA	NA	NA	NA	NA	NA	NA	NA	NA	NA	NA	NA	NA	NA	NA	NA	NA	NA	NA	NA	NA	NA	tr|A0A140N598|A0A140N598_ECOBD
AFAENWLGKR	1	NA	NA	NA	0.0132761	1191.42	1	0.0124411	1191.59	1	NA	NA	NA	NA	NA	NA	NA	NA	NA	NA	NA	NA	NA	NA	NA	NA	NA	NA	NA	NA	NA	NA	NA	NA	NA	NA	NA	tr|A0A140NBF4|A0A140NBF4_ECOBD
AFAENWLGKR	2	0.00240673	596.553	3	0.0168022	597.237	4	0.00160226	595.49	1	0.00807647	596.762	5	0.0074379	596.658	5	0.0119148	596.641	11	0.0187651	596.823	14	0.013567	596.711	14	0.0031398	596.666	9	0.00312991	596.814	25	0.00384673	596.707	22	0.00518611	596.666	21	tr|A0A140NBF4|A0A140NBF4_ECOBD
AFDASKKLTPEQAEQIK	2	0.00112449	952.74	1	0.00122757	952.96	1	0.000838616	952.71	1	NA	NA	NA	NA	NA	NA	NA	NA	NA	NA	NA	NA	NA	NA	NA	NA	NA	NA	NA	NA	NA	NA	NA	NA	NA	NA	NA	tr|A0A140NEJ3|A0A140NEJ3_ECOBD
AFDASKKLTPEQAEQIK	3	0.00148362	635.69	1	0.00134656	635.56	1	NA	NA	NA	NA	NA	NA	NA	NA	NA	NA	NA	NA	NA	NA	NA	NA	NA	NA	NA	NA	NA	NA	NA	NA	NA	NA	NA	NA	NA	NA	tr|A0A140NEJ3|A0A140NEJ3_ECOBD
AFDDVMAGK	1	0.00670269	953.275	2	0.00412709	955.39	1	NA	NA	NA	NA	NA	NA	NA	NA	NA	0.0033583	953.45	1	NA	NA	NA	NA	NA	NA	NA	NA	NA	0.0033282	953.54	1	0.00557725	953.6	1	NA	NA	NA	tr|A0A140N4H6|A0A140N4H6_ECOBD
AFDDVMAGK	2	0.000774372	478.02	1	NA	NA	NA	NA	NA	NA	0.000916612	477.36	1	0.000666645	477.68	1	NA	NA	NA	NA	NA	NA	NA	NA	NA	0.000780812	477.67	1	NA	NA	NA	0.000707498	477.22	1	NA	NA	NA	tr|A0A140N4H6|A0A140N4H6_ECOBD
AFDKLSKW	2	0.004307	498.14	2	0.001219	498.06	1	NA	NA	NA	NA	NA	NA	NA	NA	NA	NA	NA	NA	NA	NA	NA	0.00453384	498.29	1	NA	NA	NA	NA	NA	NA	NA	NA	NA	NA	NA	NA	tr|A0A140NDG3|A0A140NDG3_ECOBD
AFDMC[57]ANPLNTLNNLAELGIAR	2	0.000545037	1209.84	2	0.000438278	1209.84	2	0.000347724	1210.33	3	NA	NA	NA	0.000242296	1210.1	2	0.000286999	1209.8	1	NA	NA	NA	NA	NA	NA	NA	NA	NA	0.000359825	1210.25	1	NA	NA	NA	NA	NA	NA	tr|A0A140NB90|A0A140NB90_ECOBD
AFDMC[57]ANPLNTLNNLAELGIAR	3	NA	NA	NA	NA	NA	NA	NA	NA	NA	NA	NA	NA	0.0014379	807.195	2	0.00112672	807.02	1	NA	NA	NA	0.00331247	807.36	1	NA	NA	NA	0.00149803	807.1	1	NA	NA	NA	0.00126053	807.18	1	tr|A0A140NB90|A0A140NB90_ECOBD
AFDQIDNAPEEK	1	0.0106711	1377.09	3	0.00565692	1377.47	2	0.00351688	1377.62	2	0.00495355	1377.53	2	0.00369008	1376.8	1	0.00380495	1377.68	2	NA	NA	NA	0.00233803	1377.8	1	0.00681364	1377.25	3	NA	NA	NA	NA	NA	NA	0.00592081	1376.69	1	tr|A0A140N6W0|A0A140N6W0_ECOBD,tr|A0A140NCI6|A0A140NCI6_ECOBD
AFDQIDNAPEEK	2	0.00403832	689.186	30	0.000804501	689.88	3	0.000741497	689.625	2	0.014023	689.02	2	0.000603505	689.19	1	NA	NA	NA	NA	NA	NA	0.00261125	689.396	8	0.0103312	689.538	6	0.00161627	689.18	1	0.00289536	689.19	1	0.000627778	689.19	1	tr|A0A140N6W0|A0A140N6W0_ECOBD,tr|A0A140NCI6|A0A140NCI6_ECOBD
AFDQIDNAPEEKAR	1	0.00620854	1604.59	3	0.0174352	1604.67	2	0.00737762	1604.77	2	NA	NA	NA	0.0134231	1604.92	2	0.00432901	1603.84	1	NA	NA	NA	NA	NA	NA	NA	NA	NA	NA	NA	NA	NA	NA	NA	0.0053282	1603.91	1	tr|A0A140N6W0|A0A140N6W0_ECOBD,tr|A0A140NCI6|A0A140NCI6_ECOBD
AFDQIDNAPEEKAR	2	0.0153829	802.714	7	0.000945997	803.4	2	0.000727687	802.16	2	0.0074028	803.188	4	0.00127055	802.784	5	0.00060974	802.815	2	0.00100879	802.66	1	0.00353849	802.787	13	0.00486984	802.844	32	NA	NA	NA	0.00406985	803.092	5	0.00636447	802.76	3	tr|A0A140N6W0|A0A140N6W0_ECOBD,tr|A0A140NCI6|A0A140NCI6_ECOBD
AFDQIDNAPEEKAR	3	0.00216241	535	1	NA	NA	NA	0.0040438	536.02	1	NA	NA	NA	0.0146086	535.64	2	0.00191489	535.35	1	NA	NA	NA	0.0168049	535.718	5	0.00970623	535.641	7	NA	NA	NA	0.00354557	535.81	1	0.0191148	535.865	2	tr|A0A140N6W0|A0A140N6W0_ECOBD,tr|A0A140NCI6|A0A140NCI6_ECOBD
AFEQC[57]AGFLR	1	NA	NA	NA	0.0088836	1198.49	1	NA	NA	NA	NA	NA	NA	NA	NA	NA	NA	NA	NA	NA	NA	NA	NA	NA	NA	NA	NA	NA	NA	NA	NA	NA	NA	NA	NA	NA	NA	tr|A0A140N763|A0A140N763_ECOBD
AFEQC[57]AGFLR	2	0.000521397	600.03	1	0.000725082	600.04	1	0.000578042	600.355	2	0.000557276	600.1	1	0.0004963	600.7	1	0.000649891	600.61	1	0.000706598	600.17	1	NA	NA	NA	0.000568259	600.01	1	0.000541002	599.84	1	0.000488327	600.15	1	0.000466429	600.17	1	tr|A0A140N763|A0A140N763_ECOBD
AFFANPVLTGAVDKAK	2	0.000788505	824.91	1	0.00147224	825.265	2	NA	NA	NA	0.00379587	825.333	3	0.000656609	825.93	1	0.000770822	825.673	4	0.0188153	825.792	6	0.00112692	825.468	5	0.000906085	825.553	4	0.000915285	826.055	2	0.00153243	826.77	1	0.00101919	825.367	4	tr|A0A140N640|A0A140N640_ECOBD
AFIAR	1	0.00687335	577.34	1	NA	NA	NA	NA	NA	NA	NA	NA	NA	NA	NA	NA	NA	NA	NA	NA	NA	NA	NA	NA	NA	NA	NA	NA	0.0114221	577.49	1	NA	NA	NA	NA	NA	NA	tr|A0A140NDW9|A0A140NDW9_ECOBD,tr|A0A140N6E5|A0A140N6E5_ECOBD
AFIDFLQNTVMR	2	0.000631356	729.41	1	0.000775262	729.39	1	0.000561576	728.19	1	NA	NA	NA	NA	NA	NA	NA	NA	NA	NA	NA	NA	NA	NA	NA	NA	NA	NA	NA	NA	NA	NA	NA	NA	NA	NA	NA	tr|A0A140N692|A0A140N692_ECOBD
AFIEENALK	1	NA	NA	NA	0.012714	1034.45	1	0.0133234	1034.54	1	NA	NA	NA	NA	NA	NA	NA	NA	NA	NA	NA	NA	NA	NA	NA	NA	NA	NA	NA	NA	NA	NA	NA	NA	NA	NA	NA	tr|A0A140N6C1|A0A140N6C1_ECOBD
AFIEENALK	2	0.00199521	517.83	1	0.00391833	518.12	1	NA	NA	NA	0.00244279	517.77	1	NA	NA	NA	0.000942588	517.95	1	NA	NA	NA	NA	NA	NA	0.000723329	517.78	1	NA	NA	NA	0.000871535	518.09	1	0.000785591	517.91	1	tr|A0A140N6C1|A0A140N6C1_ECOBD
AFIEVGQK	1	0.00338957	892.38	1	NA	NA	NA	0.00634986	891.49	1	0.00716464	891.53	1	0.00442992	891.54	1	0.00365891	891.52	1	0.00391985	891.53	1	NA	NA	NA	0.00986314	891.48	1	0.00433331	891.35	1	0.00620159	891.71	1	0.0053197	891.71	1	tr|A0A140N752|A0A140N752_ECOBD
AFIEVGQK	2	0.00168098	447.54	1	NA	NA	NA	0.00074426	447.56	1	0.000895153	446.62	2	0.000664559	446.39	1	0.0180986	446.945	2	0.00102154	447.31	1	0.0189804	446.845	2	0.015879	446.837	3	0.000569549	446.49	1	0.00074528	447.15	1	0.000743254	446.47	2	tr|A0A140N752|A0A140N752_ECOBD
AFITDSK	1	0.00366719	781.33	1	NA	NA	NA	NA	NA	NA	0.00832634	781.38	1	NA	NA	NA	0.00414738	781.41	1	0.00723515	781.437	3	0.0106275	781.572	5	0.0124963	781.423	3	NA	NA	NA	NA	NA	NA	0.0103899	781.6	1	tr|A0A140NBV9|A0A140NBV9_ECOBD
AFKYIEQGLSKEQILEK	3	0.00173363	676.1	1	NA	NA	NA	0.00478885	675.34	1	NA	NA	NA	NA	NA	NA	0.00139549	675.83	2	NA	NA	NA	NA	NA	NA	NA	NA	NA	NA	NA	NA	NA	NA	NA	NA	NA	NA	tr|A0A140N655|A0A140N655_ECOBD
AFLAR	1	0.00687335	577.34	1	NA	NA	NA	NA	NA	NA	NA	NA	NA	NA	NA	NA	NA	NA	NA	NA	NA	NA	NA	NA	NA	NA	NA	NA	0.0114221	577.49	1	NA	NA	NA	NA	NA	NA	tr|A0A140N8Q6|A0A140N8Q6_ECOBD,tr|A0A140NBE6|A0A140NBE6_ECOBD,tr|A0A140N931|A0A140N931_ECOBD,tr|A0A140N3V5|A0A140N3V5_ECOBD
AFLDEVDQLSQQNISMDLPETLQSQAMLEK	3	0.00106632	1141.06	1	0.00652728	1141.36	1	NA	NA	NA	NA	NA	NA	NA	NA	NA	0.00163149	1142.18	1	NA	NA	NA	NA	NA	NA	NA	NA	NA	NA	NA	NA	NA	NA	NA	NA	NA	NA	tr|A0A140SSB8|A0A140SSB8_ECOBD
AFLIDDAKDIQEEWVK	2	0.000662373	959.69	1	0.000820513	960.32	1	0.00139094	960.69	1	NA	NA	NA	NA	NA	NA	0.000353624	961.44	1	NA	NA	NA	NA	NA	NA	NA	NA	NA	0.00078141	961.045	2	NA	NA	NA	NA	NA	NA	tr|A0A140NGD5|A0A140NGD5_ECOBD
AFLIDDAKDIQEEWVK	3	0.00389119	641.03	1	0.0029907	641	1	0.00728434	641.055	2	NA	NA	NA	0.00182184	640.95	1	0.00156292	641.5	1	NA	NA	NA	NA	NA	NA	NA	NA	NA	NA	NA	NA	NA	NA	NA	NA	NA	NA	tr|A0A140NGD5|A0A140NGD5_ECOBD
AFLIDDAKDIQEEWVKEVK	2	0.00507556	1139.23	2	NA	NA	NA	NA	NA	NA	NA	NA	NA	NA	NA	NA	NA	NA	NA	NA	NA	NA	NA	NA	NA	NA	NA	NA	NA	NA	NA	NA	NA	NA	NA	NA	NA	tr|A0A140NGD5|A0A140NGD5_ECOBD
AFLIDDAKDIQEEWVKEVK	3	0.00192877	760.57	2	0.00191116	759.775	2	0.00216052	760.02	2	NA	NA	NA	0.00138324	759.973	3	0.00304099	759.92	3	NA	NA	NA	NA	NA	NA	NA	NA	NA	NA	NA	NA	NA	NA	NA	NA	NA	NA	tr|A0A140NGD5|A0A140NGD5_ECOBD
AFLPGSLVDVRPVR	2	0.00136064	763.54	1	0.00921231	764.107	3	0.00126971	763.9	1	NA	NA	NA	0.0137016	763.942	4	0.00138113	763.955	2	NA	NA	NA	NA	NA	NA	NA	NA	NA	0.00174522	763.46	1	NA	NA	NA	NA	NA	NA	tr|A0A140NBA5|A0A140NBA5_ECOBD
AFLPGSLVDVRPVR	3	0.00156429	509.79	1	0.00446956	509.8	1	NA	NA	NA	NA	NA	NA	0.00484653	509.965	2	0.00126729	509.84	1	NA	NA	NA	NA	NA	NA	NA	NA	NA	NA	NA	NA	NA	NA	NA	0.0114752	508.22	1	tr|A0A140NBA5|A0A140NBA5_ECOBD
AFMQVVEADMLSK	2	0.000354511	734.95	1	NA	NA	NA	0.000468241	735.27	1	NA	NA	NA	NA	NA	NA	NA	NA	NA	NA	NA	NA	NA	NA	NA	NA	NA	NA	0.000858949	736.55	1	NA	NA	NA	NA	NA	NA	tr|A0A140NCE7|A0A140NCE7_ECOBD
AFNEALPLTGVVLTK	1	NA	NA	NA	0.00208583	1572.84	1	NA	NA	NA	NA	NA	NA	NA	NA	NA	NA	NA	NA	NA	NA	NA	NA	NA	NA	NA	NA	NA	NA	NA	NA	NA	NA	NA	NA	NA	NA	tr|A0A140N536|A0A140N536_ECOBD
AFNEALPLTGVVLTK	2	0.00123145	787.443	3	NA	NA	NA	0.00315316	787.487	4	0.0182199	787.8	3	0.000702486	786.95	1	0.000504954	787.23	1	0.000649916	787.69	1	0.0197004	787.417	3	0.000867695	787.28	2	0.0180235	787.39	3	0.0199503	788.13	2	0.000523469	787.27	2	tr|A0A140N536|A0A140N536_ECOBD
AFNEALPLTGVVLTKVDGDAR	2	0.000352625	1093.41	1	0.000672498	1094.22	1	0.00342392	1094.15	5	NA	NA	NA	0.000308156	1094.05	1	0.000809813	1094.76	2	NA	NA	NA	NA	NA	NA	NA	NA	NA	NA	NA	NA	NA	NA	NA	NA	NA	NA	tr|A0A140N536|A0A140N536_ECOBD
AFNEALPLTGVVLTKVDGDAR	3	0.00409813	730.46	1	0.00167313	729.97	1	0.00295599	729.89	1	NA	NA	NA	0.00167963	729.755	2	0.0015466	729.82	1	NA	NA	NA	NA	NA	NA	0.00247269	729.69	1	NA	NA	NA	0.00175192	729.84	1	0.00160335	730.3	1	tr|A0A140N536|A0A140N536_ECOBD
AFNEMQPIVDR	1	0.00575235	1320.28	5	0.00218669	1320.57	2	0.00324639	1320.61	2	0.00366104	1320.73	2	0.00371732	1319.75	1	0.00284644	1319.83	1	0.00334949	1319.7	1	0.003844	1319.98	1	NA	NA	NA	0.00296622	1320.8	2	0.00558242	1319.88	1	0.00447161	1319.89	1	tr|A0A140NFU3|A0A140NFU3_ECOBD
AFNEMQPIVDR	2	0.0165083	660.393	3	0.00532391	661.63	1	0.0154312	661.402	5	0.0188158	660.781	8	0.000684915	661.56	1	0.000599913	661.015	2	0.000946496	660.76	2	0.000728039	661.2	2	0.0017092	660.595	4	0.000493693	660.47	1	0.000713161	660.76	2	0.000800076	661.427	3	tr|A0A140NFU3|A0A140NFU3_ECOBD
AFNEMQPIVDRQAAK	2	0.00171421	859.963	6	0.00361039	859.71	2	0.00143182	860.198	6	0.00125297	859.94	3	0.000952354	860.072	4	0.000720859	860.355	4	0.00113521	859.83	1	0.00374851	860.148	6	0.00177093	859.93	10	NA	NA	NA	0.00426157	860.013	7	0.000839124	859.926	7	tr|A0A140NFU3|A0A140NFU3_ECOBD
AFNEMQPIVDRQAAK	3	0.00333665	573.78	1	0.00751916	574.59	1	0.00352933	573.04	1	0.00464231	573.65	1	0.0029102	573.365	2	0.0058364	573.74	1	NA	NA	NA	0.0140296	573.77	1	0.0177242	573.72	3	NA	NA	NA	0.00326448	573.66	3	0.00516745	573.583	3	tr|A0A140NFU3|A0A140NFU3_ECOBD
AFNLDVQR	1	NA	NA	NA	NA	NA	NA	0.00605123	962.46	1	NA	NA	NA	NA	NA	NA	NA	NA	NA	NA	NA	NA	NA	NA	NA	NA	NA	NA	NA	NA	NA	NA	NA	NA	NA	NA	NA	tr|A0A140N5T5|A0A140N5T5_ECOBD
AFNLDVQR	2	0.00084194	482.59	1	0.000815449	482.61	1	0.000663149	481.87	1	0.000844931	482.04	1	0.000728583	482.09	1	NA	NA	NA	NA	NA	NA	0.00066397	482.02	1	0.00104711	482.18	1	NA	NA	NA	NA	NA	NA	NA	NA	NA	tr|A0A140N5T5|A0A140N5T5_ECOBD
AFPIIPC[57]NLC[57]GSQPNLQR	2	0.00169728	1043.7	3	NA	NA	NA	0.00382957	1043.8	5	NA	NA	NA	0.00177431	1043.98	3	NA	NA	NA	NA	NA	NA	NA	NA	NA	NA	NA	NA	NA	NA	NA	NA	NA	NA	NA	NA	NA	tr|A0A140NCD6|A0A140NCD6_ECOBD
AFPIIPC[57]NLC[57]GSQPNLQR	3	NA	NA	NA	0.00186392	696.35	1	NA	NA	NA	NA	NA	NA	NA	NA	NA	NA	NA	NA	NA	NA	NA	NA	NA	NA	NA	NA	NA	NA	NA	NA	NA	NA	NA	NA	NA	NA	tr|A0A140NCD6|A0A140NCD6_ECOBD
AFQFER	1	0.0105904	797.34	1	NA	NA	NA	NA	NA	NA	NA	NA	NA	NA	NA	NA	NA	NA	NA	NA	NA	NA	NA	NA	NA	NA	NA	NA	NA	NA	NA	NA	NA	NA	0.0185089	797.6	1	tr|A0A140NAB7|A0A140NAB7_ECOBD
AFRELPGLIADGR	2	0.00170351	708.435	2	0.00141482	708.425	2	0.00116614	708.303	3	0.00131624	707.98	1	0.00156166	708.24	3	0.0010549	708.583	3	NA	NA	NA	0.00212691	708.335	2	0.00308176	708.85	1	0.0173851	708.623	3	0.00117348	708.07	1	0.00203096	708.123	3	tr|A0A140N8S7|A0A140N8S7_ECOBD
AFRELPGLIADGR	3	0.00766374	472.56	1	NA	NA	NA	NA	NA	NA	0.0141948	472.53	2	0.00141061	472.61	2	0.00162578	472.7	2	NA	NA	NA	NA	NA	NA	NA	NA	NA	0.0020516	472.51	1	NA	NA	NA	NA	NA	NA	tr|A0A140N8S7|A0A140N8S7_ECOBD
AFSGIVAGNVKEVGIR	2	NA	NA	NA	0.0167648	808.972	4	0.00118522	809.175	2	0.00148911	809.13	1	0.0154286	809.82	3	0.000759017	809.3	2	NA	NA	NA	NA	NA	NA	NA	NA	NA	0.000821972	809.215	2	0.0105097	810.21	2	0.00136646	810.328	5	tr|A0A140N8R5|A0A140N8R5_ECOBD
AFSGIVAGNVKEVGIR	3	0.00159648	541.07	1	0.00188608	539.8	1	0.00195572	539.95	1	NA	NA	NA	0.000771621	540.13	1	0.0019187	539.98	3	NA	NA	NA	NA	NA	NA	NA	NA	NA	0.00119954	539.86	1	NA	NA	NA	NA	NA	NA	tr|A0A140N8R5|A0A140N8R5_ECOBD
AFSQAVSGLNAAATNLDVIGNNIANSATYGFK	2	0.000341627	1600.7	2	0.000281676	1600.49	1	0.000266572	1601.01	2	NA	NA	NA	NA	NA	NA	NA	NA	NA	NA	NA	NA	NA	NA	NA	NA	NA	NA	NA	NA	NA	NA	NA	NA	NA	NA	NA	tr|A0A140NAT9|A0A140NAT9_ECOBD
AFSQAVSGLNAAATNLDVIGNNIANSATYGFK	3	0.00202741	1068.42	5	0.0166014	1067.66	5	0.00275735	1067.95	5	NA	NA	NA	0.000274019	1067.67	2	0	1067.64	1	NA	NA	NA	NA	NA	NA	NA	NA	NA	NA	NA	NA	NA	NA	NA	NA	NA	NA	tr|A0A140NAT9|A0A140NAT9_ECOBD
AFSQAVSGLNAAATNLDVIGNNIANSATYGFK	4	NA	NA	NA	NA	NA	NA	NA	NA	NA	NA	NA	NA	0.0158297	801.12	1	NA	NA	NA	NA	NA	NA	NA	NA	NA	NA	NA	NA	NA	NA	NA	NA	NA	NA	NA	NA	NA	tr|A0A140NAT9|A0A140NAT9_ECOBD
AFSQFLNLANTAEQYHSISPK	2	0.00129054	1184.27	1	0.00100653	1184.08	2	NA	NA	NA	NA	NA	NA	NA	NA	NA	NA	NA	NA	NA	NA	NA	NA	NA	NA	NA	NA	NA	0.00106718	1184.46	1	NA	NA	NA	NA	NA	NA	tr|A0A140SS67|A0A140SS67_ECOBD
AFSQFLNLANTAEQYHSISPK	3	NA	NA	NA	NA	NA	NA	0.0195063	789.72	1	NA	NA	NA	0.00468908	790.19	1	0.00254337	789.97	3	NA	NA	NA	NA	NA	NA	NA	NA	NA	0.00708011	789.89	5	NA	NA	NA	NA	NA	NA	tr|A0A140SS67|A0A140SS67_ECOBD
AFSQFLNLANTAEQYHSISPKGEAASNPEVIAR	3	0.00098464	1189.3	1	0.000891104	1188.85	1	0.00119842	1188.94	1	NA	NA	NA	NA	NA	NA	NA	NA	NA	NA	NA	NA	NA	NA	NA	NA	NA	NA	NA	NA	NA	NA	NA	NA	NA	NA	NA	tr|A0A140SS67|A0A140SS67_ECOBD
AFSQFLNLANTAEQYHSISPKGEAASNPEVIAR	4	NA	NA	NA	NA	NA	NA	NA	NA	NA	NA	NA	NA	0.0149953	891.79	2	0.00600021	891.4	4	NA	NA	NA	NA	NA	NA	NA	NA	NA	0.0075458	891.59	2	NA	NA	NA	NA	NA	NA	tr|A0A140SS67|A0A140SS67_ECOBD
AFTDFFAR	1	0.0108416	974.4	1	NA	NA	NA	0.0123636	975.435	2	NA	NA	NA	0.00766949	974.68	1	0.00470496	974.53	1	NA	NA	NA	0.00669003	974.58	1	0.00740783	974.53	1	NA	NA	NA	0.00930069	974.56	1	0.00601316	974.59	1	tr|A0A140NCU2|A0A140NCU2_ECOBD
AFTDFFAR	2	0.00461047	488.035	2	0.00087418	488.06	1	0.000615621	488.02	1	0.000905528	488.035	2	0.000670995	488.06	2	0.00082703	488.15	1	NA	NA	NA	0.000818702	488.14	2	0.000806437	488.025	2	0.000688917	487.915	2	0.00131934	488.085	2	0.000824684	488.03	2	tr|A0A140NCU2|A0A140NCU2_ECOBD
AFTGVGGTPLFIEK	1	NA	NA	NA	0.00950424	1437.59	1	0.00605544	1436.7	1	NA	NA	NA	NA	NA	NA	NA	NA	NA	NA	NA	NA	NA	NA	NA	NA	NA	NA	NA	NA	NA	NA	NA	NA	NA	NA	NA	tr|A0A140NDH1|A0A140NDH1_ECOBD
AFTGVGGTPLFIEK	2	0.00141551	719.442	4	NA	NA	NA	0.000471373	718.97	1	0.00108313	719.42	4	0.00109395	719.35	3	0.000655748	719.745	2	0.00219131	719.117	4	0.00126721	719.09	2	0.00636448	718.85	3	0.000672028	719.128	4	0.000993386	719.69	4	0.000811164	719.29	3	tr|A0A140NDH1|A0A140NDH1_ECOBD
AFTSEEFTHFLEELTK	2	0.00290906	965.364	16	0.0198857	965.41	26	0.0155463	965.5	29	NA	NA	NA	0.00131329	965.654	14	0.0165235	965.678	33	NA	NA	NA	0.00137897	965.09	1	NA	NA	NA	0.00150835	965.422	12	NA	NA	NA	NA	NA	NA	tr|A0A140N6G0|A0A140N6G0_ECOBD
AFTSEEFTHFLEELTK	3	0.00698384	644.132	10	0.0166502	644.186	15	0.0163331	644.219	10	NA	NA	NA	0.00375882	644.291	15	0.00609777	644.026	29	NA	NA	NA	NA	NA	NA	NA	NA	NA	0.00703389	644.236	8	NA	NA	NA	NA	NA	NA	tr|A0A140N6G0|A0A140N6G0_ECOBD
AGAAQTIVASQQR	2	0.000660647	650.71	1	0.000878624	652.22	1	0.00065711	650.73	1	0.00063699	650.76	1	0.000840331	651.58	2	0.00124689	650.46	1	0.00101242	651.37	1	0.000606381	651.16	1	0.000840737	651.53	2	NA	NA	NA	NA	NA	NA	NA	NA	NA	tr|A0A140NFF8|A0A140NFF8_ECOBD
AGADFIKTSTGK	2	0.00172185	599.72	2	NA	NA	NA	NA	NA	NA	NA	NA	NA	0.00084784	599.78	1	0.00737875	599.64	1	NA	NA	NA	0.00070396	599.71	1	0.000861776	599.48	1	NA	NA	NA	NA	NA	NA	NA	NA	NA	tr|A0A140NGH9|A0A140NGH9_ECOBD
AGADFIKTSTGKVAVNATPESAR	3	0.00207977	764.89	2	0.00419674	764.91	2	NA	NA	NA	NA	NA	NA	0.0150687	765	2	0.000998742	764.825	2	NA	NA	NA	NA	NA	NA	NA	NA	NA	NA	NA	NA	NA	NA	NA	NA	NA	NA	tr|A0A140NGH9|A0A140NGH9_ECOBD
AGADINVLEHALK	2	0.000832661	677.24	1	NA	NA	NA	NA	NA	NA	0.00080671	676.26	1	NA	NA	NA	NA	NA	NA	NA	NA	NA	NA	NA	NA	NA	NA	NA	0.000745402	675.86	2	NA	NA	NA	NA	NA	NA	tr|A0A140NGW4|A0A140NGW4_ECOBD
AGADINVLEHALK	3	NA	NA	NA	NA	NA	NA	0.0176949	451.28	1	NA	NA	NA	NA	NA	NA	NA	NA	NA	NA	NA	NA	NA	NA	NA	NA	NA	NA	0.00124853	451.25	1	NA	NA	NA	NA	NA	NA	tr|A0A140NGW4|A0A140NGW4_ECOBD
AGAGTDAAIDSLKPYLDKGDIIIDGGNTFFQDTIR	3	0.00332652	1224.57	1	NA	NA	NA	0.0120093	1224.41	2	NA	NA	NA	NA	NA	NA	NA	NA	NA	NA	NA	NA	NA	NA	NA	NA	NA	NA	NA	NA	NA	NA	NA	NA	NA	NA	NA	tr|A0A140N7U4|A0A140N7U4_ECOBD
AGALIMAAR	1	0.0100732	874.028	5	0.00888501	872.84	2	0.00590311	874.47	1	0.0115734	873.68	1	0.00707214	873.74	1	0.0192369	873.51	1	0.0146055	873.57	1	0.0179999	873.65	1	NA	NA	NA	0.0103851	873.6	1	0.0101729	873.56	1	0.0105601	873.99	1	tr|A0A140N7D6|A0A140N7D6_ECOBD
AGALIMAAR	2	0.00302834	436.75	1	0.000949462	437.47	2	0.000562753	437.33	1	0.0033753	437.562	5	0.0168599	437.157	6	0.0191179	437.282	9	0.00142863	437.397	3	0.000847664	437.47	2	0.00934865	437.217	7	0.0155972	437.32	4	0.0180716	437.405	4	0.00209109	437.368	4	tr|A0A140N7D6|A0A140N7D6_ECOBD
AGAQAADALASQVNNK	2	0.00586418	765.1	1	NA	NA	NA	NA	NA	NA	NA	NA	NA	NA	NA	NA	NA	NA	NA	NA	NA	NA	NA	NA	NA	NA	NA	NA	NA	NA	NA	NA	NA	NA	NA	NA	NA	tr|A0A140N8Q7|A0A140N8Q7_ECOBD
AGAQAADALASQVNNKGK	2	0.00099798	857.28	1	NA	NA	NA	NA	NA	NA	NA	NA	NA	NA	NA	NA	NA	NA	NA	0.0004723	857.835	2	0.000390178	857.845	2	0.000333385	858.263	3	0.000829603	858.56	2	0.00070618	857.945	2	0.000464897	857.86	1	tr|A0A140N8Q7|A0A140N8Q7_ECOBD
AGAQAADALASQVNNKGK	3	0.0152367	572.97	1	NA	NA	NA	NA	NA	NA	NA	NA	NA	NA	NA	NA	NA	NA	NA	NA	NA	NA	NA	NA	NA	0.0167553	572.32	1	0.00997995	572.42	1	0.00438657	571.47	1	0.00259453	571.56	1	tr|A0A140N8Q7|A0A140N8Q7_ECOBD
AGASGHSISLAC[57]EEYALNLPAIETYIGHSIPVSK	3	0.00107796	1186.57	1	NA	NA	NA	NA	NA	NA	NA	NA	NA	NA	NA	NA	NA	NA	NA	NA	NA	NA	NA	NA	NA	NA	NA	NA	NA	NA	NA	NA	NA	NA	NA	NA	NA	tr|A0A140SSA5|A0A140SSA5_ECOBD
AGAVAGVSHLR	2	0.0014022	519.68	1	NA	NA	NA	NA	NA	NA	0.00139518	519.65	1	NA	NA	NA	NA	NA	NA	NA	NA	NA	NA	NA	NA	NA	NA	NA	0.00254617	519.535	2	NA	NA	NA	NA	NA	NA	tr|A0A140NE58|A0A140NE58_ECOBD
AGAWYSYKGEK	2	0.00160423	631.325	2	0.0124364	631.57	1	0.0139987	631.263	3	0.0117725	630.666	7	0.0012367	631.055	2	0.00131382	630.547	3	0.00509359	630.635	2	0.00943865	630.57	1	NA	NA	NA	0.00150266	630.66	4	0.00113804	630.77	1	0.0010868	630.54	1	tr|A0A140N4Y8|A0A140N4Y8_ECOBD
AGAYGIQGLGGC[57]FVR	2	0.000992187	763.71	1	NA	NA	NA	NA	NA	NA	0.00481783	764.27	3	0.000751478	764	1	0.000698247	764.29	1	0.00191809	764.26	1	0.00086598	764.39	1	0.00114322	763.81	2	0.000943227	763.79	1	0.000588701	763.71	1	0.000700735	764.065	2	tr|A0A140N754|A0A140N754_ECOBD
AGDEGKLFGSIGTR	1	0.00614627	1408.32	4	0.00849729	1408.59	2	0.00295315	1408.64	2	0.0027486	1407.88	1	0.00241098	1408	1	0.00181614	1407.78	1	NA	NA	NA	NA	NA	NA	NA	NA	NA	0.00143077	1407.7	1	NA	NA	NA	NA	NA	NA	tr|A0A140NDV1|A0A140NDV1_ECOBD
AGDEGKLFGSIGTR	2	0.0165181	705.08	10	0.0155048	705.039	12	0.0155304	705.028	19	0.0106704	704.865	17	0.00381567	705.102	6	0.00880181	704.635	10	0.0046676	704.979	12	0.0071411	704.888	13	0.00687072	704.869	21	0.00245246	704.825	8	0.0015219	704.996	12	0.00227632	705.166	10	tr|A0A140NDV1|A0A140NDV1_ECOBD
AGDEGKLFGSIGTR	3	0.013552	470.227	6	0.00835541	470.277	4	0.0192311	470.433	4	0.00235231	470.308	5	0.0141895	470.623	4	0.00960149	470.584	5	0.0108873	470.267	6	0.00284848	470.432	5	0.00217561	470.418	4	0.00386867	470.598	4	0.00353095	470.277	6	0.00789062	470.592	5	tr|A0A140NDV1|A0A140NDV1_ECOBD
AGDEGKLFGSIGTRDIADAVTAAGVEVAK	2	0.000497505	1409.8	1	NA	NA	NA	NA	NA	NA	NA	NA	NA	NA	NA	NA	NA	NA	NA	NA	NA	NA	NA	NA	NA	NA	NA	NA	NA	NA	NA	NA	NA	NA	NA	NA	NA	tr|A0A140NDV1|A0A140NDV1_ECOBD
AGDEGKLFGSIGTRDIADAVTAAGVEVAK	3	0.0124649	941.098	15	0.00705403	940.697	6	0.0064628	940.663	8	NA	NA	NA	0.00369655	940.458	5	0.0196149	940.6	14	NA	NA	NA	NA	NA	NA	NA	NA	NA	NA	NA	NA	NA	NA	NA	0.00503692	940.287	3	tr|A0A140NDV1|A0A140NDV1_ECOBD
AGDEGKLFGSIGTRDIADAVTAAGVEVAK	4	0.0178796	705.63	4	0.0161382	706.063	3	0.0194723	705.813	3	NA	NA	NA	0.0183437	705.63	3	NA	NA	NA	NA	NA	NA	NA	NA	NA	NA	NA	NA	NA	NA	NA	0.0166203	705.693	3	NA	NA	NA	tr|A0A140NDV1|A0A140NDV1_ECOBD
AGDIAAAIGLK	1	0.00241711	1000.5	2	0.00123503	999.46	1	NA	NA	NA	0.00345214	999.62	1	NA	NA	NA	0.00265051	999.86	1	0.00323822	999.56	1	NA	NA	NA	NA	NA	NA	NA	NA	NA	NA	NA	NA	NA	NA	NA	tr|A0A140N7C7|A0A140N7C7_ECOBD
AGDIAAAIGLK	2	0.000629138	500.41	1	0.000688802	500.62	1	0.000659603	500.64	1	0.000863803	501.6	1	0.000583426	500.42	1	0.00059221	500.58	1	0.000929916	500.37	1	0.000585094	500.65	1	0.000634998	500.58	1	0.000704117	500.53	2	0.000658861	500.61	1	0.000576645	500.54	1	tr|A0A140N7C7|A0A140N7C7_ECOBD
AGDIAAAIGLKDVTTGDTLC[57]DPDAPIILER	2	0.00118757	1541.86	4	0.000695038	1541.81	4	0.000766831	1541.78	4	NA	NA	NA	NA	NA	NA	NA	NA	NA	NA	NA	NA	NA	NA	NA	NA	NA	NA	0.00033285	1542.15	2	NA	NA	NA	NA	NA	NA	tr|A0A140N7C7|A0A140N7C7_ECOBD
AGDIAAAIGLKDVTTGDTLC[57]DPDAPIILER	3	0.0172926	1028.54	25	0.019168	1028.62	46	0.0145352	1028.72	31	NA	NA	NA	0.00259542	1028.65	63	0.00937933	1028.62	48	NA	NA	NA	0.0085322	1028.42	8	0.00302953	1028.41	39	0.00173722	1028.48	28	0.00567607	1028.52	29	0.00332068	1028.66	48	tr|A0A140N7C7|A0A140N7C7_ECOBD
AGDIAAAIGLKDVTTGDTLC[57]DPDAPIILER	4	0.00719136	771.883	4	NA	NA	NA	0	771.76	1	NA	NA	NA	NA	NA	NA	0.00924479	771.495	2	NA	NA	NA	NA	NA	NA	NA	NA	NA	NA	NA	NA	NA	NA	NA	NA	NA	NA	tr|A0A140N7C7|A0A140N7C7_ECOBD
AGDMVIDGSVR	1	NA	NA	NA	0.0180571	1119.47	1	0.00298	1119.49	1	NA	NA	NA	NA	NA	NA	NA	NA	NA	NA	NA	NA	NA	NA	NA	NA	NA	NA	NA	NA	NA	NA	NA	NA	NA	NA	NA	tr|A0A140NFT6|A0A140NFT6_ECOBD
AGDMVIDGSVR	2	0.00568091	560.766	5	NA	NA	NA	0.0129907	560.57	1	0.00105473	560.615	2	0.000695607	560.65	1	0.000726252	560.62	1	NA	NA	NA	0.000717587	560.68	1	0.000813767	561.32	2	0.00189659	560.57	1	0.00322446	560.4	2	0.000827494	560.58	1	tr|A0A140NFT6|A0A140NFT6_ECOBD
AGDNAPMAYIELVDR	1	0.00296695	1635.57	2	0.000372085	1635.68	2	0.002517	1635.71	2	NA	NA	NA	NA	NA	NA	0.00176972	1634.89	1	NA	NA	NA	NA	NA	NA	NA	NA	NA	0.001985	1635.79	1	NA	NA	NA	NA	NA	NA	tr|A0A140N4M0|A0A140N4M0_ECOBD
AGDNAPMAYIELVDR	2	0.0193074	818.464	30	0.00511305	818.394	34	0.0171673	818.37	47	0.0119642	818.793	8	0.000713547	818.662	5	0.00443338	818.342	5	0.00608202	818.8	3	0.000743572	818.5	5	0.0142373	818.51	4	0.00492045	818.934	8	0.0103899	818.881	10	0.0188822	818.995	8	tr|A0A140N4M0|A0A140N4M0_ECOBD
AGDNAPMAYIELVDR	3	NA	NA	NA	NA	NA	NA	NA	NA	NA	NA	NA	NA	0.00396105	545.85	1	0.00159655	547.02	1	NA	NA	NA	NA	NA	NA	0.00352274	545.77	1	NA	NA	NA	NA	NA	NA	NA	NA	NA	tr|A0A140N4M0|A0A140N4M0_ECOBD
AGDNAPMAYIELVDRSEK	2	0.00107495	990.924	5	0.00529758	990.548	5	0.0167463	990.66	4	NA	NA	NA	0.000541893	990.34	1	0.000456716	990.24	1	NA	NA	NA	0.016965	991.55	1	NA	NA	NA	NA	NA	NA	0.000570609	990.51	1	0.000648122	991.18	2	tr|A0A140N4M0|A0A140N4M0_ECOBD
AGDNAPMAYIELVDRSEK	3	0.00651794	661.18	3	NA	NA	NA	0.0154479	660.675	2	NA	NA	NA	0.00981102	660.71	1	0.0093528	660.847	3	NA	NA	NA	NA	NA	NA	NA	NA	NA	NA	NA	NA	0.0145953	660.977	3	0.00323711	661.53	1	tr|A0A140N4M0|A0A140N4M0_ECOBD
AGDNAPMAYIELVDRSEKAEAAAE	2	0.00165772	1261.62	10	0.00155627	1261.83	8	0.00158787	1261.78	12	NA	NA	NA	0.000705364	1261.72	4	0.000644477	1262.01	2	NA	NA	NA	NA	NA	NA	NA	NA	NA	0.000491979	1261.38	1	0.000847157	1261.81	3	0.000758782	1262.08	2	tr|A0A140N4M0|A0A140N4M0_ECOBD
AGDNAPMAYIELVDRSEKAEAAAE	3	0.0059171	841.819	7	0.0131811	841.561	8	0.0199122	841.757	9	NA	NA	NA	0.0198724	841.469	8	0.0141276	842.32	5	NA	NA	NA	0.0126081	841.93	1	0.0161755	841.614	14	0.0114214	841.607	3	0.0196146	841.546	24	0.0189931	841.629	10	tr|A0A140N4M0|A0A140N4M0_ECOBD
AGDQIQSGVDAAIKPGNTLPMR	2	0.00113223	1120.41	6	0.000928576	1120.42	7	0.00408255	1120.97	7	0.000730983	1120.45	3	0.000689324	1120.59	1	0.000523356	1120.44	1	0.00112514	1120.43	1	0.000588442	1120.62	1	NA	NA	NA	0.000583018	1120.53	3	0.000716445	1121.26	3	0.000682987	1120.91	1	tr|A0A140N7J1|A0A140N7J1_ECOBD
AGDQIQSGVDAAIKPGNTLPMR	3	0.0135848	747.465	10	0.0194859	747.794	25	0.0171338	747.648	11	0.0114449	747.519	12	0.0114479	747.883	9	0.0181149	747.817	6	0.00525283	747.609	9	0.0139619	747.601	11	0.00610021	747.576	15	0.00133291	747.54	8	0.00757544	747.625	10	0.00247004	747.79	10	tr|A0A140N7J1|A0A140N7J1_ECOBD
AGDRVVISGLQK	2	0.00147848	622.433	3	0.00107294	622.44	2	0.000881341	622.14	1	0.000696868	622.7	1	0.00261176	621.85	2	0.00066211	622.433	3	0.00629333	622.28	3	0.00129688	622.307	3	0.00643099	622.09	4	NA	NA	NA	0.000987558	621.91	1	0.000838327	622.06	2	tr|A0A140ND70|A0A140ND70_ECOBD
AGDRVVISGLQK	3	0.00212892	415.27	1	0.00207635	415.415	2	NA	NA	NA	NA	NA	NA	NA	NA	NA	0.0012164	415.06	1	0.0108098	415.82	1	NA	NA	NA	NA	NA	NA	NA	NA	NA	0.00183069	414.9	1	NA	NA	NA	tr|A0A140ND70|A0A140ND70_ECOBD
AGDVITSLNGKPISSFAALR	2	0.00155374	1009.21	2	0.00384182	1009.42	4	0.0056243	1009.79	5	0.00178077	1009.56	4	NA	NA	NA	0.000723511	1009.47	1	0.00192171	1009.74	5	0.00117278	1009.4	1	NA	NA	NA	0.00119748	1009.61	8	0.00102779	1009.44	1	0.000751855	1009.42	1	tr|A0A140NAV6|A0A140NAV6_ECOBD
AGDVITSLNGKPISSFAALR	3	0.00129741	673.643	3	0.00173189	673.363	3	0.000923002	673.86	2	0.00529833	673.798	10	0.000508846	673.94	1	0.000431403	673.945	2	0.00733124	673.469	11	0.0121876	673.803	7	0.00273521	673.55	3	0.0013617	673.643	11	0.00204585	673.538	4	0.00109182	673.597	3	tr|A0A140NAV6|A0A140NAV6_ECOBD
AGEEFTIDVTFPEEYHAENLKGK	2	0.00180677	1312.97	7	0.00139357	1313.14	5	0.00127913	1313.29	4	NA	NA	NA	NA	NA	NA	NA	NA	NA	NA	NA	NA	NA	NA	NA	NA	NA	NA	NA	NA	NA	NA	NA	NA	NA	NA	NA	tr|A0A140NET2|A0A140NET2_ECOBD
AGEEFTIDVTFPEEYHAENLKGK	3	0.018603	875.983	13	0.0171067	876	22	0.0172761	875.963	17	NA	NA	NA	0.019855	876.134	5	0.0182269	875.913	32	NA	NA	NA	NA	NA	NA	NA	NA	NA	0.00152097	875.99	1	0.0192585	876.06	1	NA	NA	NA	tr|A0A140NET2|A0A140NET2_ECOBD
AGEEFTIDVTFPEEYHAENLKGK	4	0.0195706	657.217	3	0.0135383	657.62	1	NA	NA	NA	NA	NA	NA	NA	NA	NA	0.0155052	657.19	1	NA	NA	NA	NA	NA	NA	NA	NA	NA	NA	NA	NA	NA	NA	NA	NA	NA	NA	tr|A0A140NET2|A0A140NET2_ECOBD
AGEGAKVIELQGIAGTSAAR	2	0.000396065	951.34	1	0.00135599	950.34	3	0.00109416	950.485	2	NA	NA	NA	NA	NA	NA	NA	NA	NA	NA	NA	NA	0.000572768	950.88	1	0.0143946	951.85	1	NA	NA	NA	0.00152317	950.722	5	0.000755212	950.487	3	tr|A0A140NHP9|A0A140NHP9_ECOBD
AGEGAKVIELQGIAGTSAAR	3	NA	NA	NA	NA	NA	NA	NA	NA	NA	NA	NA	NA	NA	NA	NA	NA	NA	NA	NA	NA	NA	0.0023805	633.79	1	NA	NA	NA	NA	NA	NA	0.014118	634.055	6	0.00661752	634.06	5	tr|A0A140NHP9|A0A140NHP9_ECOBD
AGEIHPAADNNWR	2	0.00126539	725.79	2	0.000828351	725.81	1	0.003719	726.387	3	0.0024161	726.467	3	0.00112485	726.38	2	0.000964219	726.013	3	0.00243042	725.79	1	0.000762276	727.09	2	0.00410435	726.712	4	0.000673561	726.76	1	0.00298921	727.283	3	0.00541203	726.53	3	tr|A0A140NEY8|A0A140NEY8_ECOBD
AGEIHPAADNNWR	3	0.00380995	484.35	1	NA	NA	NA	NA	NA	NA	NA	NA	NA	NA	NA	NA	NA	NA	NA	NA	NA	NA	NA	NA	NA	NA	NA	NA	NA	NA	NA	NA	NA	NA	NA	NA	NA	tr|A0A140NEY8|A0A140NEY8_ECOBD
AGEITAMAHTR	1	NA	NA	NA	NA	NA	NA	NA	NA	NA	0.00868541	1157.36	1	NA	NA	NA	NA	NA	NA	NA	NA	NA	NA	NA	NA	NA	NA	NA	NA	NA	NA	NA	NA	NA	NA	NA	NA	tr|A0A140N3T1|A0A140N3T1_ECOBD
AGEITAMAHTR	2	0.0037071	579.51	1	0.00124958	579.08	1	0.00308274	579.41	2	NA	NA	NA	0.0190182	579.523	4	0.0011764	579.68	2	0.00215821	579.58	2	0.00942709	579.762	10	0.00524837	579.66	14	0.00733793	579.59	2	0.0133723	579.543	6	0.00316046	579.587	6	tr|A0A140N3T1|A0A140N3T1_ECOBD
AGELIGMVAQQVGGK	2	0.0040125	729.515	2	0.000484317	729.69	1	0.000312231	729.83	1	0.000306644	729.39	1	NA	NA	NA	NA	NA	NA	0.000576303	730.265	2	NA	NA	NA	0.000600016	729.29	1	0.00128934	729.903	3	NA	NA	NA	NA	NA	NA	tr|A0A140N6W9|A0A140N6W9_ECOBD
AGELIGMVAQQVGGKGGGRPDMAQAGGTDAAALPAALASVK	3	0.000902796	1265.28	2	0.00065704	1265.57	1	0.000960003	1265.51	1	NA	NA	NA	NA	NA	NA	NA	NA	NA	NA	NA	NA	NA	NA	NA	NA	NA	NA	NA	NA	NA	NA	NA	NA	NA	NA	NA	tr|A0A140N6W9|A0A140N6W9_ECOBD
AGENVGVLLR	1	0.0101988	1028.03	6	0.0099649	1028.05	4	0.013945	1027.78	7	0.00891027	1027.64	4	0.00448266	1027.76	2	0.00410864	1027.69	3	0.00797623	1027.65	3	0.00590748	1027.79	3	0.00910313	1027.61	3	0.011152	1027.69	7	0.0120672	1028.22	4	0.00594238	1027.75	3	tr|A0A140N6W0|A0A140N6W0_ECOBD,tr|A0A140NCI6|A0A140NCI6_ECOBD
AGENVGVLLR	2	0.0193736	514.553	11	0.00944428	514.57	5	0.00567609	514.578	43	0.0154099	514.6	87	0.00074244	514.64	4	0.00107325	514.603	6	0.00105613	514.487	3	0.014978	514.574	16	0.0176661	514.665	23	0.0090038	514.479	61	0.0145032	514.497	21	0.0143153	514.746	8	tr|A0A140N6W0|A0A140N6W0_ECOBD,tr|A0A140NCI6|A0A140NCI6_ECOBD
AGENVGVLLRGIK	2	0.00140976	664.25	2	0.0178501	664.17	4	0.00117498	664.545	2	0.00187371	663.76	1	0.00935879	663.884	7	0.00421841	663.755	6	NA	NA	NA	0.0175669	663.47	5	0.0165442	663.603	7	NA	NA	NA	0.00161718	663.803	6	0.0188652	663.793	8	tr|A0A140N6W0|A0A140N6W0_ECOBD,tr|A0A140NCI6|A0A140NCI6_ECOBD
AGENVGVLLRGIK	3	NA	NA	NA	NA	NA	NA	0.0197389	442.79	1	NA	NA	NA	0.00507069	442.988	4	0.00513349	443.117	3	NA	NA	NA	NA	NA	NA	NA	NA	NA	0.0152954	443.07	1	0.016138	443.057	3	0.00858336	442.93	2	tr|A0A140N6W0|A0A140N6W0_ECOBD,tr|A0A140NCI6|A0A140NCI6_ECOBD
AGEPHAEVHALR	2	0.0158382	644.2	4	0.00702742	644.217	3	0.00585829	643.93	1	NA	NA	NA	NA	NA	NA	NA	NA	NA	0.0119627	644.39	2	NA	NA	NA	0.00922831	643.225	2	0.00092008	644.143	4	NA	NA	NA	NA	NA	NA	tr|A0A140NAA3|A0A140NAA3_ECOBD
AGERPDNSAIIAAR	2	0.0140604	721.15	2	0.00553173	721.18	1	NA	NA	NA	0.000962321	721.17	1	NA	NA	NA	NA	NA	NA	NA	NA	NA	NA	NA	NA	NA	NA	NA	NA	NA	NA	0.000774377	721.14	1	NA	NA	NA	tr|A0A140NBE8|A0A140NBE8_ECOBD
AGETFGEEK	1	NA	NA	NA	NA	NA	NA	0.0162906	966.57	1	NA	NA	NA	NA	NA	NA	NA	NA	NA	NA	NA	NA	NA	NA	NA	NA	NA	NA	NA	NA	NA	NA	NA	NA	NA	NA	NA	tr|A0A140N9N5|A0A140N9N5_ECOBD
AGETFGEEK	2	0.00242092	484.275	2	NA	NA	NA	0.00279908	484.3	1	NA	NA	NA	NA	NA	NA	NA	NA	NA	NA	NA	NA	NA	NA	NA	0.000767301	485.33	1	NA	NA	NA	NA	NA	NA	NA	NA	NA	tr|A0A140N9N5|A0A140N9N5_ECOBD
AGEVADNAAAKPLITTLLPK	2	NA	NA	NA	NA	NA	NA	0.000658482	997.215	2	NA	NA	NA	NA	NA	NA	NA	NA	NA	NA	NA	NA	NA	NA	NA	NA	NA	NA	NA	NA	NA	NA	NA	NA	NA	NA	NA	tr|A0A140NCE7|A0A140NCE7_ECOBD
AGEVADNAAAKPLITTLLPK	3	0.00202483	665.49	1	0.00199726	665.33	2	0.00131493	665.85	1	NA	NA	NA	NA	NA	NA	NA	NA	NA	NA	NA	NA	NA	NA	NA	NA	NA	NA	NA	NA	NA	NA	NA	NA	NA	NA	NA	tr|A0A140NCE7|A0A140NCE7_ECOBD
AGFAQVFVLK	1	NA	NA	NA	0.00612535	1079.58	1	NA	NA	NA	NA	NA	NA	NA	NA	NA	NA	NA	NA	NA	NA	NA	NA	NA	NA	NA	NA	NA	NA	NA	NA	NA	NA	NA	NA	NA	NA	tr|A0A140N2P2|A0A140N2P2_ECOBD
AGFAQVFVLK	2	0.00260023	540.505	2	0.00154542	540.76	3	0.00183291	540.753	4	0.00134612	540.58	4	NA	NA	NA	NA	NA	NA	0.00157915	540.623	3	NA	NA	NA	NA	NA	NA	0.000881534	540.74	4	0.000926763	540.565	2	NA	NA	NA	tr|A0A140N2P2|A0A140N2P2_ECOBD
AGFEEPMLQNFGSSHDIMVR	2	0.000587205	1133.36	1	0.00097454	1134.22	1	0.000302444	1133.23	1	NA	NA	NA	NA	NA	NA	NA	NA	NA	NA	NA	NA	NA	NA	NA	NA	NA	NA	NA	NA	NA	NA	NA	NA	NA	NA	NA	tr|A0A140NB33|A0A140NB33_ECOBD
AGFEEPMLQNFGSSHDIMVR	3	0.0133683	755.63	1	NA	NA	NA	0.00471554	755.89	1	NA	NA	NA	NA	NA	NA	NA	NA	NA	NA	NA	NA	NA	NA	NA	NA	NA	NA	0.00126718	756.07	1	NA	NA	NA	NA	NA	NA	tr|A0A140NB33|A0A140NB33_ECOBD
AGFLAAIAK	1	NA	NA	NA	NA	NA	NA	NA	NA	NA	0.0118922	861.665	2	NA	NA	NA	0.0117147	862.64	1	NA	NA	NA	NA	NA	NA	NA	NA	NA	0.0149416	861.772	6	0.0152241	861.535	2	0.0147186	861.69	1	tr|A0A140NFP9|A0A140NFP9_ECOBD
AGFLAAIAK	2	0.000724615	431.51	1	0.0185712	431.48	2	0.000556704	431.5	1	0.000932674	431.595	2	0.013983	431.725	2	0.000663266	431.76	1	0.00105663	431.53	1	NA	NA	NA	NA	NA	NA	0.0172536	432.042	18	0.000952622	431.59	2	0.0105604	431.935	2	tr|A0A140NFP9|A0A140NFP9_ECOBD
AGFLAAIAKGEAK	1	NA	NA	NA	NA	NA	NA	NA	NA	NA	NA	NA	NA	NA	NA	NA	NA	NA	NA	NA	NA	NA	NA	NA	NA	NA	NA	NA	0	1246.6	1	NA	NA	NA	NA	NA	NA	tr|A0A140NFP9|A0A140NFP9_ECOBD
AGFLAAIAKGEAK	2	0.00124596	624.56	1	0.00165674	624.035	2	0.00278877	623.39	1	0.0176098	624.05	12	0.00149933	624.49	3	0.00125792	624.72	7	0.0114416	624.162	12	NA	NA	NA	NA	NA	NA	0.0151456	624.562	27	0.00167532	624.262	14	0.0132042	624.056	18	tr|A0A140NFP9|A0A140NFP9_ECOBD
AGFLAAIAKGEAK	3	0.00460269	416.54	2	0.00790493	416.43	1	0.00442429	416.63	2	0.0182593	416.615	4	0.00137348	416.66	1	0.00146183	416.51	2	0.0157334	416.56	1	NA	NA	NA	NA	NA	NA	0.00846332	416.559	11	0.00188717	416.55	2	0.0188912	416.627	3	tr|A0A140NFP9|A0A140NFP9_ECOBD
AGFSEEQQAIWQK	2	0.00387116	762.51	1	NA	NA	NA	0.00937781	762.52	1	NA	NA	NA	NA	NA	NA	NA	NA	NA	NA	NA	NA	NA	NA	NA	NA	NA	NA	NA	NA	NA	NA	NA	NA	NA	NA	NA	tr|A0A140N210|A0A140N210_ECOBD
AGGASSFLADRVEEEGEVR	2	0.000796799	990.16	1	NA	NA	NA	0.00274709	991.15	1	NA	NA	NA	NA	NA	NA	NA	NA	NA	NA	NA	NA	NA	NA	NA	NA	NA	NA	NA	NA	NA	NA	NA	NA	NA	NA	NA	tr|A0A140N8G9|A0A140N8G9_ECOBD
AGGASSFLADRVEEEGEVR	3	0.00150996	660.945	2	NA	NA	NA	NA	NA	NA	NA	NA	NA	NA	NA	NA	0.00265696	661.73	1	0.0047006	661.72	1	NA	NA	NA	NA	NA	NA	NA	NA	NA	0.00318897	661.63	1	0.00236001	661.35	1	tr|A0A140N8G9|A0A140N8G9_ECOBD
AGGGSATLSMGQAAAR	1	0.0069666	1405.43	1	NA	NA	NA	NA	NA	NA	0.00129957	1405.84	1	0.00637516	1405.96	1	0.00458006	1405.81	1	0.00272793	1406.72	2	0.00689966	1406.96	2	0.00114307	1406.76	2	0.00697435	1405.69	2	0.00559275	1405.67	1	0.00956458	1406.59	3	tr|A0A140N775|A0A140N775_ECOBD
AGGGSATLSMGQAAAR	2	0.00856169	704.155	4	0.00664765	703.593	3	0.000752256	703.983	3	0.000929122	703.42	2	0.000693488	703.955	4	0.0126538	703.905	2	0.00157333	703.948	5	0.00286601	703.885	28	0.019721	703.848	51	0.0126333	703.871	8	0.00139252	703.728	9	0.0107782	704.013	12	tr|A0A140N775|A0A140N775_ECOBD
AGGKHNDLENVGYTAR	2	0.00283453	852.28	1	0.00141996	852.43	2	0.00449388	851.7	2	NA	NA	NA	NA	NA	NA	NA	NA	NA	0.00241045	851.23	1	NA	NA	NA	NA	NA	NA	0.000748777	851.87	3	NA	NA	NA	NA	NA	NA	tr|A0A140N6W9|A0A140N6W9_ECOBD
AGGVIGILGELDR	2	0.00062947	635.533	3	0.000734596	635.68	2	0.000763799	635.74	3	0.0102111	635.653	4	0.000651724	635.46	2	0.000489593	635.44	1	0.012853	635.722	11	0.00281123	635.788	8	0.00559834	635.823	7	0.000516339	635.72	2	0.000941946	635.675	4	0.000656688	635.9	3	tr|A0A140NF10|A0A140NF10_ECOBD
AGGVKVVNSKEDIR	2	0.0140359	737.145	6	NA	NA	NA	0.00137341	737.265	2	NA	NA	NA	0.00128524	736.93	1	0.00112094	736.625	2	0.00802976	737.087	3	0.011377	737.017	23	0.0184331	736.856	28	0.00106799	737.22	1	0.00312302	736.801	14	0.0112752	737.099	22	tr|A0A140NBF4|A0A140NBF4_ECOBD
AGGVKVVNSKEDIR	3	0.0125291	491.65	1	NA	NA	NA	NA	NA	NA	NA	NA	NA	0.00123214	491.6	1	0.0135017	491.61	2	0.0164632	491.525	2	0.0156085	491.762	13	0.0150817	491.736	13	0.00482266	491.64	1	0.00841259	491.797	9	0.0185656	491.724	16	tr|A0A140NBF4|A0A140NBF4_ECOBD
AGHLTYLGDAEIGDNVNIGAGTITC[57]NYDGANKFK	3	0.0163574	1191.27	7	0.00163725	1191.04	5	0.00700963	1191.12	6	NA	NA	NA	NA	NA	NA	0.0167228	1191.43	4	NA	NA	NA	NA	NA	NA	NA	NA	NA	0.00846772	1190.48	1	NA	NA	NA	NA	NA	NA	tr|A0A140SSB3|A0A140SSB3_ECOBD
AGHTGALDPLATGMLPIC[57]LGEATK	2	NA	NA	NA	NA	NA	NA	0.000919009	1197.86	2	NA	NA	NA	NA	NA	NA	NA	NA	NA	NA	NA	NA	NA	NA	NA	NA	NA	NA	0.000730831	1198	1	NA	NA	NA	NA	NA	NA	tr|A0A140N5M2|A0A140N5M2_ECOBD
AGHTGALDPLATGMLPIC[57]LGEATK	3	0.0015568	799.71	1	NA	NA	NA	0.00497968	798.73	1	NA	NA	NA	0.00140239	799.442	4	0.00129872	799.617	4	NA	NA	NA	0.00888431	798.98	1	0.0153999	799.18	1	0.00127099	799.376	5	0.00305101	799.17	2	0.00246514	798.99	2	tr|A0A140N5M2|A0A140N5M2_ECOBD
AGIAINGSAPADIR	2	0.000663073	664.4	1	NA	NA	NA	0.000689622	664.82	1	0.000691162	663.34	1	NA	NA	NA	0.000517601	663.65	1	NA	NA	NA	NA	NA	NA	NA	NA	NA	NA	NA	NA	NA	NA	NA	NA	NA	NA	tr|A0A140N9A3|A0A140N9A3_ECOBD
AGIAINGSAPADIR	3	NA	NA	NA	NA	NA	NA	NA	NA	NA	NA	NA	NA	NA	NA	NA	NA	NA	NA	NA	NA	NA	NA	NA	NA	NA	NA	NA	NA	NA	NA	0.0122352	443.73	1	NA	NA	NA	tr|A0A140N9A3|A0A140N9A3_ECOBD
AGIALNDNFVK	1	0.00715004	1162.76	5	0.0162241	1162.17	3	0.00636594	1162.55	4	0.0097133	1162.47	5	0.00484276	1162.74	4	0.00790344	1162.71	4	0.00407222	1162.31	3	0.00553695	1162.48	3	0.0191697	1162.43	5	0.00475142	1162.29	3	0.00812659	1162.16	4	0.00571194	1161.73	3	tr|A0A140N783|A0A140N783_ECOBD
AGIALNDNFVK	2	0.00548987	581.34	6	0.000766164	582.33	2	0.00907126	581.649	19	0.0188549	581.627	57	0.00355886	581.931	7	0.0143426	581.58	5	0.00118045	582.013	3	0.0179848	581.731	12	0.0178812	581.544	46	0.00251915	582.095	4	0.0199963	581.739	8	0.014076	581.77	6	tr|A0A140N783|A0A140N783_ECOBD
AGIALNDNFVKLVSWYDNETGYSNK	2	NA	NA	NA	NA	NA	NA	0.00136943	1410.29	2	NA	NA	NA	NA	NA	NA	NA	NA	NA	NA	NA	NA	NA	NA	NA	NA	NA	NA	NA	NA	NA	NA	NA	NA	NA	NA	NA	tr|A0A140N783|A0A140N783_ECOBD
AGIALNDNFVKLVSWYDNETGYSNK	3	0.00645433	940.676	5	0.00145898	940.73	3	NA	NA	NA	NA	NA	NA	0.00407418	940.762	30	0.00129897	940.711	9	NA	NA	NA	NA	NA	NA	NA	NA	NA	NA	NA	NA	NA	NA	NA	NA	NA	NA	tr|A0A140N783|A0A140N783_ECOBD
AGIEAANFPFC[57]TIEPNTGVVPMPDPR	2	0.00536921	1400.97	2	0.000972723	1401.43	3	0.000668666	1401.39	3	NA	NA	NA	0.000603695	1402.03	1	0.000635811	1400.91	1	NA	NA	NA	NA	NA	NA	NA	NA	NA	0.000521353	1401.41	1	0.00054801	1400.93	1	0.000618127	1401.72	1	tr|A0A140NAR5|A0A140NAR5_ECOBD
AGIEAANFPFC[57]TIEPNTGVVPMPDPR	3	NA	NA	NA	0.00304264	934.69	1	0.00209927	935.16	1	0.0024982	935.76	1	0.00110452	934.46	1	0.00106899	935.23	1	NA	NA	NA	NA	NA	NA	NA	NA	NA	NA	NA	NA	0.00117878	934.47	1	0.000986685	934.41	1	tr|A0A140NAR5|A0A140NAR5_ECOBD
AGIEHGLLYNQEQR	2	0.00113809	814.973	3	0.00864223	814.34	1	0.000913769	814.67	1	0.000801613	814.865	2	NA	NA	NA	0.000514777	814.75	1	0.00138582	815.78	1	NA	NA	NA	NA	NA	NA	0.000593441	814.68	1	NA	NA	NA	NA	NA	NA	tr|A0A140N6J6|A0A140N6J6_ECOBD
AGIEHGLLYNQEQR	3	NA	NA	NA	NA	NA	NA	0.00190298	543.33	1	NA	NA	NA	NA	NA	NA	0.00134149	543.65	1	0.00526712	543.34	1	NA	NA	NA	NA	NA	NA	0.00107483	543.52	1	NA	NA	NA	NA	NA	NA	tr|A0A140N6J6|A0A140N6J6_ECOBD
AGIFRSEKPAIVGEPEMPSTIADVAQEK	3	0.0162382	990.965	2	0.0130831	991.205	2	NA	NA	NA	NA	NA	NA	NA	NA	NA	NA	NA	NA	NA	NA	NA	NA	NA	NA	NA	NA	NA	NA	NA	NA	NA	NA	NA	NA	NA	NA	tr|A0A140N539|A0A140N539_ECOBD
AGIIRPVLDPAR	2	NA	NA	NA	0.0155918	639.46	1	0.00493769	640.78	1	NA	NA	NA	0.00704446	639.59	1	0.0095388	639.78	1	NA	NA	NA	NA	NA	NA	NA	NA	NA	NA	NA	NA	NA	NA	NA	NA	NA	NA	sp|C5W865|CYSI_ECOBD
AGIIRPVLDPAR	3	0.00203628	426.65	1	0.00282477	426.77	1	0.00868131	426.755	2	NA	NA	NA	0.0018661	427.43	3	0.00167886	426.69	4	NA	NA	NA	NA	NA	NA	NA	NA	NA	0.00117401	426.94	3	NA	NA	NA	0.00174483	426.82	1	sp|C5W865|CYSI_ECOBD
AGIIRPVLDPARDLWD	3	0.0100144	603.527	3	0.0157525	603.893	3	0.00229728	603.4	2	NA	NA	NA	0.0178066	603.457	8	0.0179373	603.405	6	NA	NA	NA	NA	NA	NA	NA	NA	NA	0.00208054	603.653	3	0.019301	603.675	2	0.00575099	603.28	4	sp|C5W865|CYSI_ECOBD
AGILAQVPAGR	1	0.00985538	1052.93	7	0.00486398	1053.55	2	0.00822395	1053.23	3	0.00981423	1052.69	2	0.00873546	1052.77	1	0.0097112	1053.37	3	0.0148256	1053.71	2	0.0141716	1052.71	2	0.0148018	1052.68	1	0.00810168	1052.67	1	0.012366	1052.67	2	0.0121644	1052.82	2	tr|A0A140ND23|A0A140ND23_ECOBD
AGILAQVPAGR	2	0.0173756	527.869	7	0.000838312	527.14	1	0.00910564	527.41	5	0.00185826	527.073	3	0.00264	527.78	2	0.01151	527.228	5	0.018416	527.103	3	0.0184742	527.129	8	0.00289595	527.164	10	0.000985227	527.555	2	0.00627114	527.421	8	0.019404	527.513	9	tr|A0A140ND23|A0A140ND23_ECOBD
AGIPWAIVTSGSMPVAR	2	0.00148904	857.245	6	0.00121941	857.222	4	0.000798774	858.275	2	0.000693227	857.74	1	0.000563437	857.79	1	0.0007822	857.627	3	0.00107816	857.52	2	0.000975813	857.58	3	0.000644534	857.085	2	NA	NA	NA	0.000883472	857.267	3	0.00109892	856.973	3	tr|A0A140N9J3|A0A140N9J3_ECOBD
AGIPWAIVTSGSMPVAR	3	NA	NA	NA	NA	NA	NA	NA	NA	NA	NA	NA	NA	0.00139258	572	1	0.00141039	571.65	1	NA	NA	NA	0.00249099	571.98	1	0.00249314	571.87	1	NA	NA	NA	NA	NA	NA	NA	NA	NA	tr|A0A140N9J3|A0A140N9J3_ECOBD
AGKALKDAVN	1	NA	NA	NA	0.0126746	987.123	3	0.012502	987.82	1	0.00713685	986.55	1	0.0155569	986.97	4	0.008298	986.57	2	NA	NA	NA	0.0127055	986.678	4	0.0198955	987.02	3	NA	NA	NA	0.0155543	986.563	3	0.0199255	986.692	5	tr|A0A140NFA9|A0A140NFA9_ECOBD
AGKALKDAVN	2	0.0120665	494.077	8	0.00271952	494.01	2	0.00572068	494.093	3	0.00373145	493.92	2	0.0147785	494.039	7	0.00143125	494.06	4	NA	NA	NA	0.0101559	494.115	13	0.0156943	494.137	21	NA	NA	NA	0.0198693	494.069	21	0.0190855	494.159	18	tr|A0A140NFA9|A0A140NFA9_ECOBD
AGKGAEAMQAAGLK	2	0.00149702	652.23	3	0.00126572	651.14	1	0.00100633	653.35	1	0.000732662	652.145	2	NA	NA	NA	NA	NA	NA	0.000764134	652.24	1	NA	NA	NA	NA	NA	NA	0.000481326	652.72	1	NA	NA	NA	NA	NA	NA	tr|A0A140NCV3|A0A140NCV3_ECOBD
AGKGAEAMQAAGLK	3	NA	NA	NA	NA	NA	NA	0.0113755	435.33	2	NA	NA	NA	NA	NA	NA	NA	NA	NA	NA	NA	NA	NA	NA	NA	NA	NA	NA	0.00328405	435.2	1	NA	NA	NA	NA	NA	NA	tr|A0A140NCV3|A0A140NCV3_ECOBD
AGKGAEAMQAAGLKFGEPK	2	0.00124672	930.48	1	NA	NA	NA	NA	NA	NA	NA	NA	NA	NA	NA	NA	NA	NA	NA	NA	NA	NA	NA	NA	NA	NA	NA	NA	NA	NA	NA	NA	NA	NA	NA	NA	NA	tr|A0A140NCV3|A0A140NCV3_ECOBD
AGKLFTDMC[57]EGLPEKR	2	0.00182728	926.612	4	0.00322457	927.236	5	0.00114491	927.077	3	NA	NA	NA	NA	NA	NA	NA	NA	NA	NA	NA	NA	NA	NA	NA	NA	NA	NA	NA	NA	NA	NA	NA	NA	NA	NA	NA	tr|A0A140NFL4|A0A140NFL4_ECOBD
AGKLFTDMC[57]EGLPEKR	3	0.0182843	618.78	1	0.00171544	618.5	1	0.0143141	618.393	3	NA	NA	NA	NA	NA	NA	NA	NA	NA	NA	NA	NA	NA	NA	NA	NA	NA	NA	NA	NA	NA	NA	NA	NA	NA	NA	NA	tr|A0A140NFL4|A0A140NFL4_ECOBD
AGKPLLIIAEDVEGEALATLVVNTMR	3	0.00166041	909.67	1	0.0176097	908.82	1	NA	NA	NA	NA	NA	NA	NA	NA	NA	NA	NA	NA	NA	NA	NA	NA	NA	NA	NA	NA	NA	NA	NA	NA	NA	NA	NA	NA	NA	NA	tr|A0A140NH65|A0A140NH65_ECOBD
AGKPYLALNC[57]ASIPEDAVESELFGHAPEGK	3	0.00333343	1058.41	1	NA	NA	NA	NA	NA	NA	NA	NA	NA	NA	NA	NA	NA	NA	NA	NA	NA	NA	NA	NA	NA	NA	NA	NA	0.00125724	1058.12	2	NA	NA	NA	NA	NA	NA	tr|A0A140NC83|A0A140NC83_ECOBD
AGKQFTDDLIAR	2	0.00605395	669.37	1	NA	NA	NA	NA	NA	NA	0.00645719	669.45	1	NA	NA	NA	NA	NA	NA	NA	NA	NA	NA	NA	NA	NA	NA	NA	NA	NA	NA	NA	NA	NA	NA	NA	NA	tr|A0A140N429|A0A140N429_ECOBD
AGLGMMDGVLENVPSAR	2	0.00215308	860.19	1	NA	NA	NA	0.0114653	859.615	4	0.00141601	860.25	2	0.00223066	858.91	2	0.000496194	859.79	1	0.0144725	859.805	2	0.000768922	859.977	4	0.0148941	859.667	6	0.00305061	860.085	2	0.00133938	859.477	4	0.000809089	859.423	4	tr|A0A140N751|A0A140N751_ECOBD
AGLGMMDGVLENVPSAR	3	NA	NA	NA	NA	NA	NA	NA	NA	NA	NA	NA	NA	0.00314102	573.34	1	NA	NA	NA	NA	NA	NA	NA	NA	NA	NA	NA	NA	NA	NA	NA	NA	NA	NA	NA	NA	NA	tr|A0A140N751|A0A140N751_ECOBD
AGLINSGGAAGGETDLSDAVR	2	0.000700286	965.96	2	NA	NA	NA	NA	NA	NA	NA	NA	NA	0.000210648	966.38	1	NA	NA	NA	NA	NA	NA	0.000303644	966.47	1	0.000430689	966.87	1	0.000142242	966.39	1	0.000287393	966.24	1	0.000308827	966.31	1	tr|A0A140NAH0|A0A140NAH0_ECOBD
AGLKVTLPR	1	NA	NA	NA	0.0115917	954.52	1	0.00941824	954.7	1	NA	NA	NA	NA	NA	NA	NA	NA	NA	NA	NA	NA	NA	NA	NA	NA	NA	NA	NA	NA	NA	NA	NA	NA	NA	NA	NA	tr|A0A140NE13|A0A140NE13_ECOBD
AGLKVTLPR	2	0.00156681	478.09	1	0.0158982	477.985	2	0.0145292	478.185	2	NA	NA	NA	0.0112095	478.06	1	0.0155074	478.037	3	NA	NA	NA	NA	NA	NA	NA	NA	NA	0.00349891	478.07	2	NA	NA	NA	NA	NA	NA	tr|A0A140NE13|A0A140NE13_ECOBD
AGLNEINLPELQAGSSIMPAK	2	0.000595425	1077.76	1	NA	NA	NA	0.000386299	1077.74	1	0.000326813	1077.43	1	NA	NA	NA	NA	NA	NA	NA	NA	NA	NA	NA	NA	NA	NA	NA	0.000661342	1077.5	3	0.000456282	1077.21	2	0.000394343	1077.65	1	tr|A0A140NGN0|A0A140NGN0_ECOBD
AGLNEINLPELQAGSSIMPAK	3	NA	NA	NA	NA	NA	NA	NA	NA	NA	NA	NA	NA	NA	NA	NA	NA	NA	NA	NA	NA	NA	NA	NA	NA	NA	NA	NA	0.00130239	718.78	1	NA	NA	NA	NA	NA	NA	tr|A0A140NGN0|A0A140NGN0_ECOBD
AGLNEINLPELQAGSSIMPAKVNPVVPEVVNQVC[57]FK	3	0.00132369	1288.26	2	0.00181382	1288.51	2	0.00207576	1288.62	2	NA	NA	NA	NA	NA	NA	NA	NA	NA	NA	NA	NA	NA	NA	NA	NA	NA	NA	0.00111409	1288.64	5	NA	NA	NA	NA	NA	NA	tr|A0A140NGN0|A0A140NGN0_ECOBD
AGLNEINLPELQAGSSIMPAKVNPVVPEVVNQVC[57]FK	4	NA	NA	NA	NA	NA	NA	NA	NA	NA	NA	NA	NA	NA	NA	NA	NA	NA	NA	NA	NA	NA	NA	NA	NA	NA	NA	NA	0.016789	966.783	4	NA	NA	NA	NA	NA	NA	tr|A0A140NGN0|A0A140NGN0_ECOBD
AGLTHISILSDALSEPSR	2	0.0120318	934.87	1	NA	NA	NA	NA	NA	NA	NA	NA	NA	NA	NA	NA	NA	NA	NA	NA	NA	NA	NA	NA	NA	NA	NA	NA	NA	NA	NA	NA	NA	NA	NA	NA	NA	tr|A0A140N9A6|A0A140N9A6_ECOBD
AGLTSTEIAAR	2	0.000663074	545.6	1	NA	NA	NA	0.000497619	545.59	1	0.000821926	546.29	1	NA	NA	NA	NA	NA	NA	0.000876794	545.59	1	0.0087277	545.43	2	0.006643	545.794	7	0.00170754	545.42	1	0.0023467	545.54	1	0.000584294	545.67	1	tr|A0A140NBR8|A0A140NBR8_ECOBD
AGLVAPDETTFNYVK	2	0.00589524	813.35	1	NA	NA	NA	0.000804249	813.69	1	NA	NA	NA	NA	NA	NA	NA	NA	NA	0.00055555	813.38	1	0.000622598	813.26	1	NA	NA	NA	NA	NA	NA	NA	NA	NA	NA	NA	NA	tr|A0A140NE69|A0A140NE69_ECOBD
AGLVDILGASGAENVQGEVQQKLDLFANEK	3	0.0041783	1039.2	1	NA	NA	NA	NA	NA	NA	NA	NA	NA	NA	NA	NA	NA	NA	NA	NA	NA	NA	NA	NA	NA	NA	NA	NA	0.0194549	1039.66	2	NA	NA	NA	NA	NA	NA	tr|A0A140NGE1|A0A140NGE1_ECOBD
AGMAVGLAGLFIEAHPDPEHAK	3	0.00199531	745.33	1	0.00163763	745.46	1	0.00790208	745.01	1	NA	NA	NA	NA	NA	NA	NA	NA	NA	NA	NA	NA	NA	NA	NA	NA	NA	NA	0.0123808	745.063	15	NA	NA	NA	NA	NA	NA	tr|A0A140N8Q6|A0A140N8Q6_ECOBD
AGMVAGVIVNR	1	NA	NA	NA	NA	NA	NA	0.00486524	1085.82	1	NA	NA	NA	NA	NA	NA	NA	NA	NA	NA	NA	NA	NA	NA	NA	NA	NA	NA	NA	NA	NA	NA	NA	NA	NA	NA	NA	tr|A0A140SSB0|A0A140SSB0_ECOBD
AGMVAGVIVNR	2	0.00210775	544.183	3	0.00285853	544.59	2	0.0151059	544.432	10	0.00537804	544.354	5	0.00122253	544.32	5	0.00832243	544.196	9	0.0135445	544.311	7	0.0196912	544.129	24	0.0194851	544.063	27	0.000953577	544.23	4	0.019717	544.288	12	0.017212	544.21	14	tr|A0A140SSB0|A0A140SSB0_ECOBD
AGMVAGVIVNRTQQEIPNAETMKQTESHAVK	3	0.000931205	1113.46	1	NA	NA	NA	NA	NA	NA	NA	NA	NA	NA	NA	NA	NA	NA	NA	NA	NA	NA	NA	NA	NA	NA	NA	NA	NA	NA	NA	NA	NA	NA	NA	NA	NA	tr|A0A140SSB0|A0A140SSB0_ECOBD
AGNDANRQELLTTLQNLSNDELLPVAR	2	0.000729546	1484.39	1	0.00161427	1483.96	1	NA	NA	NA	NA	NA	NA	NA	NA	NA	NA	NA	NA	NA	NA	NA	NA	NA	NA	NA	NA	NA	NA	NA	NA	NA	NA	NA	NA	NA	NA	tr|A0A140SS67|A0A140SS67_ECOBD
AGNDANRQELLTTLQNLSNDELLPVAR	3	NA	NA	NA	NA	NA	NA	NA	NA	NA	NA	NA	NA	0.00160115	989.758	4	0.00213942	989.81	4	NA	NA	NA	0.0168242	989.758	8	0.0164593	989.653	12	0.00787813	989.795	11	NA	NA	NA	0.00389829	989.975	4	tr|A0A140SS67|A0A140SS67_ECOBD
AGNDHEKEYLVTVDKPITEEFIR	4	0.0150427	678.19	1	NA	NA	NA	NA	NA	NA	NA	NA	NA	NA	NA	NA	NA	NA	NA	NA	NA	NA	NA	NA	NA	NA	NA	NA	NA	NA	NA	NA	NA	NA	NA	NA	NA	tr|A0A140SS74|A0A140SS74_ECOBD
AGNKGAEAALTALEMINVLK	2	0.00273408	1007.9	4	0.0160151	1008.32	6	0.00667417	1008.26	6	NA	NA	NA	NA	NA	NA	NA	NA	NA	NA	NA	NA	NA	NA	NA	NA	NA	NA	0.0191956	1008.39	19	NA	NA	NA	NA	NA	NA	tr|A0A140NCU5|A0A140NCU5_ECOBD
AGNKGAEAALTALEMINVLK	3	0.00153479	672.611	7	0.0118769	672.533	12	0.00209839	672.618	5	NA	NA	NA	0.0138867	672.53	5	0.00502311	672.44	13	NA	NA	NA	NA	NA	NA	NA	NA	NA	0.0133863	672.415	56	0.00184419	672.43	1	NA	NA	NA	tr|A0A140NCU5|A0A140NCU5_ECOBD
AGNVAADGVIK	1	0.0119208	1014.92	4	0.0157535	1015.16	3	0.0033524	1015.53	1	0.00519628	1014.55	1	0.00366271	1014.63	1	0.00351775	1014.57	1	0.00822934	1015.29	3	0.00522384	1014.87	1	0.00897076	1014.6	1	NA	NA	NA	0.00539123	1014.74	1	0.00410799	1014.59	1	tr|A0A140NFD7|A0A140NFD7_ECOBD
AGNVAADGVIK	2	0.0187518	508.516	7	0.014176	508.126	10	0.0006801	508.045	2	0.0147404	508.137	4	0.000611303	508.11	1	0.000562946	507.9	1	0.00696863	508.098	5	0.00262378	507.99	1	0.00065612	507.92	1	0.0125255	508.39	1	0.002966	507.87	1	0.000655518	508.24	1	tr|A0A140NFD7|A0A140NFD7_ECOBD
AGNVAADGVIKTK	1	0.0134624	1244.26	3	0.0090463	1243.62	2	0.0112354	1244.6	2	NA	NA	NA	NA	NA	NA	0.00572324	1243.71	1	NA	NA	NA	NA	NA	NA	NA	NA	NA	NA	NA	NA	NA	NA	NA	NA	NA	NA	tr|A0A140NFD7|A0A140NFD7_ECOBD
AGNVAADGVIKTK	2	0.00185249	622.576	9	0.0132026	622.981	15	0.0105023	622.308	4	0.0013026	622.878	4	0.00321478	622.925	4	0.00223666	623.021	15	0.0011422	622.82	3	0.00383009	623.074	8	0.0101478	623.158	14	0.000583221	622.94	2	0.0026101	622.932	10	0.0140039	622.867	12	tr|A0A140NFD7|A0A140NFD7_ECOBD
AGNVAADGVIKTK	3	0.0162348	415.62	2	0.00602215	414.55	1	NA	NA	NA	0.00317869	416.04	1	NA	NA	NA	0.00267839	415.39	1	NA	NA	NA	NA	NA	NA	NA	NA	NA	NA	NA	NA	NA	NA	NA	NA	NA	NA	tr|A0A140NFD7|A0A140NFD7_ECOBD
AGPGSLGPVNMPIPVVIDR	2	0.00764247	945.58	1	0.00294687	945.28	1	0.012841	945.716	5	NA	NA	NA	0.00110125	945.53	3	0.00108409	945.59	4	NA	NA	NA	NA	NA	NA	NA	NA	NA	0.00123999	945.764	5	0.00129156	945.38	1	0.000932213	945.45	1	tr|A0A140NDE0|A0A140NDE0_ECOBD
AGPGSLGPVNMPIPVVIDR	3	NA	NA	NA	0.0124627	630.14	1	NA	NA	NA	NA	NA	NA	NA	NA	NA	0.00630275	630.405	2	NA	NA	NA	NA	NA	NA	NA	NA	NA	0.00156931	630.82	3	NA	NA	NA	NA	NA	NA	tr|A0A140NDE0|A0A140NDE0_ECOBD
AGPLAGYPVVDMGIR	1	0.00245644	1515.62	1	0.0162458	1516.73	2	0.00707971	1516.67	2	0.0114509	1515.91	1	NA	NA	NA	0.00665176	1516.36	2	NA	NA	NA	NA	NA	NA	NA	NA	NA	NA	NA	NA	NA	NA	NA	NA	NA	NA	tr|A0A140N7C7|A0A140N7C7_ECOBD
AGPLAGYPVVDMGIR	2	0.0048979	758.572	6	0.0009311	759.475	2	0.0140074	759.117	12	0.0013038	758.824	5	0.00756352	759.257	3	0.0163625	759.291	7	0.00554684	759.206	8	0.00129228	759.166	5	0.00144269	758.904	8	0.00109501	759.09	4	0.00167321	759.286	7	0.00272892	759.002	9	tr|A0A140N7C7|A0A140N7C7_ECOBD
AGQEHLVAK	2	0.0192728	476.185	2	NA	NA	NA	0.00384075	476.405	2	0.00285309	477.015	2	0.00186757	477.52	2	0.00139106	477.273	3	0.00158317	477.08	2	0.00167511	477.735	2	NA	NA	NA	0.000761882	476.61	1	NA	NA	NA	0.0191423	477.317	4	tr|A0A140NBM7|A0A140NBM7_ECOBD
AGQNAMDATVLEITK	1	NA	NA	NA	0.0179182	1561.62	1	NA	NA	NA	NA	NA	NA	NA	NA	NA	NA	NA	NA	NA	NA	NA	NA	NA	NA	NA	NA	NA	NA	NA	NA	NA	NA	NA	NA	NA	NA	tr|A0A140NB54|A0A140NB54_ECOBD
AGQNAMDATVLEITK	2	0.000792282	781.74	1	0.000333903	781.53	1	0.000306421	781.985	2	0.000419238	781.68	1	NA	NA	NA	0.000319188	782.11	1	0.000439997	781.7	1	0.000400214	781.87	1	NA	NA	NA	NA	NA	NA	0.000367546	781.72	1	0.000381378	782.31	1	tr|A0A140NB54|A0A140NB54_ECOBD
AGQNAMDATVLEITKDGVR	2	0.0005146	995.815	2	0.000502401	994.93	1	0.000373536	995.32	2	NA	NA	NA	0.00262017	995.92	2	0.000567552	995.96	2	NA	NA	NA	0.0164339	994.53	1	NA	NA	NA	NA	NA	NA	0.000815169	995.32	1	0.000611985	995.39	1	tr|A0A140NB54|A0A140NB54_ECOBD
AGQNAMDATVLEITKDGVR	3	0.00291338	665.07	2	0.00348417	663.54	1	0.00847129	663.95	3	0.0194453	664.036	5	0.00175277	664.03	1	0.0020524	664.49	2	NA	NA	NA	0.00410316	664.42	1	NA	NA	NA	0.00144133	664.37	1	0.0109165	664.027	3	0.00273729	664.09	2	tr|A0A140NB54|A0A140NB54_ECOBD
AGQPAQQSDLINVAQLTAQYYVLKPEAGNAEHAVK	3	0.00150846	1241.9	5	0.00144932	1242.05	4	0.0017822	1242.53	3	NA	NA	NA	NA	NA	NA	NA	NA	NA	NA	NA	NA	NA	NA	NA	NA	NA	NA	0.00124671	1242.22	7	NA	NA	NA	NA	NA	NA	tr|A0A140NC67|A0A140NC67_ECOBD
AGQPAQQSDLINVAQLTAQYYVLKPEAGNAEHAVK	4	0.0185606	932.79	2	0.00834645	930.94	1	NA	NA	NA	NA	NA	NA	NA	NA	NA	NA	NA	NA	NA	NA	NA	NA	NA	NA	NA	NA	NA	0.0171862	932.087	21	NA	NA	NA	NA	NA	NA	tr|A0A140NC67|A0A140NC67_ECOBD
AGQSVQFDVHQGPK	2	0.00211773	749.427	3	0.000817611	750.57	1	0.00109316	749.48	1	NA	NA	NA	NA	NA	NA	0.000925773	749.61	1	NA	NA	NA	NA	NA	NA	NA	NA	NA	NA	NA	NA	0.000702134	749.705	2	0.0140105	749.765	2	tr|A0A140NBD4|A0A140NBD4_ECOBD
AGQSVQFDVHQGPK	3	NA	NA	NA	0.00205723	500.27	1	NA	NA	NA	NA	NA	NA	NA	NA	NA	NA	NA	NA	NA	NA	NA	NA	NA	NA	NA	NA	NA	NA	NA	NA	NA	NA	NA	NA	NA	NA	tr|A0A140NBD4|A0A140NBD4_ECOBD
AGQTSMIAR	1	NA	NA	NA	NA	NA	NA	0.0163349	934.38	1	0.0172267	934.6	1	0.0171303	934.675	2	0.00520138	934.57	1	0.0103517	934.54	1	0.00879424	934.61	1	0.0185064	935.227	3	0.014645	934.54	1	0.0115352	934.595	2	0.00638585	934.625	2	tr|A0A140N821|A0A140N821_ECOBD
AGQTSMIAR	2	0.0154885	468.318	10	0.0136893	468.267	3	0.00594717	468.104	5	0.00105235	468.225	4	0.00842018	467.986	17	0.00106365	467.98	2	0.00122862	468.322	6	0.0151486	468.274	17	0.0139387	468.09	24	0.00173346	468.03	1	0.00171805	468.224	7	0.000943163	468.332	5	tr|A0A140N821|A0A140N821_ECOBD
AGQTSMIARLEK	2	0.00139044	653.055	2	0.00212722	652.98	2	0.000997814	653.16	1	0.0153845	653.008	4	0.00136062	653.404	5	0.00144363	653.673	4	0.00271004	653.14	3	0.00132801	653.17	4	0.0143964	653.275	17	0.000856557	653.12	1	0.00150065	652.713	3	0.00118941	653.37	6	tr|A0A140N821|A0A140N821_ECOBD
AGQTSMIARLEK	3	NA	NA	NA	NA	NA	NA	NA	NA	NA	NA	NA	NA	0.0016242	436.175	2	0.0163357	435.88	1	NA	NA	NA	NA	NA	NA	NA	NA	NA	0.00829388	435.95	1	NA	NA	NA	NA	NA	NA	tr|A0A140N821|A0A140N821_ECOBD
AGQYAYR	1	0.0157511	828.38	1	0.0192195	828.35	1	0.0126612	828.325	2	0.0102186	828.505	2	NA	NA	NA	0.00490024	828.58	1	0.0139291	828.51	1	NA	NA	NA	0.00884144	828.53	1	0.011224	828.46	1	NA	NA	NA	0.00636482	828.58	1	tr|A0A140NBS1|A0A140NBS1_ECOBD
AGQYAYR	2	NA	NA	NA	NA	NA	NA	0.0192329	414.71	1	0.00435484	414.785	2	NA	NA	NA	NA	NA	NA	0.0177299	414.06	1	0.0157837	415.03	1	NA	NA	NA	0.00506566	414.8	1	NA	NA	NA	0.000795123	414.81	1	tr|A0A140NBS1|A0A140NBS1_ECOBD
AGREAGVYMR	2	0.00998303	555.73	16	0.0175469	555.456	10	0.0135132	555.528	8	0.00412449	555.595	6	0.0127154	555.539	15	0.00133864	555.606	5	0.00287414	555.553	4	0.0149832	555.794	15	0.0141914	555.569	25	0.00112772	555.38	1	0.0168664	555.597	16	0.0171491	555.656	39	tr|A0A140NDB6|A0A140NDB6_ECOBD
AGSGALTLGQPNSPGVPADFAK	2	0.000804136	1028.88	2	0.000422934	1029.51	1	0.000335411	1029.7	1	0.00049078	1028.73	1	0.00038213	1028.98	1	0.000869484	1028.74	2	0.000726611	1028.35	2	0.000481044	1029.12	2	0.000337968	1028.7	1	0.000550735	1029.07	2	0.00064906	1028.27	1	0.00055201	1028.85	1	tr|A0A140NDH1|A0A140NDH1_ECOBD
AGSGALTLGQPNSPGVPADFAK	3	NA	NA	NA	NA	NA	NA	NA	NA	NA	NA	NA	NA	NA	NA	NA	NA	NA	NA	0.00372335	685.95	1	NA	NA	NA	0.00287204	686.15	1	0.00123234	685.93	1	NA	NA	NA	NA	NA	NA	tr|A0A140NDH1|A0A140NDH1_ECOBD
AGTEVAAAHAGWR	2	0.00254103	649.61	2	NA	NA	NA	NA	NA	NA	NA	NA	NA	NA	NA	NA	NA	NA	NA	NA	NA	NA	NA	NA	NA	NA	NA	NA	NA	NA	NA	NA	NA	NA	NA	NA	NA	tr|A0A140N4G1|A0A140N4G1_ECOBD
AGTGGDEAALFAGDLFR	1	NA	NA	NA	NA	NA	NA	0.00468409	1667.65	1	NA	NA	NA	NA	NA	NA	NA	NA	NA	NA	NA	NA	NA	NA	NA	NA	NA	NA	NA	NA	NA	NA	NA	NA	NA	NA	NA	tr|A0A140NAI0|A0A140NAI0_ECOBD
AGTGGDEAALFAGDLFR	2	0.000654548	835.195	2	0.000595705	835.275	2	0.00104072	834.803	4	0.000775467	835.085	2	0.000562694	834.5	1	0.000379411	835.28	1	0.000757423	835.17	1	0.000892859	835.217	3	0.0117007	835.283	3	NA	NA	NA	0.000621511	835.435	2	0.000519427	835.12	1	tr|A0A140NAI0|A0A140NAI0_ECOBD
AGTGGDEAALFAGDLFR	3	0.00308615	557.03	1	0.00770249	557.01	1	NA	NA	NA	NA	NA	NA	NA	NA	NA	NA	NA	NA	NA	NA	NA	NA	NA	NA	NA	NA	NA	NA	NA	NA	NA	NA	NA	NA	NA	NA	tr|A0A140NAI0|A0A140NAI0_ECOBD
AGTHDSHGAPLGDAEIALTR	2	NA	NA	NA	0.00109316	994.93	1	0.00110075	995.21	1	NA	NA	NA	NA	NA	NA	NA	NA	NA	NA	NA	NA	NA	NA	NA	NA	NA	NA	0.00812427	995.195	4	NA	NA	NA	NA	NA	NA	tr|A0A140N810|A0A140N810_ECOBD
AGTHDSHGAPLGDAEIALTR	3	0.00311002	664.085	2	0.00114306	663.63	1	0.00116348	663.58	1	0.0163682	664.418	8	NA	NA	NA	0.00399335	664.595	2	0.0172392	664.502	15	NA	NA	NA	NA	NA	NA	0.00120634	664.011	11	NA	NA	NA	NA	NA	NA	tr|A0A140N810|A0A140N810_ECOBD
AGTKAGNKGAEAALTALEMINVLK	2	8.29794e-05	1186.58	2	0.000317578	1186.52	1	NA	NA	NA	NA	NA	NA	NA	NA	NA	NA	NA	NA	NA	NA	NA	NA	NA	NA	NA	NA	NA	NA	NA	NA	NA	NA	NA	NA	NA	NA	tr|A0A140NCU5|A0A140NCU5_ECOBD
AGTKAGNKGAEAALTALEMINVLK	3	0.00147779	791.45	2	0.00209531	791.526	5	0.0158191	791.913	9	NA	NA	NA	0.00306829	791.915	11	0.00122636	792.094	21	NA	NA	NA	NA	NA	NA	NA	NA	NA	NA	NA	NA	NA	NA	NA	NA	NA	NA	tr|A0A140NCU5|A0A140NCU5_ECOBD
AGTKAGNKGAEAALTALEMINVLK	4	0.0130588	594.04	1	NA	NA	NA	NA	NA	NA	NA	NA	NA	0.019394	594.072	9	0.0113253	594.133	8	NA	NA	NA	NA	NA	NA	NA	NA	NA	NA	NA	NA	NA	NA	NA	NA	NA	NA	tr|A0A140NCU5|A0A140NCU5_ECOBD
AGVC[57]YSMLDTINSR	2	0.000758857	793.89	1	NA	NA	NA	NA	NA	NA	NA	NA	NA	NA	NA	NA	NA	NA	NA	NA	NA	NA	NA	NA	NA	NA	NA	NA	NA	NA	NA	NA	NA	NA	NA	NA	NA	tr|A0A140NBR4|A0A140NBR4_ECOBD
AGVDVLGISTDKPEK	2	0.000475868	766.06	1	0.000459728	766.26	1	0.0129193	765.38	3	0.000904147	765.565	2	0.000522535	765.37	1	0.00044577	765.38	1	0.00064091	765.11	1	0.000522919	765.86	1	0.000770308	766.2	1	NA	NA	NA	0.000684037	765.53	2	0.000558712	766.33	1	tr|A0A140N7E4|A0A140N7E4_ECOBD
AGVDVLGISTDKPEK	3	NA	NA	NA	0.00311648	511.37	1	NA	NA	NA	NA	NA	NA	NA	NA	NA	0.0020971	510.8	1	NA	NA	NA	NA	NA	NA	NA	NA	NA	NA	NA	NA	NA	NA	NA	NA	NA	NA	tr|A0A140N7E4|A0A140N7E4_ECOBD
AGVDVLGISTDKPEKLSR	2	0.00125207	943.255	4	0.00124147	943.5	3	0.0010911	943.467	3	0.00120642	943.31	1	0.00112142	943.36	3	0.000733074	943.663	3	NA	NA	NA	NA	NA	NA	NA	NA	NA	0.000668511	943.81	1	0.00101653	943.365	2	NA	NA	NA	tr|A0A140N7E4|A0A140N7E4_ECOBD
AGVDVLGISTDKPEKLSR	3	0.00422372	629.322	4	0.00756068	629.115	2	0.00171532	629.17	1	0.0141482	629.542	17	0.0148782	629.612	4	0.00147213	629.423	3	0.0163155	629.06	2	0.0170071	629.362	4	0.0173889	629.27	19	NA	NA	NA	0.0138382	629.493	6	0.00270612	629.455	4	tr|A0A140N7E4|A0A140N7E4_ECOBD
AGVDVLGISTDKPEKLSR	4	0.0142724	472.23	1	0.0158716	472.43	1	0.0186076	472.63	1	NA	NA	NA	0.0118715	472.38	1	NA	NA	NA	NA	NA	NA	NA	NA	NA	NA	NA	NA	0.0115811	472.47	1	NA	NA	NA	NA	NA	NA	tr|A0A140N7E4|A0A140N7E4_ECOBD
AGVEAGRGLWEFR	2	0.00491639	725.033	3	0.00524182	724.46	2	0.0133199	724.75	5	NA	NA	NA	0.00816411	724.952	16	0.0149761	724.821	11	NA	NA	NA	0.0106411	724.847	4	0.0170242	724.653	19	NA	NA	NA	0.0186004	724.746	24	0.0183929	724.784	28	tr|A0A140N3G7|A0A140N3G7_ECOBD
AGVEAGRGLWEFR	3	0.00222164	483.587	3	0.00338317	483.593	3	0.00793906	483.26	4	NA	NA	NA	0.0144028	483.599	16	0.00254911	483.512	9	NA	NA	NA	0.00928622	483.635	4	0.0121265	483.617	18	NA	NA	NA	0.00795756	483.556	19	0.0188665	483.645	28	tr|A0A140N3G7|A0A140N3G7_ECOBD
AGVEVDDR	2	0.0196597	430.93	2	0.0101328	430.803	3	0.0093186	431.005	2	0.0153445	431.43	2	NA	NA	NA	NA	NA	NA	0.0069982	430.39	1	0.00918853	430.18	1	0.00757468	430.8	1	NA	NA	NA	0.0110099	430.32	1	NA	NA	NA	tr|A0A140NBS3|A0A140NBS3_ECOBD
AGVEVDDRGFIR	2	NA	NA	NA	0.000897061	668.61	1	0.000743927	668.33	1	0.0106028	667.62	2	NA	NA	NA	0.00335186	668.21	1	NA	NA	NA	NA	NA	NA	NA	NA	NA	0.0115412	667.77	2	NA	NA	NA	NA	NA	NA	tr|A0A140NBS3|A0A140NBS3_ECOBD
AGVEVDDRGFIR	3	0.00195405	445.67	1	NA	NA	NA	NA	NA	NA	NA	NA	NA	NA	NA	NA	NA	NA	NA	NA	NA	NA	NA	NA	NA	NA	NA	NA	0.00167338	445.64	1	NA	NA	NA	NA	NA	NA	tr|A0A140NBS3|A0A140NBS3_ECOBD
AGVLAEVR	1	0.0115553	814.647	6	0.0137216	814.925	2	0.00945982	814.49	4	0.0103332	814.562	4	0.00521419	815.13	2	0.00901868	814.49	2	0.00467385	814.55	1	0.0153421	814.625	2	0.0194738	814.5	2	0.0112329	814.547	12	0.0101771	814.71	4	0.00632443	814.59	2	tr|A0A140N8B4|A0A140N8B4_ECOBD
AGVLAEVR	2	0.0120732	408.039	7	0.0098459	408.02	3	0.0165797	408.077	11	0.0196366	408.076	27	0.0109795	408.118	4	0.0166549	408.188	4	0.0181043	408.08	1	0.0184329	408.06	3	0.00609568	408.053	7	0.00383556	407.944	14	0.00137647	408.01	4	0.000833896	408.135	2	tr|A0A140N8B4|A0A140N8B4_ECOBD
AGVLAEVRR	2	0.00952187	485.887	3	NA	NA	NA	0.0146913	485.85	3	0.00952245	486.167	6	0.0061005	486.197	3	0.0127264	486.108	6	0.00525955	486.12	2	0.0044506	486.237	3	0.0120472	485.993	3	0.0144491	486.58	2	0.0186321	486.257	6	0.0167241	486.126	11	tr|A0A140N8B4|A0A140N8B4_ECOBD
AGVLESSFVAEVK	2	0.0120313	668.65	1	NA	NA	NA	0.000499883	668.71	1	NA	NA	NA	NA	NA	NA	NA	NA	NA	0.00107379	668.79	2	0.000676594	669.43	1	0.00464609	669.01	1	NA	NA	NA	NA	NA	NA	NA	NA	NA	tr|A0A140NI72|A0A140NI72_ECOBD
AGVNGLFTDFPDKAVK	2	0.0073769	840.81	1	NA	NA	NA	NA	NA	NA	NA	NA	NA	NA	NA	NA	NA	NA	NA	NA	NA	NA	NA	NA	NA	NA	NA	NA	0.000664787	840.14	1	0.00119124	840.28	1	0.00097996	840.42	1	tr|A0A140N802|A0A140N802_ECOBD
AGVNGLFTDFPDKAVK	3	0.0182815	560.58	1	NA	NA	NA	NA	NA	NA	NA	NA	NA	NA	NA	NA	NA	NA	NA	NA	NA	NA	NA	NA	NA	NA	NA	NA	0.00142058	560.55	1	0.00161482	560.22	1	0.00634321	560.6	1	tr|A0A140N802|A0A140N802_ECOBD
AGVPC[57]VPGSDGPLGDDMDKNR	2	0.000567014	1079.03	1	0.000973893	1079.38	2	0.000720346	1079.71	2	0.000580223	1079.86	1	NA	NA	NA	0.000490196	1079.27	1	NA	NA	NA	NA	NA	NA	NA	NA	NA	0.000393029	1079.36	1	0.000499117	1079.17	1	NA	NA	NA	tr|A0A140N7J9|A0A140N7J9_ECOBD
AGVPC[57]VPGSDGPLGDDMDKNR	3	NA	NA	NA	NA	NA	NA	NA	NA	NA	0.00318574	719.94	1	NA	NA	NA	0.0102977	720.4	1	NA	NA	NA	NA	NA	NA	NA	NA	NA	NA	NA	NA	NA	NA	NA	0.00798937	720.16	1	tr|A0A140N7J9|A0A140N7J9_ECOBD
AGVYDKNKLFGVTTLDIIR	2	0.00827314	1062.82	6	0.0137449	1062.63	6	0.0044661	1062.95	8	NA	NA	NA	NA	NA	NA	NA	NA	NA	NA	NA	NA	NA	NA	NA	NA	NA	NA	0.00663984	1063.34	1	NA	NA	NA	NA	NA	NA	tr|A0A140N775|A0A140N775_ECOBD
AGVYDKNKLFGVTTLDIIR	3	0.0164235	708.993	6	0.00768784	708.898	9	0.00197341	708.855	6	NA	NA	NA	0.0195892	708.841	87	0.0179042	708.783	167	NA	NA	NA	NA	NA	NA	NA	NA	NA	0.00233943	708.752	16	0.00551153	708.95	7	NA	NA	NA	tr|A0A140N775|A0A140N775_ECOBD
AGVYDKNKLFGVTTLDIIR	4	NA	NA	NA	NA	NA	NA	NA	NA	NA	NA	NA	NA	NA	NA	NA	NA	NA	NA	NA	NA	NA	NA	NA	NA	NA	NA	NA	0.0150412	531.9	1	NA	NA	NA	NA	NA	NA	tr|A0A140N775|A0A140N775_ECOBD
AGWC[57]ADYNEPTSFLNTMLSNSSMNTAHYK	3	0.00153912	1104.54	3	0.00183154	1104.5	3	0.0132363	1104.61	6	NA	NA	NA	NA	NA	NA	0.0011118	1104.75	1	NA	NA	NA	0.00225892	1104.96	3	NA	NA	NA	0.0023857	1104.74	12	NA	NA	NA	NA	NA	NA	tr|A0A140ND02|A0A140ND02_ECOBD
AGYAEDEVVAVSK	2	0.00053695	670.11	1	0.000714554	669.98	2	NA	NA	NA	NA	NA	NA	0.000469988	669.82	1	0.000345378	669.76	1	0.000743446	669.59	1	0.00055732	668.62	1	0.000484766	669.85	1	0.00406922	670.22	1	NA	NA	NA	0.000499023	669.66	1	tr|A0A140N4H5|A0A140N4H5_ECOBD
AGYGAEAIEDDAK	2	0.000943553	654.88	1	NA	NA	NA	NA	NA	NA	NA	NA	NA	NA	NA	NA	NA	NA	NA	NA	NA	NA	NA	NA	NA	NA	NA	NA	NA	NA	NA	NA	NA	NA	NA	NA	NA	tr|A0A140NAV3|A0A140NAV3_ECOBD
AGYSLVVADR	2	0.0150135	526.18	1	NA	NA	NA	NA	NA	NA	NA	NA	NA	NA	NA	NA	NA	NA	NA	NA	NA	NA	NA	NA	NA	NA	NA	NA	NA	NA	NA	NA	NA	NA	NA	NA	NA	tr|A0A140N5J6|A0A140N5J6_ECOBD
AGYVTAVR	1	NA	NA	NA	0.0159091	837.43	1	0.0120556	836.48	1	0.00774017	836.51	1	NA	NA	NA	NA	NA	NA	NA	NA	NA	NA	NA	NA	NA	NA	NA	0.0147502	836.58	1	NA	NA	NA	NA	NA	NA	tr|A0A140NF33|A0A140NF33_ECOBD
AGYVTAVR	2	0.0165929	419.113	3	0.00125399	419.57	1	0.000715409	418.74	1	0.000998765	418.83	1	NA	NA	NA	NA	NA	NA	NA	NA	NA	NA	NA	NA	NA	NA	NA	0.00199714	418.77	1	NA	NA	NA	NA	NA	NA	tr|A0A140NF33|A0A140NF33_ECOBD
AHEGSTGFIPAGMDGNAEVIGAYAWAHEMSSGK	3	0.00193541	1117.34	5	0.00137603	1117.21	3	0.0019028	1117.37	2	NA	NA	NA	NA	NA	NA	NA	NA	NA	NA	NA	NA	NA	NA	NA	NA	NA	NA	NA	NA	NA	NA	NA	NA	NA	NA	NA	tr|A0A140NEF7|A0A140NEF7_ECOBD
AHIEKQAGELQEK	2	0.0043955	741.342	13	0.000868742	741.388	5	0.00151873	741.378	8	NA	NA	NA	0.00138442	741.543	4	0.000773028	741.015	2	NA	NA	NA	NA	NA	NA	NA	NA	NA	NA	NA	NA	0.00103476	741.68	2	NA	NA	NA	tr|A0A140N6Z9|A0A140N6Z9_ECOBD
AHIEKQAGELQEK	3	0.0146945	494.45	1	0.00193001	494.58	1	0.00216002	495.25	1	NA	NA	NA	0.0013782	494.81	1	NA	NA	NA	NA	NA	NA	NA	NA	NA	NA	NA	NA	NA	NA	NA	NA	NA	NA	NA	NA	NA	tr|A0A140N6Z9|A0A140N6Z9_ECOBD
AHIVATNPPFGSAAGTNITR	2	0.000416401	998.18	1	NA	NA	NA	0.000628677	998.13	1	NA	NA	NA	NA	NA	NA	NA	NA	NA	NA	NA	NA	NA	NA	NA	NA	NA	NA	NA	NA	NA	NA	NA	NA	NA	NA	NA	tr|A0A140NE26|A0A140NE26_ECOBD
AHIVATNPPFGSAAGTNITR	3	0.00133597	665.91	1	NA	NA	NA	NA	NA	NA	NA	NA	NA	0.00119648	666.14	1	NA	NA	NA	NA	NA	NA	NA	NA	NA	NA	NA	NA	NA	NA	NA	NA	NA	NA	NA	NA	NA	tr|A0A140NE26|A0A140NE26_ECOBD
AHKDLDLAK	2	0.0196825	505.729	8	0.00378168	505.93	1	0.00759204	506.15	4	0.00951707	506.164	12	NA	NA	NA	0.00170733	505.955	2	0.0173505	505.917	7	0.00271137	505.88	1	NA	NA	NA	0.00752838	506.108	6	0.00266388	505.84	1	NA	NA	NA	tr|A0A140NI98|A0A140NI98_ECOBD
AHPDVELYTASIDQGLNEHGYIIPGLGDAGDKIFGTK	3	0.0016636	1305.07	3	0.0150337	1305.23	4	NA	NA	NA	NA	NA	NA	NA	NA	NA	NA	NA	NA	NA	NA	NA	NA	NA	NA	NA	NA	NA	NA	NA	NA	NA	NA	NA	NA	NA	NA	tr|A0A140N751|A0A140N751_ECOBD
AHPDVELYTASIDQGLNEHGYIIPGLGDAGDKIFGTK	4	0.0169562	979.23	2	NA	NA	NA	NA	NA	NA	NA	NA	NA	NA	NA	NA	NA	NA	NA	NA	NA	NA	NA	NA	NA	NA	NA	NA	NA	NA	NA	NA	NA	NA	NA	NA	NA	tr|A0A140N751|A0A140N751_ECOBD
AHQQQFDGWVNEALAAQK	2	0.00121216	1021.65	7	0.00259334	1021.25	10	0.00223231	1021.32	6	0.00147235	1021.59	28	0.0176803	1021.61	5	0.00115038	1022.07	11	NA	NA	NA	0.000860954	1021.75	5	0.000872937	1021.77	4	0.000837735	1021.44	7	0.000851269	1021.49	5	0.00166988	1021.87	5	tr|A0A140N6Q3|A0A140N6Q3_ECOBD
AHQQQFDGWVNEALAAQK	3	0.00547345	681.61	4	0.00533434	682.035	8	0.0165073	681.78	5	0.0132245	681.343	40	0.00132197	681.902	5	0.00149382	681.464	7	NA	NA	NA	0.00730147	681.615	8	0.00245781	681.67	4	0.00134093	681.355	6	0.00271716	681.93	4	0.00293654	681.786	5	tr|A0A140N6Q3|A0A140N6Q3_ECOBD
AHVKGESTEALLPNMVATSLAK	2	0.000959764	1134.51	2	0.000888482	1134.71	1	0.00124587	1135.31	1	NA	NA	NA	NA	NA	NA	NA	NA	NA	NA	NA	NA	NA	NA	NA	NA	NA	NA	NA	NA	NA	NA	NA	NA	NA	NA	NA	tr|A0A140N2U8|A0A140N2U8_ECOBD
AHVKGESTEALLPNMVATSLAK	3	0.00202662	756.97	2	NA	NA	NA	0.00384341	757.59	1	NA	NA	NA	NA	NA	NA	0.01061	756.615	4	NA	NA	NA	NA	NA	NA	NA	NA	NA	0.00145071	756.665	12	0.00771981	756.77	1	NA	NA	NA	tr|A0A140N2U8|A0A140N2U8_ECOBD
AHVKGESTEALLPNMVATSLAK	4	NA	NA	NA	NA	NA	NA	NA	NA	NA	NA	NA	NA	NA	NA	NA	NA	NA	NA	NA	NA	NA	NA	NA	NA	NA	NA	NA	0.0194594	567.96	2	NA	NA	NA	NA	NA	NA	tr|A0A140N2U8|A0A140N2U8_ECOBD
AHYVLMNVEAPQEVIDELETTFR	2	0.00111688	1353.54	8	0.000567213	1353.01	4	0.00099538	1352.98	4	NA	NA	NA	NA	NA	NA	NA	NA	NA	NA	NA	NA	NA	NA	NA	NA	NA	NA	NA	NA	NA	NA	NA	NA	NA	NA	NA	tr|A0A140NGG7|A0A140NGG7_ECOBD
AHYVLMNVEAPQEVIDELETTFR	3	0.000944701	902.655	4	0.0027995	902.794	9	0.00543154	902.534	11	NA	NA	NA	0.00213801	902.879	20	0.0165444	902.602	41	NA	NA	NA	NA	NA	NA	NA	NA	NA	NA	NA	NA	NA	NA	NA	NA	NA	NA	tr|A0A140NGG7|A0A140NGG7_ECOBD
AIAEHTDLPQILYNVPSR	2	NA	NA	NA	0.000692401	1019.18	1	0.00198205	1020.27	3	0.000583879	1019.61	2	0.000843194	1020.09	1	0.000588909	1019.38	2	0.00134789	1019.61	2	0.000770374	1019.71	3	0.000493933	1019.37	1	0.000591313	1019.6	2	0.000671053	1019.5	2	0.000424402	1019.72	1	tr|A0A140N770|A0A140N770_ECOBD
AIAEHTDLPQILYNVPSR	3	0.00197756	680.86	2	NA	NA	NA	NA	NA	NA	0.00345434	680.298	5	0.00139911	679.95	1	0.0015076	680.44	2	0.0155103	680.16	14	0.00924694	680.306	12	0.00279121	679.916	9	0.00161834	680.11	4	0.0024671	680.08	6	0.00381412	680.358	6	tr|A0A140N770|A0A140N770_ECOBD
AIAEHTDLPQILYNVPSRTGC[57]DLLPETVGR	3	0.00179353	1113.11	5	0.00766367	1113.02	6	0.00850212	1113.34	7	NA	NA	NA	0.0102742	1113.15	6	0.00146029	1113.05	5	NA	NA	NA	0.0126958	1113.44	1	0.00327624	1113.04	9	0.012247	1113.43	2	NA	NA	NA	NA	NA	NA	tr|A0A140N770|A0A140N770_ECOBD
AIAEHTDLPQILYNVPSRTGC[57]DLLPETVGR	4	0.0182259	835.39	1	NA	NA	NA	NA	NA	NA	NA	NA	NA	NA	NA	NA	NA	NA	NA	NA	NA	NA	NA	NA	NA	NA	NA	NA	0.0124567	835.78	1	NA	NA	NA	NA	NA	NA	tr|A0A140N770|A0A140N770_ECOBD
AIAEQLK	1	0.0156494	773.005	4	0.00347598	772.49	1	NA	NA	NA	0.0181564	772.447	3	0.0185545	773.56	1	NA	NA	NA	0.00792223	772.62	2	0.0162669	772.58	1	NA	NA	NA	NA	NA	NA	0.0175866	772.49	1	0.0113743	772.53	1	tr|A0A140N4L0|A0A140N4L0_ECOBD
AIAEQLKYTGNK	1	NA	NA	NA	0.00833736	1336.59	1	0.0117172	1335.63	1	NA	NA	NA	NA	NA	NA	NA	NA	NA	NA	NA	NA	NA	NA	NA	NA	NA	NA	NA	NA	NA	NA	NA	NA	NA	NA	NA	tr|A0A140N4L0|A0A140N4L0_ECOBD
AIAEQLKYTGNK	2	0.00274601	669.232	4	0.0171444	668.553	3	0.000892629	669.72	1	0.00122234	668.557	3	0.000915743	668.7	1	0.000653357	668.705	2	0.00149178	669.008	4	0.000824745	668.81	1	NA	NA	NA	0.00082333	668.52	2	0.00103546	668.64	3	0.000851063	668.855	2	tr|A0A140N4L0|A0A140N4L0_ECOBD
AIAEQLKYTGNK	3	NA	NA	NA	NA	NA	NA	0.0149151	446.41	1	NA	NA	NA	NA	NA	NA	NA	NA	NA	NA	NA	NA	NA	NA	NA	NA	NA	NA	NA	NA	NA	NA	NA	NA	NA	NA	NA	tr|A0A140N4L0|A0A140N4L0_ECOBD
AIAEQLKYTGNKDAAAAVGK	2	0.00269976	1010.47	10	0.0162372	1010.64	23	0.0087198	1010.6	9	0.00174729	1010.58	17	0.0011808	1010.77	6	0.000576304	1010.58	7	0.00197601	1010.45	10	0.000660447	1010.47	1	NA	NA	NA	0.000587289	1010.35	2	0.00101165	1010.42	9	0.000682617	1010.47	10	tr|A0A140N4L0|A0A140N4L0_ECOBD
AIAEQLKYTGNKDAAAAVGK	3	0.0183698	674.284	21	0.0153564	674.082	37	0.00210777	674.318	11	0.0162905	674.195	49	0.00158866	674.207	15	0.0112676	674.31	17	0.00956619	674.202	31	0.0176209	674.316	36	0.0151201	674.204	30	0.00132567	674.01	6	0.0113313	674.247	35	0.0191737	674.444	28	tr|A0A140N4L0|A0A140N4L0_ECOBD
AIAEQLKYTGNKDAAAAVGK	4	0.0198726	507.06	2	NA	NA	NA	NA	NA	NA	0.0162201	505.947	3	0.0143612	506.06	1	NA	NA	NA	NA	NA	NA	NA	NA	NA	NA	NA	NA	0.0143372	505.84	1	NA	NA	NA	NA	NA	NA	tr|A0A140N4L0|A0A140N4L0_ECOBD
AIAESIGIHVEK	2	0.00760389	634.267	3	0.00847161	633.993	3	0.00715914	633.81	1	NA	NA	NA	NA	NA	NA	NA	NA	NA	NA	NA	NA	NA	NA	NA	NA	NA	NA	0.000769935	634.157	3	NA	NA	NA	NA	NA	NA	tr|A0A140N8S8|A0A140N8S8_ECOBD
AIAETLAAR	1	0.0112557	915.408	6	0.00311317	915.46	1	0.0142257	915.52	1	0.0109297	915.68	1	0.00506729	915.71	1	0.00902787	915.54	1	0.0170673	915.6	1	0.0190732	915.67	1	0.0149677	915.55	1	NA	NA	NA	0.0172126	915.697	3	0.0137916	915.713	3	tr|A0A140ND23|A0A140ND23_ECOBD
AIAETLAAR	2	0.0101095	458.173	3	0.00525069	459.245	2	NA	NA	NA	0.00239229	458.795	4	0.000716055	459.105	2	0.00086626	458.485	2	0.000931505	458.44	1	0.000773275	458.645	2	0.0189225	458.841	16	NA	NA	NA	0.0182237	458.78	9	0.000811284	458.55	4	tr|A0A140ND23|A0A140ND23_ECOBD
AIAFAVGK	1	0.00749074	776.42	1	0.0130241	777.61	1	0.00944391	776.39	1	0.00929232	776.59	1	NA	NA	NA	0.00485059	777.58	1	0.00986464	776.59	1	NA	NA	NA	NA	NA	NA	0.0114039	776.55	2	0.0132406	776.55	1	0.0124683	776.63	1	tr|A0A140N9T5|A0A140N9T5_ECOBD
AIAGDSVSGLGTGGMSTK	2	0.000567477	805.75	1	0.000362773	805.79	2	0.000285155	806.19	1	0.000583069	805.19	1	0.000237329	805.21	1	0.000175248	805.08	1	0.000306714	805.7	1	0.000244866	805.08	1	0.000303552	805.58	1	0.000196262	806.01	1	NA	NA	NA	0.000310103	804.59	1	tr|A0A140NAM8|A0A140NAM8_ECOBD
AIALIELK	2	0.000777354	436.005	2	0.000695129	436.12	1	0.000738593	436.075	2	0.000815793	436.11	1	0.000593679	436.12	1	0.000857076	436.11	2	NA	NA	NA	0.000763421	436.07	1	NA	NA	NA	NA	NA	NA	0.000682264	436.05	1	0.000638839	436.04	1	tr|A0A140NAM6|A0A140NAM6_ECOBD
AIAQVGTISANSDETVGK	2	0.018898	881.488	36	0.00874088	881.501	18	0.0122503	881.643	10	0.000801943	880.96	2	0.000368772	881.29	1	0.000432456	881.403	3	0.0142262	881.652	5	0.000519469	881.55	2	0.00042998	881.22	1	0.00938518	881.931	28	0.000436992	881.45	2	0.000394063	881.83	1	tr|A0A140NH65|A0A140NH65_ECOBD
AIAQVGTISANSDETVGKLIAEAMDK	2	0.000952962	1317.07	3	0.000792322	1317.38	2	0.00044379	1316.87	1	NA	NA	NA	NA	NA	NA	NA	NA	NA	NA	NA	NA	NA	NA	NA	NA	NA	NA	0.000331544	1316.74	1	NA	NA	NA	NA	NA	NA	tr|A0A140NH65|A0A140NH65_ECOBD
AIAQVGTISANSDETVGKLIAEAMDK	3	0.00314184	879.115	4	0.00723038	879.064	5	0.0159106	878.97	5	NA	NA	NA	0.00209504	878.73	3	0.00173744	878.462	4	NA	NA	NA	NA	NA	NA	NA	NA	NA	0.00191838	878.755	11	0.00391111	878.628	6	0.00610396	878.819	7	tr|A0A140NH65|A0A140NH65_ECOBD
AIAQVGTISANSDETVGKLIAEAMDKVGK	2	0.000765601	1459.26	1	NA	NA	NA	NA	NA	NA	NA	NA	NA	NA	NA	NA	NA	NA	NA	NA	NA	NA	NA	NA	NA	NA	NA	NA	NA	NA	NA	NA	NA	NA	NA	NA	NA	tr|A0A140NH65|A0A140NH65_ECOBD
AIAQVGTISANSDETVGKLIAEAMDKVGK	3	0.00683767	973.696	8	0.00344763	973.399	10	0.0165945	973.549	7	NA	NA	NA	NA	NA	NA	NA	NA	NA	NA	NA	NA	NA	NA	NA	NA	NA	NA	0.0123687	973.271	23	NA	NA	NA	NA	NA	NA	tr|A0A140NH65|A0A140NH65_ECOBD
AIAQVGTISANSDETVGKLIAEAMDKVGK	4	NA	NA	NA	NA	NA	NA	NA	NA	NA	NA	NA	NA	NA	NA	NA	NA	NA	NA	NA	NA	NA	NA	NA	NA	NA	NA	NA	0.0182419	730.376	14	NA	NA	NA	NA	NA	NA	tr|A0A140NH65|A0A140NH65_ECOBD
AIASDC[57]ADGMTK	1	0.0131553	1239.35	5	0.0115773	1240.13	3	0.0138512	1240.43	2	3.5031e-05	1239.43	1	0.00315918	1239.65	1	0.00288784	1240.57	2	0.00282737	1240.56	2	0.00307976	1240.64	2	0.00539404	1239.43	1	NA	NA	NA	0.0054348	1239.8	1	0.00389316	1240.68	2	tr|A0A140NBS3|A0A140NBS3_ECOBD
AIASDC[57]ADGMTK	2	0.0157108	620.769	25	0.0104714	620.592	9	0.019098	621.118	5	0.00149628	620.365	2	0.000571838	620.62	1	0.000481718	620.61	1	0.00258175	620.622	4	0.00275268	620.56	2	0.000613098	621.36	1	NA	NA	NA	0.00307466	621.06	3	0.000605911	620.56	2	tr|A0A140NBS3|A0A140NBS3_ECOBD
AIASDC[57]ADGMTKLIFDKESHR	3	0.00227786	789.377	6	0.0196742	789.411	8	0.0188022	789.446	10	NA	NA	NA	0.0111481	789.646	18	0.0157008	789.491	20	NA	NA	NA	NA	NA	NA	0.0115098	789.41	1	0.00118628	789.57	1	0.00867504	789.86	1	0.00431128	789.698	5	tr|A0A140NBS3|A0A140NBS3_ECOBD
AIATPDRAEFDQWVAK	2	0.00125803	909.98	2	0.000873333	910.18	1	NA	NA	NA	0.00304444	909.803	3	NA	NA	NA	0.000779818	910.39	1	NA	NA	NA	NA	NA	NA	NA	NA	NA	0.000914731	910.02	2	0.000639162	909.86	1	0.000649264	909.75	1	tr|A0A140NCS6|A0A140NCS6_ECOBD
AIATPDRAEFDQWVAK	3	NA	NA	NA	NA	NA	NA	NA	NA	NA	0.00271967	606.93	1	NA	NA	NA	0.00212061	606.85	1	NA	NA	NA	NA	NA	NA	NA	NA	NA	0.0179843	607.505	2	NA	NA	NA	NA	NA	NA	tr|A0A140NCS6|A0A140NCS6_ECOBD
AIAVQAYQTLGC[57]AGMAR	2	0.000343988	891.21	1	NA	NA	NA	NA	NA	NA	0.000379317	890.96	1	0.000373541	891.87	1	0.000342868	891.35	1	NA	NA	NA	0.000369774	892.23	1	0.000676031	891.26	1	0.000462307	891.27	2	0.000543309	891.507	3	0.000310424	891.65	2	tr|A0A140NDF0|A0A140NDF0_ECOBD
AIDDAAAGKPFDTSLLETLEGLAHR	3	0.0102061	872.26	1	0.00469678	871.83	1	NA	NA	NA	NA	NA	NA	NA	NA	NA	NA	NA	NA	NA	NA	NA	NA	NA	NA	NA	NA	NA	NA	NA	NA	NA	NA	NA	NA	NA	NA	tr|A0A140NA72|A0A140NA72_ECOBD
AIDDHTLEVTLSEPVPYFYK	2	0.00119157	1169.26	4	0.0125898	1169.8	3	0.000980396	1169.57	5	NA	NA	NA	NA	NA	NA	NA	NA	NA	NA	NA	NA	NA	NA	NA	NA	NA	NA	0.000485792	1169.5	3	NA	NA	NA	NA	NA	NA	tr|A0A140ND02|A0A140ND02_ECOBD
AIDDHTLEVTLSEPVPYFYK	3	0.00201524	779.995	2	0.00325755	779.85	1	0.00538367	780.56	2	NA	NA	NA	NA	NA	NA	0.00198866	779.89	1	NA	NA	NA	NA	NA	NA	NA	NA	NA	0.00159343	779.988	5	NA	NA	NA	NA	NA	NA	tr|A0A140ND02|A0A140ND02_ECOBD
AIDDLVK	1	0.0089948	773.37	1	0.00834293	773.46	1	0.00572014	774.49	1	NA	NA	NA	NA	NA	NA	0.00992074	773.53	1	NA	NA	NA	0.00708155	773.66	1	0.0189386	773.5	1	0.00890197	773.5	1	0.00946411	773.51	1	0.0103288	773.49	1	tr|A0A140N8Q6|A0A140N8Q6_ECOBD
AIDDLVKGFEELDTSK	2	0.000786081	891.065	4	0.000860025	890.5	2	0.0107798	891.302	5	NA	NA	NA	0.000442454	890.947	3	0.000352562	890.965	2	NA	NA	NA	0.00340789	891.006	11	0.0011207	891.109	11	0.000258433	890.76	1	0.00694174	890.807	11	0.000686703	890.909	7	tr|A0A140N8Q6|A0A140N8Q6_ECOBD
AIDDLVKGFEELDTSK	3	0.00183773	594.33	1	0.00484681	594.42	2	0.00396161	594.67	2	0.00608354	594.484	5	0.00215187	594.52	3	0.000943858	594.81	1	NA	NA	NA	0.00417238	594.615	6	0.00234711	594.692	4	0.00132175	594.445	2	0.00386184	594.444	7	0.00818453	594.467	4	tr|A0A140N8Q6|A0A140N8Q6_ECOBD
AIDENKQK	2	0.00841226	473.41	1	0.00248336	473.45	1	0.0142264	473.5	1	NA	NA	NA	NA	NA	NA	NA	NA	NA	NA	NA	NA	NA	NA	NA	NA	NA	NA	NA	NA	NA	NA	NA	NA	NA	NA	NA	tr|A0A140N4Y8|A0A140N4Y8_ECOBD
AIDENKQKALAAALGQIEK	3	0.00150163	671.16	1	NA	NA	NA	0.00169883	671.54	1	NA	NA	NA	0.000853215	671.57	3	0.00105806	671.44	1	NA	NA	NA	NA	NA	NA	NA	NA	NA	NA	NA	NA	NA	NA	NA	NA	NA	NA	tr|A0A140N4Y8|A0A140N4Y8_ECOBD
AIDFSDGYYK	1	0.00972311	1178.32	1	NA	NA	NA	0.00529727	1179.56	1	NA	NA	NA	NA	NA	NA	NA	NA	NA	0.00440933	1178.55	1	0.00519185	1179.64	2	0.00819301	1178.5	1	0.00484418	1178.51	1	0.00673558	1178.77	1	0.00507122	1178.64	1	tr|A0A140N9V3|A0A140N9V3_ECOBD
AIDFSDGYYK	2	NA	NA	NA	NA	NA	NA	NA	NA	NA	NA	NA	NA	NA	NA	NA	NA	NA	NA	NA	NA	NA	0.000664235	590.23	1	0.000635386	590.14	1	0.000535111	590.17	1	NA	NA	NA	0.000655214	590.17	1	tr|A0A140N9V3|A0A140N9V3_ECOBD
AIDKAKGGGDETFVQGR	2	0.0024997	875.52	2	0.00714475	875.625	2	0.00347389	875.447	3	NA	NA	NA	NA	NA	NA	NA	NA	NA	NA	NA	NA	NA	NA	NA	NA	NA	NA	NA	NA	NA	NA	NA	NA	NA	NA	NA	tr|A0A140N7X1|A0A140N7X1_ECOBD
AIDKPFLLPIEDVFSISGR	2	0.0190949	1059.74	26	0.0158506	1059.88	35	0.0099088	1059.79	47	0.0014087	1059.82	5	0.00574399	1059.79	30	0.00270968	1059.79	67	NA	NA	NA	0.00185444	1059.68	49	0.00141859	1059.58	22	0.00164622	1059.65	82	0.00167099	1059.79	54	0.0196303	1059.76	82	tr|A0A140N6W0|A0A140N6W0_ECOBD,tr|A0A140NCI6|A0A140NCI6_ECOBD
AIDKPFLLPIEDVFSISGR	3	0.0175001	706.705	25	0.0190244	706.809	35	0.0123763	706.837	36	0.0146376	706.767	39	0.0145698	707.088	98	0.0169223	706.956	121	0.00522973	706.513	3	0.0198173	706.939	116	0.0154714	706.827	80	0.00220403	706.798	144	0.0116472	706.858	102	0.0169235	706.921	131	tr|A0A140N6W0|A0A140N6W0_ECOBD,tr|A0A140NCI6|A0A140NCI6_ECOBD
AIDKPFLLPIEDVFSISGRGTVVTGR	3	0.00312081	930.02	1	NA	NA	NA	NA	NA	NA	NA	NA	NA	NA	NA	NA	NA	NA	NA	NA	NA	NA	NA	NA	NA	NA	NA	NA	NA	NA	NA	NA	NA	NA	NA	NA	NA	tr|A0A140N6W0|A0A140N6W0_ECOBD,tr|A0A140NCI6|A0A140NCI6_ECOBD
AIDLIDEAASSIR	2	0.000538183	687.64	1	0.000428197	687.73	1	0.000409492	687.72	1	0.000565705	687.61	1	0.000419449	687.71	1	0.000369342	687.73	1	0.000619932	687.64	1	0.000389193	687.73	1	NA	NA	NA	0.000340267	687.67	1	0.000472329	687.68	1	0.00774221	688.26	2	tr|A0A140N6A5|A0A140N6A5_ECOBD
AIDQVRAEGQQLVNQAMGGILQDSINEMGAK	3	0.00122874	1095.91	1	0.00153788	1095.88	1	0.00224052	1096.89	1	NA	NA	NA	NA	NA	NA	NA	NA	NA	NA	NA	NA	NA	NA	NA	NA	NA	NA	NA	NA	NA	NA	NA	NA	NA	NA	NA	tr|A0A140N8B6|A0A140N8B6_ECOBD
AIDVIDEAGAR	2	0.000456963	565.58	1	NA	NA	NA	NA	NA	NA	0.000563771	565.72	1	NA	NA	NA	0.000594228	565.55	1	NA	NA	NA	NA	NA	NA	0.00086373	565.19	1	0.000899384	565.55	1	NA	NA	NA	NA	NA	NA	tr|A0A140NBG5|A0A140NBG5_ECOBD
AIDVNGVKLLVSK	2	NA	NA	NA	NA	NA	NA	NA	NA	NA	0.00464577	678.79	1	0.00107144	678.83	1	0.000873523	678.825	2	NA	NA	NA	0.00297571	680.21	1	NA	NA	NA	NA	NA	NA	0.00091247	678.55	1	0.00360906	678.66	2	tr|A0A140N6W9|A0A140N6W9_ECOBD
AIDVNGVKLLVSK	3	0.00592044	452.88	1	NA	NA	NA	NA	NA	NA	NA	NA	NA	0.0160828	452.83	1	NA	NA	NA	NA	NA	NA	NA	NA	NA	NA	NA	NA	NA	NA	NA	NA	NA	NA	NA	NA	NA	tr|A0A140N6W9|A0A140N6W9_ECOBD
AIEALTEAIK	1	0.00264853	1058.51	1	NA	NA	NA	0.00281169	1058.53	1	0.00406841	1058.72	1	NA	NA	NA	NA	NA	NA	NA	NA	NA	NA	NA	NA	NA	NA	NA	NA	NA	NA	NA	NA	NA	NA	NA	NA	tr|A0A140NBG5|A0A140NBG5_ECOBD
AIEALTEAIK	2	NA	NA	NA	0.000742144	530.07	1	0.000725399	530.7	1	0.000845792	529.91	1	NA	NA	NA	0.000618881	530.09	1	NA	NA	NA	NA	NA	NA	NA	NA	NA	0.000627854	530.27	1	NA	NA	NA	NA	NA	NA	tr|A0A140NBG5|A0A140NBG5_ECOBD
AIEEGKLESFVTDFYQR	2	0.0174254	1018.22	1	0.00905363	1017.75	1	0.000653795	1018.43	1	NA	NA	NA	NA	NA	NA	NA	NA	NA	NA	NA	NA	NA	NA	NA	NA	NA	NA	NA	NA	NA	NA	NA	NA	NA	NA	NA	tr|A0A140NFF4|A0A140NFF4_ECOBD
AIEEGKLESFVTDFYQR	3	NA	NA	NA	NA	NA	NA	NA	NA	NA	NA	NA	NA	NA	NA	NA	0.00439627	679.065	2	NA	NA	NA	NA	NA	NA	NA	NA	NA	NA	NA	NA	NA	NA	NA	NA	NA	NA	tr|A0A140NFF4|A0A140NFF4_ECOBD
AIENFYISNNKISDIPEFVR	2	0.0163249	1185.45	2	0.000855676	1185.3	2	0.00139015	1185.38	6	NA	NA	NA	0.000716476	1186.01	1	0.000481879	1185.44	1	NA	NA	NA	NA	NA	NA	NA	NA	NA	0.000651319	1185.48	5	0.0012802	1185.9	10	0.00105138	1185.84	9	tr|A0A140NGN0|A0A140NGN0_ECOBD
AIENFYISNNKISDIPEFVR	3	NA	NA	NA	0.00186144	789.71	1	0.0115827	789.755	2	0.0110466	790.735	2	0.00105263	790.81	2	0.00110235	791.02	2	NA	NA	NA	0.00226143	791.09	1	0.0147493	790.8	1	0.0073787	790.638	6	0.00391427	790.915	19	0.0143139	791.006	32	tr|A0A140NGN0|A0A140NGN0_ECOBD
AIEQTAITR	2	0.00331462	502.21	1	NA	NA	NA	NA	NA	NA	0.00568832	502.59	1	0.000736838	502.65	1	NA	NA	NA	0.00434274	502.01	2	0.00385269	501.94	1	NA	NA	NA	NA	NA	NA	0.0033884	502.17	1	0.000636577	502.05	1	tr|A0A140N7B0|A0A140N7B0_ECOBD
AIGEAKDDDTADILTAASR	2	0.000541692	966.875	2	NA	NA	NA	0.000507827	966.37	1	NA	NA	NA	0.000474985	968.41	1	0.000278325	968.46	1	0.000334795	967.3	2	0.000305565	967.48	1	NA	NA	NA	0.000203523	967.69	1	NA	NA	NA	NA	NA	NA	tr|A0A140NDN9|A0A140NDN9_ECOBD
AIGEAKDDDTADILTAASR	3	0.00165485	644.92	1	NA	NA	NA	NA	NA	NA	NA	NA	NA	NA	NA	NA	NA	NA	NA	0.00512224	645.237	3	0.00297017	645.593	3	0.00270875	645.5	1	0.00121765	645.3	1	NA	NA	NA	NA	NA	NA	tr|A0A140NDN9|A0A140NDN9_ECOBD
AIGEVTDVVEK	2	0.000738032	581.67	1	NA	NA	NA	NA	NA	NA	0.00090442	580.84	1	NA	NA	NA	NA	NA	NA	NA	NA	NA	NA	NA	NA	NA	NA	NA	NA	NA	NA	NA	NA	NA	NA	NA	NA	tr|A0A140N6J6|A0A140N6J6_ECOBD
AIGEVTDVVEKEMYTFEDR	2	NA	NA	NA	0.000697295	1116.72	1	0.000652363	1116.31	2	NA	NA	NA	NA	NA	NA	NA	NA	NA	NA	NA	NA	NA	NA	NA	NA	NA	NA	0.000489579	1115.92	1	NA	NA	NA	NA	NA	NA	tr|A0A140N6J6|A0A140N6J6_ECOBD
AIGEVTDVVEKEMYTFEDR	3	0.00214587	745.52	1	NA	NA	NA	0.00690797	745.185	2	NA	NA	NA	NA	NA	NA	0.00133305	745.21	1	NA	NA	NA	NA	NA	NA	NA	NA	NA	0.000795724	744.81	1	NA	NA	NA	NA	NA	NA	tr|A0A140N6J6|A0A140N6J6_ECOBD
AIGIAR	1	0.010721	600.405	2	NA	NA	NA	NA	NA	NA	NA	NA	NA	NA	NA	NA	NA	NA	NA	0.0158649	600.48	1	NA	NA	NA	NA	NA	NA	NA	NA	NA	NA	NA	NA	NA	NA	NA	tr|A0A140NA86|A0A140NA86_ECOBD
AIGIEQPSLVR	1	0.00685564	1182.52	1	0.0136638	1182.51	1	0.00599526	1182.61	1	NA	NA	NA	NA	NA	NA	NA	NA	NA	NA	NA	NA	NA	NA	NA	NA	NA	NA	NA	NA	NA	NA	NA	NA	NA	NA	NA	tr|A0A140NBY1|A0A140NBY1_ECOBD
AIGIEQPSLVR	2	0.000763186	592.69	3	NA	NA	NA	NA	NA	NA	0.000601434	592.16	1	0.000508887	592.01	1	0.00069596	592.19	1	0.000928498	591.91	2	0.000608592	592.26	2	0.000617278	591.98	2	0.000543894	592.65	1	0.000509006	591.92	1	0.000730575	592.26	2	tr|A0A140NBY1|A0A140NBY1_ECOBD
AIGKNLTC[57]VFVDNGLLR	3	0.00183558	630.97	1	NA	NA	NA	NA	NA	NA	NA	NA	NA	NA	NA	NA	NA	NA	NA	NA	NA	NA	NA	NA	NA	NA	NA	NA	0.0102485	632.34	1	NA	NA	NA	NA	NA	NA	tr|A0A140N9Q3|A0A140N9Q3_ECOBD
AIGTTGRGIGPAYEDK	2	0.0146479	804.1	1	NA	NA	NA	0.00101275	804.64	1	NA	NA	NA	NA	NA	NA	0.00079659	803.53	1	NA	NA	NA	NA	NA	NA	NA	NA	NA	NA	NA	NA	NA	NA	NA	NA	NA	NA	tr|A0A140NEK1|A0A140NEK1_ECOBD
AIHTLWNVLDELDQAWLPVEK	2	0.000605108	1246.56	1	0.000345978	1245.78	1	0.000816825	1245.87	1	NA	NA	NA	NA	NA	NA	NA	NA	NA	NA	NA	NA	NA	NA	NA	NA	NA	NA	NA	NA	NA	NA	NA	NA	NA	NA	NA	tr|A0A140N9D9|A0A140N9D9_ECOBD
AIIDTAQFLKEQGKVPAVANDYSQYVTSR	3	0.0015369	1072.49	2	NA	NA	NA	0.00217841	1071.96	2	NA	NA	NA	NA	NA	NA	NA	NA	NA	NA	NA	NA	NA	NA	NA	NA	NA	NA	NA	NA	NA	NA	NA	NA	NA	NA	NA	tr|A0A140NCZ7|A0A140NCZ7_ECOBD
AIIGVMVESHLVEGNQSLESGEPLAYGK	3	0.0126777	976.815	2	NA	NA	NA	NA	NA	NA	NA	NA	NA	NA	NA	NA	NA	NA	NA	NA	NA	NA	NA	NA	NA	NA	NA	NA	NA	NA	NA	NA	NA	NA	NA	NA	NA	tr|A0A140NBD3|A0A140NBD3_ECOBD
AIINDILAGMLDAGHAK	2	0.0081251	863.13	1	0.000765343	863.35	1	0.00435172	861.695	4	NA	NA	NA	NA	NA	NA	NA	NA	NA	NA	NA	NA	NA	NA	NA	NA	NA	NA	0.0108344	863.29	4	NA	NA	NA	NA	NA	NA	tr|A0A140NFN5|A0A140NFN5_ECOBD
AIINDILAGMLDAGHAK	3	NA	NA	NA	0.0140588	575.08	1	NA	NA	NA	NA	NA	NA	NA	NA	NA	NA	NA	NA	NA	NA	NA	NA	NA	NA	NA	NA	NA	0.00159692	575.543	3	NA	NA	NA	NA	NA	NA	tr|A0A140NFN5|A0A140NFN5_ECOBD
AIIPVHYAGAPADIDAIR	2	0.00108827	932.63	1	NA	NA	NA	NA	NA	NA	0.00376093	933.65	1	NA	NA	NA	NA	NA	NA	NA	NA	NA	NA	NA	NA	NA	NA	NA	0.00125909	932.57	3	NA	NA	NA	NA	NA	NA	tr|A0A140N9N7|A0A140N9N7_ECOBD
AIIPVHYAGAPADIDAIR	3	NA	NA	NA	NA	NA	NA	NA	NA	NA	NA	NA	NA	NA	NA	NA	NA	NA	NA	0.0169094	621.87	1	NA	NA	NA	NA	NA	NA	0.00144381	622.525	4	NA	NA	NA	NA	NA	NA	tr|A0A140N9N7|A0A140N9N7_ECOBD
AIISDVNASDEDR	2	0.000866495	703.77	1	0.000894732	703.365	2	0.000552512	703.07	1	NA	NA	NA	NA	NA	NA	NA	NA	NA	NA	NA	NA	NA	NA	NA	NA	NA	NA	NA	NA	NA	NA	NA	NA	NA	NA	NA	tr|A0A140N7K8|A0A140N7K8_ECOBD
AIISDVNASDEDRWNAVLK	2	0.00178421	1059.11	26	0.0118147	1059.2	45	0.0174951	1059.1	29	0.00112526	1059.21	15	0.000626534	1059.14	5	0.000806955	1059.06	11	0.0136961	1059.37	3	0.000624663	1059.26	6	0.00142146	1058.73	3	0.00315727	1059.08	7	0.000712005	1059.06	11	0.00661217	1059.21	10	tr|A0A140N7K8|A0A140N7K8_ECOBD
AIISDVNASDEDRWNAVLK	3	0.0161742	706.412	14	0.0116727	706.484	18	0.0190942	706.603	20	0.019654	706.482	18	0.0192136	706.382	5	0.0145582	706.568	13	0.0142026	707.025	2	0.0150245	706.5	6	0.0185479	706.505	2	0.00440332	706.635	2	0.00421192	706.51	6	0.00397648	706.652	5	tr|A0A140N7K8|A0A140N7K8_ECOBD
AIISDVNASDEDRWNAVLKLQTLPR	3	0.0182852	942.83	33	0.0191774	942.734	29	0.0173454	942.57	36	NA	NA	NA	0.0197387	942.945	26	0.0166149	942.949	24	NA	NA	NA	NA	NA	NA	NA	NA	NA	NA	NA	NA	NA	NA	NA	NA	NA	NA	tr|A0A140N7K8|A0A140N7K8_ECOBD
AIISDVNASDEDRWNAVLKLQTLPR	4	0.0135722	707.42	1	NA	NA	NA	NA	NA	NA	NA	NA	NA	NA	NA	NA	NA	NA	NA	NA	NA	NA	NA	NA	NA	NA	NA	NA	NA	NA	NA	NA	NA	NA	NA	NA	NA	tr|A0A140N7K8|A0A140N7K8_ECOBD
AIKKLDVVTQVC[57]PFPLIEAK	2	0.000941109	1135.4	1	NA	NA	NA	NA	NA	NA	NA	NA	NA	NA	NA	NA	NA	NA	NA	NA	NA	NA	NA	NA	NA	NA	NA	NA	NA	NA	NA	NA	NA	NA	NA	NA	NA	tr|A0A140N8X4|A0A140N8X4_ECOBD
AIKKLDVVTQVC[57]PFPLIEAK	3	NA	NA	NA	NA	NA	NA	NA	NA	NA	NA	NA	NA	0.0173587	757.14	1	NA	NA	NA	NA	NA	NA	NA	NA	NA	NA	NA	NA	NA	NA	NA	NA	NA	NA	NA	NA	NA	tr|A0A140N8X4|A0A140N8X4_ECOBD
AIKNVDKQTQDFAAR	2	0.00172229	853.318	9	0.0170781	853.65	3	0.00136518	853.195	4	0.001907	853.28	8	0.0010732	853.342	5	0.000776292	853.3	3	NA	NA	NA	NA	NA	NA	NA	NA	NA	0.000689734	853.31	1	NA	NA	NA	0.00077126	853.29	1	tr|A0A140N793|A0A140N793_ECOBD
AIKNVDKQTQDFAAR	3	0.00200696	569.52	3	NA	NA	NA	0.00207615	569.357	3	0.00487378	569.347	3	0.00134843	569.465	2	0.00122452	569.3	1	NA	NA	NA	NA	NA	NA	NA	NA	NA	NA	NA	NA	NA	NA	NA	NA	NA	NA	tr|A0A140N793|A0A140N793_ECOBD
AILAAAGIAEDVK	1	0.00183209	1241.47	1	NA	NA	NA	NA	NA	NA	NA	NA	NA	NA	NA	NA	NA	NA	NA	NA	NA	NA	NA	NA	NA	NA	NA	NA	NA	NA	NA	NA	NA	NA	NA	NA	NA	tr|A0A140N5B4|A0A140N5B4_ECOBD
AILAAAGIAEDVK	2	0.0188995	621.835	10	0.0167672	621.811	20	0.0189778	621.796	9	0.0130667	621.62	10	0.00333445	622.06	5	0.000548221	622.08	4	0.0012258	622.17	2	NA	NA	NA	0.0185465	622.59	1	0.0140926	622.244	11	0.000819052	622.307	3	0.0151237	622.346	5	tr|A0A140N5B4|A0A140N5B4_ECOBD
AILAAAGIAEDVKISELSEGQIDTLRDEVAK	3	0.0194393	1076.52	46	0.0139948	1076.53	49	0.0162917	1076.57	23	NA	NA	NA	NA	NA	NA	NA	NA	NA	NA	NA	NA	NA	NA	NA	NA	NA	NA	NA	NA	NA	NA	NA	NA	NA	NA	NA	tr|A0A140N5B4|A0A140N5B4_ECOBD
AILAAAGIAEDVKISELSEGQIDTLRDEVAK	4	0.019872	807.913	27	0.0186212	807.543	12	NA	NA	NA	NA	NA	NA	NA	NA	NA	NA	NA	NA	NA	NA	NA	NA	NA	NA	NA	NA	NA	0.0168859	807.692	4	NA	NA	NA	NA	NA	NA	tr|A0A140N5B4|A0A140N5B4_ECOBD
AILQQIAAVR	1	NA	NA	NA	NA	NA	NA	0.0058994	1082.61	1	NA	NA	NA	NA	NA	NA	0.0104464	1082.65	1	NA	NA	NA	NA	NA	NA	NA	NA	NA	NA	NA	NA	NA	NA	NA	NA	NA	NA	tr|A0A140NF49|A0A140NF49_ECOBD
AILQQIAAVR	2	0.000944956	543.18	1	0.000919048	541.95	1	NA	NA	NA	0.000862265	542.225	2	NA	NA	NA	0.000567597	542.36	1	NA	NA	NA	0.00111614	542.21	2	0.00163416	542.247	4	NA	NA	NA	0.0168843	542.602	4	0.000757285	542.18	2	tr|A0A140NF49|A0A140NF49_ECOBD
AILYGDKITPSMAK	2	0.00381592	754.28	1	0.000891743	755.52	1	NA	NA	NA	0.0101327	755.153	4	0.000977073	754.91	1	0.000655554	754.49	1	0.00106563	754.73	1	0.00122215	754.915	2	0.000746192	754.68	1	0.00415666	754.835	2	0.000801945	755.25	1	0.000882236	754.84	1	tr|A0A140NBV2|A0A140NBV2_ECOBD
AILYGDKITPSMAK	3	NA	NA	NA	NA	NA	NA	NA	NA	NA	NA	NA	NA	0.00136677	504.04	1	0.00149526	503.54	1	NA	NA	NA	0.0195835	503.67	2	0.00228184	503.61	1	NA	NA	NA	0.00391861	503.86	1	NA	NA	NA	tr|A0A140NBV2|A0A140NBV2_ECOBD
AIMASDLGLNPNSAGSDIR	2	0.000122911	952.15	1	0.000219433	951.49	1	0.000315376	951.72	1	0.000443917	951.69	1	NA	NA	NA	0.000187647	951.79	1	0.000328885	951.64	1	0.000270147	951.94	1	NA	NA	NA	0.000204347	952.19	1	0.00024909	951.77	1	0.000319141	951.85	1	tr|A0A140NAU7|A0A140NAU7_ECOBD
AIMASDLGLNPNSAGSDIRVPLPPLTEER	2	0.019068	1517.86	3	NA	NA	NA	0.0179867	1518.27	3	NA	NA	NA	NA	NA	NA	NA	NA	NA	NA	NA	NA	NA	NA	NA	NA	NA	NA	NA	NA	NA	NA	NA	NA	NA	NA	NA	tr|A0A140NAU7|A0A140NAU7_ECOBD
AIMASDLGLNPNSAGSDIRVPLPPLTEER	3	0.0139862	1012.63	8	0.0141847	1012.4	18	0.0172763	1012.48	24	0.0050911	1012.44	13	0.00115646	1012.41	5	0.00104592	1012.31	6	NA	NA	NA	0.0079096	1012.68	10	0.00246901	1012.36	13	0.00176172	1012.64	16	0.00289396	1012.59	21	0.0024408	1012.52	20	tr|A0A140NAU7|A0A140NAU7_ECOBD
AIMASDLGLNPNSAGSDIRVPLPPLTEER	4	NA	NA	NA	NA	NA	NA	NA	NA	NA	NA	NA	NA	0.0120372	760.07	1	0.0106314	759.61	1	NA	NA	NA	NA	NA	NA	0.0153319	759.58	1	0.00879665	759.77	1	0.0169914	759.6	1	NA	NA	NA	tr|A0A140NAU7|A0A140NAU7_ECOBD
AIMASDLGLNPNSAGSDIRVPLPPLTEERR	3	0.00203068	1064.76	3	0.00197665	1064.44	2	0.00433875	1065.27	2	NA	NA	NA	NA	NA	NA	NA	NA	NA	NA	NA	NA	NA	NA	NA	NA	NA	NA	0.00108877	1064.85	1	NA	NA	NA	NA	NA	NA	tr|A0A140NAU7|A0A140NAU7_ECOBD
AIMASDLGLNPNSAGSDIRVPLPPLTEERR	4	NA	NA	NA	NA	NA	NA	NA	NA	NA	NA	NA	NA	NA	NA	NA	0.00625877	798.57	1	NA	NA	NA	NA	NA	NA	NA	NA	NA	NA	NA	NA	NA	NA	NA	NA	NA	NA	tr|A0A140NAU7|A0A140NAU7_ECOBD
AIMVNGR	1	0.0126221	760.597	10	0.0186572	761.4	2	0.0199854	761	2	0.0123276	760.5	2	0.00805714	760.59	2	0.019807	760.533	3	0.0188497	760.48	1	0.0134106	760.57	2	0.0197538	760.465	2	0.0139498	760.475	2	0.0171096	760.533	3	0.0190524	760.57	3	tr|A0A140N548|A0A140N548_ECOBD
AIMVNGRVVNIASYQVSPNDVVSIREK	3	0.00251701	987.477	4	0.0116061	987.25	3	0.00329049	987.39	1	NA	NA	NA	NA	NA	NA	NA	NA	NA	NA	NA	NA	NA	NA	NA	NA	NA	NA	NA	NA	NA	NA	NA	NA	NA	NA	NA	tr|A0A140N548|A0A140N548_ECOBD
AINASLQR	1	0.016309	873.42	1	0.0127803	872.61	2	NA	NA	NA	0.00804873	872.69	1	0.00755943	872.6	1	0.00470642	873.67	1	NA	NA	NA	NA	NA	NA	0.00906831	872.56	1	0.00482402	872.56	1	0.0129494	872.54	1	0.00579558	873.69	1	tr|A0A140NCW6|A0A140NCW6_ECOBD
AINASLQR	2	0.0161154	436.98	3	0.00117097	436.75	1	NA	NA	NA	0.000885732	436.97	1	0.000790197	436.7	1	0.00141539	438.22	1	0.00117581	437.06	1	0.000825981	436.75	1	0.00090422	436.8	2	NA	NA	NA	0.000788803	436.67	1	0.000730026	436.78	1	tr|A0A140NCW6|A0A140NCW6_ECOBD
AINATLSKTELEDLYLPYKPK	3	0.00195736	804.083	3	0.00194418	804.4	1	0.00196257	804.26	1	NA	NA	NA	NA	NA	NA	NA	NA	NA	NA	NA	NA	NA	NA	NA	NA	NA	NA	0.00134728	803.715	2	NA	NA	NA	NA	NA	NA	tr|A0A140N763|A0A140N763_ECOBD
AINEDAAGNYIHYGVR	2	0.00124769	882.39	2	NA	NA	NA	0.000460736	882.21	1	NA	NA	NA	NA	NA	NA	0.000397433	882.38	1	0.0109783	881.81	2	NA	NA	NA	NA	NA	NA	0.00048068	882.41	2	NA	NA	NA	NA	NA	NA	tr|A0A140N810|A0A140N810_ECOBD
AINEDAAGNYIHYGVR	3	NA	NA	NA	NA	NA	NA	0.00655722	588.76	1	NA	NA	NA	NA	NA	NA	NA	NA	NA	0.0178381	588.845	2	NA	NA	NA	NA	NA	NA	0.00133737	588.85	1	NA	NA	NA	NA	NA	NA	tr|A0A140N810|A0A140N810_ECOBD
AINEQPLNLGQGIWLSDSAEGNLR	2	0.000314472	1298.37	1	0.000603732	1299.01	3	0.000372254	1298.7	2	NA	NA	NA	NA	NA	NA	NA	NA	NA	NA	NA	NA	0.000393821	1299.17	1	0.000569877	1298.43	1	NA	NA	NA	NA	NA	NA	NA	NA	NA	tr|A0A140N9Z8|A0A140N9Z8_ECOBD
AINEQPLNLGQGIWLSDSAEGNLR	3	0.00152055	866.21	1	0.00329538	865.89	1	NA	NA	NA	NA	NA	NA	NA	NA	NA	NA	NA	NA	NA	NA	NA	0.00193519	866.5	1	0.00224269	865.95	2	NA	NA	NA	NA	NA	NA	NA	NA	NA	tr|A0A140N9Z8|A0A140N9Z8_ECOBD
AIPDFGSAMPHK	2	0.0147323	635.61	1	NA	NA	NA	NA	NA	NA	NA	NA	NA	NA	NA	NA	NA	NA	NA	NA	NA	NA	NA	NA	NA	NA	NA	NA	NA	NA	NA	NA	NA	NA	NA	NA	NA	tr|A0A140NAT5|A0A140NAT5_ECOBD
AIPEGAVDNGQLRDVNEAIR	2	0.00803509	1069.52	3	0.00644661	1070.16	1	0.000733035	1069.73	1	0.00419968	1069.28	1	0.00570551	1069.61	1	0.00117484	1069.44	1	0.0102767	1069.62	2	0.00359746	1069.74	3	0.0173488	1069.58	4	NA	NA	NA	NA	NA	NA	NA	NA	NA	tr|A0A140NI72|A0A140NI72_ECOBD
AIPEGAVDNGQLRDVNEAIR	3	NA	NA	NA	NA	NA	NA	NA	NA	NA	0.00595208	713.35	1	0.0156018	713.78	2	0.00745202	713.44	1	0.00826472	713.37	4	0.00384758	713.462	4	0.0035193	713.268	4	NA	NA	NA	NA	NA	NA	0.00876304	713.63	1	tr|A0A140NI72|A0A140NI72_ECOBD
AIPNYNVMGLAK	1	NA	NA	NA	NA	NA	NA	0.00650328	1292.67	1	NA	NA	NA	0.00739379	1290.97	1	0.0116046	1290.64	1	NA	NA	NA	0.0189893	1290.78	1	NA	NA	NA	0.00931138	1290.71	1	NA	NA	NA	0.0117172	1290.89	1	tr|A0A140NA83|A0A140NA83_ECOBD
AIPNYNVMGLAK	2	0.000757885	646.7	1	NA	NA	NA	0.00608743	647.41	1	0.00368274	646.265	4	0.00138569	646.165	2	0.00864564	646.477	3	0.00134858	646.327	3	0.000786912	645.91	1	0.000708037	646.07	1	0.00112014	646.205	4	0.00275457	646.1	4	0.00959259	646.463	6	tr|A0A140NA83|A0A140NA83_ECOBD
AIQQQIENPLAQQILSGELVPGK	2	0.000351521	1238.41	1	0.000880749	1238.23	2	0.000617071	1238.37	2	0.000172877	1238.6	1	NA	NA	NA	3.94479e-05	1238.21	1	0.000327827	1237.88	2	0.000248077	1238.51	1	0.000121935	1238.24	1	0.000133333	1238.41	3	8.18548e-05	1238	1	8.18695e-05	1238.49	1	tr|A0A140N6A5|A0A140N6A5_ECOBD
AIQQQIENPLAQQILSGELVPGK	3	NA	NA	NA	NA	NA	NA	NA	NA	NA	NA	NA	NA	NA	NA	NA	NA	NA	NA	0.00629013	825.64	1	NA	NA	NA	NA	NA	NA	0.00152745	826.55	1	NA	NA	NA	NA	NA	NA	tr|A0A140N6A5|A0A140N6A5_ECOBD
AIQQQIENPLAQQILSGELVPGKVIR	2	NA	NA	NA	0.000970792	1422.66	1	NA	NA	NA	NA	NA	NA	NA	NA	NA	NA	NA	NA	NA	NA	NA	NA	NA	NA	NA	NA	NA	NA	NA	NA	NA	NA	NA	NA	NA	NA	tr|A0A140N6A5|A0A140N6A5_ECOBD
AIQQQIENPLAQQILSGELVPGKVIR	3	0.00181942	948.42	1	0.0019447	948.487	3	0.0152271	948.628	6	NA	NA	NA	0.00185913	948.692	6	0.00386236	948.754	11	NA	NA	NA	NA	NA	NA	0.00632514	948.78	1	0.00230128	948.692	13	0.0143307	949.055	2	0.00231844	948.765	6	tr|A0A140N6A5|A0A140N6A5_ECOBD
AIQQQIENPLAQQILSGELVPGKVIR	4	0.0120116	712.49	2	0.0148957	712.015	2	NA	NA	NA	NA	NA	NA	0.00623659	711.83	2	0.000531918	711.75	1	NA	NA	NA	NA	NA	NA	NA	NA	NA	0.00830587	711.71	4	NA	NA	NA	0.00780789	711.49	1	tr|A0A140N6A5|A0A140N6A5_ECOBD
AIQVLC[57]R	1	0.00974922	859.39	1	NA	NA	NA	NA	NA	NA	0.0124032	859.48	1	0.00811312	859.64	1	0.0195528	859.53	2	NA	NA	NA	NA	NA	NA	NA	NA	NA	0.00545279	859.54	1	0.011892	859.655	2	NA	NA	NA	tr|A0A140NBG5|A0A140NBG5_ECOBD
AIQVLC[57]R	2	0.019188	431.19	1	NA	NA	NA	NA	NA	NA	0.00127738	431.08	1	NA	NA	NA	0.00157582	430.6	1	NA	NA	NA	NA	NA	NA	0.00634228	430.38	1	0.00378698	430.81	2	NA	NA	NA	0.0189893	430.77	2	tr|A0A140NBG5|A0A140NBG5_ECOBD
AIQVTTGAK	1	0.0173389	888.925	26	0.00350333	888.783	6	0.015819	888.827	9	0.00478185	889.023	4	0.00397272	888.64	1	0.00385111	888.635	4	0.00345388	889.18	3	0.00569854	889.213	3	0.00722886	888.548	5	NA	NA	NA	0.00859555	888.38	5	0.00473717	888.65	3	tr|A0A140N3G7|A0A140N3G7_ECOBD
AIQVTTGAK	2	0.0166674	445.309	10	0.00563044	445.16	3	0.0125554	445.404	5	0.00107552	444.975	2	0.00166543	446.11	1	0.0189328	445.3	21	0.00361906	445.355	2	0.000658734	444.96	1	0.00307908	444.773	3	NA	NA	NA	0.000736845	445.125	2	0.00796667	445.48	2	tr|A0A140N3G7|A0A140N3G7_ECOBD
AIQVTTGAKK	1	0.013679	1016.32	1	0.0140258	1016.56	1	0.0121777	1016.7	1	0.00808711	1016.57	1	0.00720542	1016.82	1	0.0114371	1016.75	1	0.0147996	1017.51	1	NA	NA	NA	NA	NA	NA	NA	NA	NA	NA	NA	NA	0.0136792	1016.65	1	tr|A0A140N3G7|A0A140N3G7_ECOBD
AIQVTTGAKK	2	0.0166984	508.958	6	0.0105618	509.063	3	0.0150536	509.475	2	0.0126657	509.068	5	0.00820226	508.94	1	0.0028886	509.58	2	0.00583575	509.16	1	0.00347555	509.185	2	0.0183023	508.84	2	0.0156354	508.91	1	0.012543	509.17	1	0.0115755	509.18	1	tr|A0A140N3G7|A0A140N3G7_ECOBD
AIQYNQAIAALNR	1	NA	NA	NA	0.00665053	1446.57	1	0.0040724	1445.66	1	NA	NA	NA	NA	NA	NA	NA	NA	NA	NA	NA	NA	NA	NA	NA	NA	NA	NA	NA	NA	NA	NA	NA	NA	NA	NA	NA	tr|A0A140NBR4|A0A140NBR4_ECOBD
AIQYNQAIAALNR	2	0.000664963	723.67	1	0.000658309	723.69	1	0.000567831	724.67	1	0.000997141	723.555	2	0.000562076	723.79	1	0.000730201	724.2	1	NA	NA	NA	NA	NA	NA	NA	NA	NA	0.000810797	724.205	2	0.000889851	723.675	2	0.000641942	723.48	2	tr|A0A140NBR4|A0A140NBR4_ECOBD
AISDVADQQSHLSFDEFLAVAAK	2	0.00311447	1232.39	1	NA	NA	NA	NA	NA	NA	NA	NA	NA	NA	NA	NA	NA	NA	NA	NA	NA	NA	NA	NA	NA	NA	NA	NA	NA	NA	NA	NA	NA	NA	NA	NA	NA	tr|A0A140NFE6|A0A140NFE6_ECOBD
AISDVADQQSHLSFDEFLAVAAK	3	0.00140797	822.49	1	0.00214401	822.12	2	0.00396116	822.08	2	NA	NA	NA	0.00938684	822.303	9	0.00205688	822.263	6	NA	NA	NA	NA	NA	NA	NA	NA	NA	NA	NA	NA	NA	NA	NA	NA	NA	NA	tr|A0A140NFE6|A0A140NFE6_ECOBD
AISIKTPEDIEK	1	0.00564229	1343.63	1	0.00774329	1343.73	1	NA	NA	NA	NA	NA	NA	NA	NA	NA	NA	NA	NA	NA	NA	NA	NA	NA	NA	NA	NA	NA	NA	NA	NA	NA	NA	NA	NA	NA	NA	tr|A0A140NFG5|A0A140NFG5_ECOBD
AISIKTPEDIEK	2	NA	NA	NA	NA	NA	NA	0.000636091	672.52	1	0.000774194	672.747	3	0.000734727	672.87	1	0.000660885	672.65	1	0.000782068	672.77	1	0.000840005	673.135	4	0.00103998	672.762	5	0.000593023	672.62	1	0.000786626	672.435	2	0.00575724	672.77	3	tr|A0A140NFG5|A0A140NFG5_ECOBD
AISIKTPEDIEK	3	NA	NA	NA	NA	NA	NA	NA	NA	NA	NA	NA	NA	0.0091518	448.99	1	0.0031498	449.24	1	NA	NA	NA	NA	NA	NA	NA	NA	NA	NA	NA	NA	NA	NA	NA	NA	NA	NA	tr|A0A140NFG5|A0A140NFG5_ECOBD
AISIKTPEDIEKMR	2	0.000819043	816.29	1	0.00119289	816.34	2	0.00130768	816.465	2	NA	NA	NA	0.00147363	816.678	4	0.000904285	816.37	1	NA	NA	NA	0.0195319	817.4	1	0.00162403	817.22	1	NA	NA	NA	0.00107928	816.31	1	NA	NA	NA	tr|A0A140NFG5|A0A140NFG5_ECOBD
AISIKTPEDIEKMR	3	0.0156137	545.24	2	0.0017949	544.59	2	0.00370632	545.78	1	NA	NA	NA	0.0127813	544.876	7	0.0118235	544.977	3	NA	NA	NA	NA	NA	NA	0.0125745	545.81	1	NA	NA	NA	0.00633395	544.38	2	NA	NA	NA	tr|A0A140NFG5|A0A140NFG5_ECOBD
AISLSVR	1	0.0135881	745.45	2	NA	NA	NA	NA	NA	NA	NA	NA	NA	NA	NA	NA	0.019807	745.575	4	NA	NA	NA	NA	NA	NA	NA	NA	NA	NA	NA	NA	NA	NA	NA	0.0170428	745.585	2	tr|A0A140NBA5|A0A140NBA5_ECOBD
AITGIFFGSDTGNTENIAK	2	0.0197412	979.082	16	0.018449	979.125	19	0.0046366	978.863	21	0.000226816	979.03	2	0.0148963	979.297	7	0.000614004	978.915	4	0.000315833	979.23	1	0.000403314	979.095	4	0.000698616	978.926	5	0.000273409	979.44	1	0.000459226	979.59	4	0.000305952	978.778	4	tr|A0A140NBK3|A0A140NBK3_ECOBD
AITGIFFGSDTGNTENIAK	3	NA	NA	NA	NA	NA	NA	NA	NA	NA	NA	NA	NA	NA	NA	NA	0.00318109	652.99	1	NA	NA	NA	NA	NA	NA	NA	NA	NA	NA	NA	NA	NA	NA	NA	NA	NA	NA	tr|A0A140NBK3|A0A140NBK3_ECOBD
AITMVDELK	1	0.00369051	1020.42	1	0.00730587	1020.49	2	0.00376098	1020.54	1	0.00488256	1019.55	1	0.00490416	1019.72	1	0.0040424	1019.59	1	0.0042592	1019.6	1	0.00453285	1019.72	1	0.00882317	1019.51	1	NA	NA	NA	0.00636805	1019.56	1	0.00615086	1019.64	1	tr|A0A140NCQ6|A0A140NCQ6_ECOBD
AITMVDELK	2	0.0155553	510.64	1	0.000870801	511.32	2	NA	NA	NA	0.00095033	510.84	1	0.00190783	511.1	1	0.00170643	511.3	1	0.00114708	510.65	1	0.00077586	510.73	1	0.000736165	510.3	1	0.00102148	510.75	1	0.000836647	510.49	1	0.000806371	510.7	1	tr|A0A140NCQ6|A0A140NCQ6_ECOBD
AIVEAAGLK	1	0.0110472	871.663	4	NA	NA	NA	0.00355093	872.56	2	0.00485689	872.03	2	NA	NA	NA	0.0123346	872.277	3	0.00386884	871.45	1	0.00370139	871.7	1	0.00782712	871.533	3	0.0048926	871.686	7	0.00677733	872.67	1	0.00594099	872.17	2	tr|A0A140NBS2|A0A140NBS2_ECOBD
AIVEAAGLK	2	NA	NA	NA	NA	NA	NA	0.000647983	436.76	1	0.00952384	436.475	2	NA	NA	NA	NA	NA	NA	0.00105143	437.12	1	0.000597404	436.58	1	0.00580782	436.51	3	0.00681546	436.565	2	0.00302538	436.42	1	NA	NA	NA	tr|A0A140NBS2|A0A140NBS2_ECOBD
AIVEAAGLKVGDIVK	2	0.0126223	742.502	10	0.00777505	742.702	25	0.0162081	742.67	22	0.00605936	742.416	5	0.014513	742.491	19	0.0118707	742.495	23	NA	NA	NA	0.00901534	742.988	5	0.00275425	742.511	7	NA	NA	NA	0.00108217	742.396	12	0.00660768	742.34	21	tr|A0A140NBS2|A0A140NBS2_ECOBD
AIVEAAGLKVGDIVK	3	0.00200268	495.78	1	0.00209619	495.82	1	0.00290296	495.49	1	NA	NA	NA	0.0158576	495.337	8	0.0122895	495.33	4	NA	NA	NA	NA	NA	NA	NA	NA	NA	NA	NA	NA	0.00212547	495.34	3	0.00197202	495.413	3	tr|A0A140NBS2|A0A140NBS2_ECOBD
AIVPAANVPK	1	0.00827144	980.37	1	0.0152416	979.17	1	NA	NA	NA	NA	NA	NA	NA	NA	NA	NA	NA	NA	NA	NA	NA	NA	NA	NA	NA	NA	NA	NA	NA	NA	NA	NA	NA	NA	NA	NA	tr|A0A140NBC0|A0A140NBC0_ECOBD
AIVPAANVPK	2	NA	NA	NA	NA	NA	NA	NA	NA	NA	0.00111059	491.02	1	NA	NA	NA	0.00754169	490.32	1	NA	NA	NA	0.00173311	490.89	1	NA	NA	NA	0.000722903	490.49	1	0.00186313	490.5	1	0.000904148	490.1	1	tr|A0A140NBC0|A0A140NBC0_ECOBD
AIVQLEDGVQISSGDTLAR	2	0.0100424	986.824	5	0.0157856	987.325	12	0.00059792	986.87	1	0.000831122	987.82	1	NA	NA	NA	0.000605062	987.08	1	NA	NA	NA	NA	NA	NA	NA	NA	NA	0.00129075	986.82	2	NA	NA	NA	NA	NA	NA	tr|A0A140NH27|A0A140NH27_ECOBD
AIVQLEDGVQISSGDTLARIPQESGGTKDITGGLPR	3	0.00211197	1227.58	7	0.00200806	1227.23	3	0.00720346	1227.76	2	NA	NA	NA	NA	NA	NA	NA	NA	NA	NA	NA	NA	NA	NA	NA	NA	NA	NA	NA	NA	NA	NA	NA	NA	0.0112773	1227.85	1	tr|A0A140NH27|A0A140NH27_ECOBD
AIVQLEDGVQISSGDTLARIPQESGGTKDITGGLPR	4	0.017076	921.19	1	NA	NA	NA	NA	NA	NA	NA	NA	NA	NA	NA	NA	NA	NA	NA	NA	NA	NA	NA	NA	NA	NA	NA	NA	NA	NA	NA	NA	NA	NA	NA	NA	NA	tr|A0A140NH27|A0A140NH27_ECOBD
AIWC[57]AKDK	2	0.0155087	496.675	2	NA	NA	NA	NA	NA	NA	0.00748201	496.59	1	NA	NA	NA	0.00305892	496.67	1	NA	NA	NA	NA	NA	NA	NA	NA	NA	NA	NA	NA	NA	NA	NA	NA	NA	NA	tr|A0A140N4H6|A0A140N4H6_ECOBD
AIWEQELTDMR	2	0.00895649	696.43	1	NA	NA	NA	NA	NA	NA	0.000893883	696.66	1	NA	NA	NA	NA	NA	NA	0.00108429	696.98	2	0.000666862	697.04	2	0.00195184	696.8	2	0.000482739	697.17	1	NA	NA	NA	0.000583824	698.12	1	tr|A0A140ND68|A0A140ND68_ECOBD
AKAGC[57]PVSQVLK	1	NA	NA	NA	NA	NA	NA	0.0123483	1258.68	1	NA	NA	NA	NA	NA	NA	NA	NA	NA	NA	NA	NA	NA	NA	NA	NA	NA	NA	NA	NA	NA	NA	NA	NA	NA	NA	NA	tr|A0A140NAD7|A0A140NAD7_ECOBD
AKAGC[57]PVSQVLK	2	0.00151756	630.37	2	0.00100358	630.48	1	0.00136905	630.28	1	0.00107193	629.83	1	0.00151017	630.065	2	0.00102226	630.35	1	0.00510365	630.04	2	0.0146865	629.828	6	0.00159716	629.66	2	0.00141535	630.215	2	0.00168132	629.67	2	0.00150471	630.67	2	tr|A0A140NAD7|A0A140NAD7_ECOBD
AKAGC[57]PVSQVLK	3	NA	NA	NA	NA	NA	NA	NA	NA	NA	NA	NA	NA	NA	NA	NA	0.0063555	419.69	1	0.0145764	420.4	2	NA	NA	NA	NA	NA	NA	NA	NA	NA	NA	NA	NA	NA	NA	NA	tr|A0A140NAD7|A0A140NAD7_ECOBD
AKALLSSK	1	0.0134029	817.6	1	0.0094538	817.68	1	NA	NA	NA	0.0188249	817.6	1	0.0109588	817.67	1	0.0174363	817.49	2	NA	NA	NA	NA	NA	NA	NA	NA	NA	0.0150563	817.74	1	0.0125936	817.76	1	0.0133317	817.8	1	tr|A0A140N4R0|A0A140N4R0_ECOBD
AKALLSSK	2	0.0142196	409.713	3	0.00148231	409.39	1	0.0186129	409.535	2	0.0162146	409.72	5	0.00875383	409.425	2	0.0166873	409.417	3	0.00252304	409.5	2	0.00735143	409.714	8	0.0176806	409.574	11	NA	NA	NA	0.0198413	409	4	0.013386	409.657	6	tr|A0A140N4R0|A0A140N4R0_ECOBD
AKASAQLETIK	1	NA	NA	NA	NA	NA	NA	NA	NA	NA	NA	NA	NA	NA	NA	NA	NA	NA	NA	NA	NA	NA	NA	NA	NA	NA	NA	NA	0.0105398	1159.61	1	NA	NA	NA	NA	NA	NA	tr|A0A140N9N5|A0A140N9N5_ECOBD
AKASAQLETIK	2	0.00173101	581.17	1	0.00175515	580.565	2	0.00687723	580.34	2	NA	NA	NA	0.0111081	579.54	1	NA	NA	NA	0.00136697	580.71	1	0.00103749	581.315	2	0.00117461	581.64	2	0.000979467	581.17	1	NA	NA	NA	NA	NA	NA	tr|A0A140N9N5|A0A140N9N5_ECOBD
AKASAQLETIKTK	2	0.0139432	695.086	9	0.0164392	695.265	11	0.0180479	695.174	7	0.00165646	695.336	8	0.0028262	695.266	9	0.000963817	695.286	9	0.0134656	695.238	5	0.0193975	695.407	27	0.0109391	695.308	28	0.000726081	695.03	3	0.00563905	695.184	5	0.00335568	695.01	1	tr|A0A140N9N5|A0A140N9N5_ECOBD
AKASAQLETIKTK	3	0.00177753	463.933	3	0.0197112	463.905	2	0.00674441	464.03	4	0.00511892	464.74	1	0.0153608	463.947	4	0.00387516	464.403	3	NA	NA	NA	0.0175769	464.238	4	0.0189251	464.047	9	0.00340748	463.78	2	NA	NA	NA	NA	NA	NA	tr|A0A140N9N5|A0A140N9N5_ECOBD
AKASAVKR	1	NA	NA	NA	NA	NA	NA	NA	NA	NA	0.0100012	830.8	1	NA	NA	NA	0.0102951	830.62	1	NA	NA	NA	NA	NA	NA	NA	NA	NA	0.0142789	830.66	1	NA	NA	NA	NA	NA	NA	tr|A0A140N8B4|A0A140N8B4_ECOBD
AKASAVKR	2	0.00893015	416.16	1	NA	NA	NA	NA	NA	NA	NA	NA	NA	0.0142718	416.04	5	0.00161525	415.91	1	NA	NA	NA	NA	NA	NA	NA	NA	NA	0.00162765	415.93	1	0.0109841	416.095	2	0.00154022	416.12	1	tr|A0A140N8B4|A0A140N8B4_ECOBD
AKASQLDEAR	2	0.01183	545.34	1	0.00306469	544.5	1	NA	NA	NA	0.00250359	545.15	2	0.0051353	545.22	2	0.00303545	545.01	2	NA	NA	NA	NA	NA	NA	NA	NA	NA	NA	NA	NA	NA	NA	NA	0.00351255	545.29	3	tr|A0A140N4P3|A0A140N4P3_ECOBD
AKAVYQQVISKYPGTDGAK	2	NA	NA	NA	0.00078203	1012.78	1	NA	NA	NA	NA	NA	NA	NA	NA	NA	NA	NA	NA	NA	NA	NA	NA	NA	NA	NA	NA	NA	NA	NA	NA	NA	NA	NA	NA	NA	NA	tr|A0A140NCF6|A0A140NCF6_ECOBD
AKAVYQQVISKYPGTDGAK	3	0.00151208	675.66	1	NA	NA	NA	NA	NA	NA	NA	NA	NA	NA	NA	NA	NA	NA	NA	NA	NA	NA	NA	NA	NA	NA	NA	NA	NA	NA	NA	NA	NA	NA	NA	NA	NA	tr|A0A140NCF6|A0A140NCF6_ECOBD
AKDAAGHELVYTGMSK	2	0.00226898	839.945	4	0.00487894	840.985	2	NA	NA	NA	0.0163187	839.375	2	NA	NA	NA	0.00122245	839.59	1	0.00112586	840.14	1	NA	NA	NA	NA	NA	NA	0.000786565	839.605	2	NA	NA	NA	NA	NA	NA	tr|A0A140NBM7|A0A140NBM7_ECOBD
AKDAAGHELVYTGMSK	3	NA	NA	NA	0.00198039	561.36	1	0.0126704	561.15	1	NA	NA	NA	NA	NA	NA	NA	NA	NA	NA	NA	NA	NA	NA	NA	NA	NA	NA	0.00132836	561.56	1	NA	NA	NA	NA	NA	NA	tr|A0A140NBM7|A0A140NBM7_ECOBD
AKDADDLFDKLGI	2	0.000670471	711.15	1	0.000604887	711.19	1	NA	NA	NA	NA	NA	NA	NA	NA	NA	NA	NA	NA	NA	NA	NA	NA	NA	NA	NA	NA	NA	NA	NA	NA	NA	NA	NA	NA	NA	NA	sp|A0A140ND86|DINJ_ECOBD
AKDATNKAADIVLQAAIAAGAPK	2	0.0151496	1105.57	1	NA	NA	NA	NA	NA	NA	NA	NA	NA	NA	NA	NA	NA	NA	NA	NA	NA	NA	NA	NA	NA	NA	NA	NA	NA	NA	NA	NA	NA	NA	NA	NA	NA	tr|A0A140NCE4|A0A140NCE4_ECOBD
AKDATNKAADIVLQAAIAAGAPK	3	0.00219352	737.48	3	NA	NA	NA	NA	NA	NA	NA	NA	NA	NA	NA	NA	NA	NA	NA	NA	NA	NA	NA	NA	NA	NA	NA	NA	NA	NA	NA	NA	NA	NA	NA	NA	NA	tr|A0A140NCE4|A0A140NCE4_ECOBD
AKDEADEKDAIATVNK	2	0.00872849	860.245	6	0.00264722	859.83	3	0.00230748	859.855	4	NA	NA	NA	NA	NA	NA	NA	NA	NA	0.000594288	859.82	1	NA	NA	NA	NA	NA	NA	NA	NA	NA	NA	NA	NA	NA	NA	NA	tr|A0A140NBA5|A0A140NBA5_ECOBD
AKDEADEKDAIATVNK	3	0.00472176	573.543	3	0.0142984	573.465	4	0.00277635	573.67	1	NA	NA	NA	NA	NA	NA	NA	NA	NA	NA	NA	NA	NA	NA	NA	NA	NA	NA	NA	NA	NA	NA	NA	NA	NA	NA	NA	tr|A0A140NBA5|A0A140NBA5_ECOBD
AKDFEDAVEK	2	0.00350776	576.365	2	0.000744228	577.65	1	0.00066528	577.12	1	0.00491684	576.267	6	0.000676985	576.64	1	0.00237662	576.625	2	0.00621638	576.508	4	0.0084977	576.592	10	0.000812852	576.65	5	NA	NA	NA	NA	NA	NA	NA	NA	NA	tr|A0A140NCE4|A0A140NCE4_ECOBD
AKDFEDAVEKAEK	2	0.00437143	740.07	4	0.00203695	741.08	3	0.00064884	741.21	3	NA	NA	NA	0.00168326	741.5	1	0.000821217	740.755	2	0.00707397	740.223	3	0.0008529	741.04	3	0.0168957	741.11	9	0.000330285	740.49	1	NA	NA	NA	NA	NA	NA	tr|A0A140NCE4|A0A140NCE4_ECOBD
AKDFEDAVEKAEK	3	0.00354845	494.46	2	0.00230375	494.233	3	0.00320378	494.155	2	NA	NA	NA	NA	NA	NA	0.0026991	493.87	1	0.00877654	494.73	2	NA	NA	NA	NA	NA	NA	0.00145357	494.4	1	NA	NA	NA	NA	NA	NA	tr|A0A140NCE4|A0A140NCE4_ECOBD
AKDGLALSSR	2	0.00704011	509.543	3	0.00171579	510.16	2	0.0163122	508.83	1	0.0115372	509.157	3	0.00103216	509.58	1	0.000853139	509.43	1	0.00131197	509.665	2	0.00155297	509.81	3	0.00157069	509.473	3	0.00093444	509.573	3	0.00127113	509.58	1	0.00211	509.547	3	tr|A0A140NG32|A0A140NG32_ECOBD
AKDKIMMGAER	2	0.0106367	625.722	4	NA	NA	NA	0.00826547	626.2	1	0.00938361	625.65	1	NA	NA	NA	NA	NA	NA	NA	NA	NA	NA	NA	NA	NA	NA	NA	0.00124292	625.435	4	NA	NA	NA	NA	NA	NA	tr|A0A140N5L3|A0A140N5L3_ECOBD
AKDWAAADAAR	2	0.00195243	573.51	1	0.000938597	573.67	1	0.011747	573.585	2	NA	NA	NA	NA	NA	NA	0.00578612	574.15	1	NA	NA	NA	NA	NA	NA	NA	NA	NA	0.0129157	572.15	1	NA	NA	NA	NA	NA	NA	tr|A0A140NAR3|A0A140NAR3_ECOBD
AKEDNIEMQGTVLETLPNTMFR	2	0.000809985	1269.83	8	0.000850786	1269.76	10	0.0163488	1269.67	11	NA	NA	NA	0.000495372	1269.31	1	0.000727107	1269.7	2	NA	NA	NA	NA	NA	NA	NA	NA	NA	0.000275167	1270.02	2	NA	NA	NA	0.00513071	1269.54	1	tr|A0A140NBV7|A0A140NBV7_ECOBD
AKEDNIEMQGTVLETLPNTMFR	3	0.00717607	846.776	8	0.0173025	847.198	17	0.0172804	846.868	10	0.0166081	847.45	5	0.0185805	846.94	20	0.00950197	846.984	19	NA	NA	NA	0.0166292	847.08	1	0.00283286	846.987	4	0.00149155	846.769	7	0.00923874	846.962	19	0.0103761	847.058	12	tr|A0A140NBV7|A0A140NBV7_ECOBD
AKEFIAK	1	NA	NA	NA	0.0174727	806.42	1	0.0136354	806.55	1	NA	NA	NA	NA	NA	NA	0.0182804	806.6	1	NA	NA	NA	0.0189271	806.69	1	NA	NA	NA	0.0116188	806.54	1	NA	NA	NA	NA	NA	NA	tr|A0A140N810|A0A140N810_ECOBD
AKEFIAK	2	0.014225	404.06	2	0.00772634	403.78	1	0.0173888	404.04	1	0.00455658	404.013	3	0.0121489	403.95	2	0.00551946	403.965	2	0.00952111	403.962	5	0.0156676	404.183	4	0.0138537	404.137	4	0.00917267	404.197	6	0.0135989	404.058	4	0.0194394	404.27	4	tr|A0A140N810|A0A140N810_ECOBD
AKELC[57]HLPDLTADSAAEWLETFQAK	3	0.00328157	949.05	3	0.0121814	949.115	4	0.00408528	948.96	1	NA	NA	NA	NA	NA	NA	NA	NA	NA	NA	NA	NA	NA	NA	NA	NA	NA	NA	0.0053331	949.493	3	NA	NA	NA	NA	NA	NA	tr|A0A140NBR4|A0A140NBR4_ECOBD
AKELGITHIISSDLGR	2	0.00196469	855.96	2	0.00122008	856.243	3	0.00128501	857.105	2	NA	NA	NA	NA	NA	NA	0.000796462	855.96	2	NA	NA	NA	NA	NA	NA	NA	NA	NA	NA	NA	NA	NA	NA	NA	NA	NA	NA	tr|A0A140NFX2|A0A140NFX2_ECOBD
AKELGITHIISSDLGR	3	0.00192214	571.62	1	0.0142659	571.105	2	0.0017415	571.65	1	NA	NA	NA	0.00127883	571.625	2	0.00142762	571.74	1	NA	NA	NA	NA	NA	NA	NA	NA	NA	0.00129839	572.07	1	NA	NA	NA	NA	NA	NA	tr|A0A140NFX2|A0A140NFX2_ECOBD
AKGAMALFGEKYDER	2	0.00123171	844.24	1	0.00131646	844.197	4	0.0132678	843.555	4	NA	NA	NA	NA	NA	NA	NA	NA	NA	NA	NA	NA	NA	NA	NA	NA	NA	NA	NA	NA	NA	NA	NA	NA	NA	NA	NA	tr|A0A140N6W9|A0A140N6W9_ECOBD
AKGAYSFYIVR	2	0.00856176	639.55	1	NA	NA	NA	NA	NA	NA	NA	NA	NA	0.00232166	638.24	2	0.0146426	638.53	3	NA	NA	NA	NA	NA	NA	NA	NA	NA	NA	NA	NA	NA	NA	NA	NA	NA	NA	tr|A0A140N9H6|A0A140N9H6_ECOBD
AKGAYSFYIVR	3	0.0017048	426.19	1	NA	NA	NA	NA	NA	NA	NA	NA	NA	NA	NA	NA	NA	NA	NA	NA	NA	NA	NA	NA	NA	NA	NA	NA	NA	NA	NA	NA	NA	NA	NA	NA	NA	tr|A0A140N9H6|A0A140N9H6_ECOBD
AKGGDNDAKAELAVLEK	2	0.00446758	865.88	1	0.00076532	865.58	1	0.000703552	865.22	2	NA	NA	NA	0.0180219	865.55	2	0.00569174	864.66	1	NA	NA	NA	NA	NA	NA	NA	NA	NA	NA	NA	NA	NA	NA	NA	0.00147177	866.31	1	tr|A0A140NAR5|A0A140NAR5_ECOBD
AKGGDNDAKAELAVLEK	3	0.00217532	577.41	1	0.00173406	578.06	1	0.00293573	577.31	1	NA	NA	NA	0.00533525	578.23	1	NA	NA	NA	NA	NA	NA	NA	NA	NA	NA	NA	NA	NA	NA	NA	NA	NA	NA	NA	NA	NA	tr|A0A140NAR5|A0A140NAR5_ECOBD
AKGGGDETFVQGR	2	0.0159941	662.325	2	0.0054655	662.055	2	0.000668585	661.38	1	0.000920329	662.49	1	NA	NA	NA	NA	NA	NA	NA	NA	NA	NA	NA	NA	NA	NA	NA	NA	NA	NA	NA	NA	NA	NA	NA	NA	tr|A0A140N7X1|A0A140N7X1_ECOBD
AKGMNTAVGDEGGYAPNLGSNAEALAVIAEAVK	2	0.000915807	1595.35	3	0.00069564	1595.21	1	0.000438982	1596.03	1	NA	NA	NA	NA	NA	NA	NA	NA	NA	NA	NA	NA	NA	NA	NA	NA	NA	NA	NA	NA	NA	NA	NA	NA	NA	NA	NA	tr|A0A140N6G0|A0A140N6G0_ECOBD
AKGMNTAVGDEGGYAPNLGSNAEALAVIAEAVK	3	0.0032709	1064.39	12	0.0156419	1064.1	16	0.0177249	1064.29	17	0.00151619	1063.94	1	0.000392809	1064.42	4	0.000756497	1064.32	5	NA	NA	NA	0.00250052	1064.23	19	0.00203836	1063.91	21	0.000909618	1064.14	6	0.00107832	1064.21	13	0.00174182	1064.13	15	tr|A0A140N6G0|A0A140N6G0_ECOBD
AKGMNTAVGDEGGYAPNLGSNAEALAVIAEAVK	4	NA	NA	NA	NA	NA	NA	NA	NA	NA	NA	NA	NA	NA	NA	NA	0.0125882	798.04	1	NA	NA	NA	NA	NA	NA	NA	NA	NA	NA	NA	NA	NA	NA	NA	NA	NA	NA	tr|A0A140N6G0|A0A140N6G0_ECOBD
AKGMNTAVGDEGGYAPNLGSNAEALAVIAEAVKAAGYELGK	3	0.00194111	1327.11	1	NA	NA	NA	NA	NA	NA	NA	NA	NA	NA	NA	NA	NA	NA	NA	NA	NA	NA	NA	NA	NA	NA	NA	NA	NA	NA	NA	NA	NA	NA	NA	NA	NA	tr|A0A140N6G0|A0A140N6G0_ECOBD
AKGQSLQDPFLNALR	2	NA	NA	NA	0.00101176	829.74	1	0.00136597	830.323	3	0.00132787	829.695	2	0.00167244	830.184	5	0.00109277	829.97	3	0.00231125	830.36	2	0.0018053	830.013	4	0.00131376	830.085	2	NA	NA	NA	0.00181149	830.242	6	0.00126001	829.726	7	tr|A0A140NGK1|A0A140NGK1_ECOBD
AKGQSLQDPFLNALR	3	0.00128278	553.86	1	0.00156387	553.635	2	0.00121168	553.39	1	0.0155789	553.685	4	0.00200362	553.72	4	0.00268933	553.582	5	0.00396576	554.015	2	0.00516585	553.592	4	0.00191727	553.75	3	NA	NA	NA	0.0192328	553.562	8	0.0147656	553.612	6	tr|A0A140NGK1|A0A140NGK1_ECOBD
AKIALFC[57]NVPEK	2	0.00149906	695.4	1	NA	NA	NA	0.00144376	695.7	2	0.00103469	695.66	1	0.00113758	695.76	2	0.00126941	695.47	2	0.00553911	695.61	1	NA	NA	NA	0.00472995	695.24	1	0.00131325	696.1	4	0.00195341	695.525	2	0.00116219	695.435	2	tr|A0A140N932|A0A140N932_ECOBD
AKIALFC[57]NVPEK	3	NA	NA	NA	NA	NA	NA	NA	NA	NA	NA	NA	NA	0.00129235	464.315	2	0.00139765	464.23	1	NA	NA	NA	NA	NA	NA	NA	NA	NA	0.00156634	464.26	1	0.00225135	464.13	1	NA	NA	NA	tr|A0A140N932|A0A140N932_ECOBD
AKIELSSAQQTDVNLPYITADATGPK	3	0.00198354	911.83	2	0.0172108	911.757	6	0.00454383	911.825	2	NA	NA	NA	NA	NA	NA	NA	NA	NA	NA	NA	NA	NA	NA	NA	NA	NA	NA	0.00185689	912.273	6	NA	NA	NA	NA	NA	NA	tr|A0A140NFV3|A0A140NFV3_ECOBD
AKITVPVDATEEQVRER	2	0.00144302	971.2	1	0.00123512	972.2	1	0.00198487	971.38	2	NA	NA	NA	NA	NA	NA	NA	NA	NA	NA	NA	NA	NA	NA	NA	NA	NA	NA	0.000978875	971.45	1	NA	NA	NA	NA	NA	NA	tr|A0A140NBM7|A0A140NBM7_ECOBD
AKITVPVDATEEQVRER	3	NA	NA	NA	NA	NA	NA	NA	NA	NA	NA	NA	NA	NA	NA	NA	NA	NA	NA	NA	NA	NA	NA	NA	NA	NA	NA	NA	0.0110464	647.92	1	NA	NA	NA	NA	NA	NA	tr|A0A140NBM7|A0A140NBM7_ECOBD
AKLESLVEDLVNR	1	0.00358181	1485.72	1	0.00680319	1485.74	1	0.00524624	1485.66	1	NA	NA	NA	NA	NA	NA	0.00350193	1486.02	1	NA	NA	NA	NA	NA	NA	NA	NA	NA	NA	NA	NA	NA	NA	NA	NA	NA	NA	tr|A0A140NFV3|A0A140NFV3_ECOBD
AKLESLVEDLVNR	2	0.00157244	743.821	7	0.0118141	744.021	11	0.00189018	743.947	11	0.0191849	743.798	54	0.0107467	743.798	13	0.00196991	743.86	13	0.0177702	743.777	22	0.00749516	743.952	47	0.00963939	743.709	52	0.0162456	743.914	18	0.0158861	743.807	57	0.0170186	743.861	87	tr|A0A140NFV3|A0A140NFV3_ECOBD
AKLESLVEDLVNR	3	0.00197407	496.435	4	0.00199339	496.253	6	0.00631598	496.375	8	0.010006	496.32	37	0.00164989	496.296	8	0.00216395	496.332	9	0.0154676	496.283	16	0.0166984	496.329	43	0.00505422	496.288	31	0.00867644	496.269	8	0.00387075	496.296	48	0.00772091	496.34	74	tr|A0A140NFV3|A0A140NFV3_ECOBD
AKLHDYYKDEVVK	2	0.0136644	805.084	36	0.00201864	804.845	30	0.00513659	804.913	60	0.000766699	804.805	2	0.00658817	805.004	35	0.0165163	804.872	57	0.00432574	804.773	10	0.0196456	805.001	7	0.000874649	804.898	4	0.0129974	805.09	10	0.0148289	804.977	10	0.0015724	804.935	12	tr|A0A140N5A3|A0A140N5A3_ECOBD
AKLHDYYKDEVVK	3	0.0152553	536.999	25	0.00178545	537.038	18	0.0156878	537.015	34	NA	NA	NA	0.017705	537.076	47	0.0126062	537.035	51	NA	NA	NA	NA	NA	NA	NA	NA	NA	0.0164787	537.02	1	0.00399018	536.6	1	0.00201224	537.21	4	tr|A0A140N5A3|A0A140N5A3_ECOBD
AKLHDYYKDEVVK	4	0.0138912	403.053	19	0.0197388	403.215	2	NA	NA	NA	NA	NA	NA	0.0183475	403.148	71	0.0141753	403.131	65	NA	NA	NA	NA	NA	NA	NA	NA	NA	NA	NA	NA	NA	NA	NA	0.0137551	403.25	1	tr|A0A140N5A3|A0A140N5A3_ECOBD
AKLLQYAER	2	0.0181561	547.18	1	NA	NA	NA	NA	NA	NA	NA	NA	NA	NA	NA	NA	NA	NA	NA	0.0117501	546.71	1	0.00735846	545.68	1	NA	NA	NA	0.00137024	546.65	1	NA	NA	NA	NA	NA	NA	tr|A0A140N5B5|A0A140N5B5_ECOBD
AKLTLQEQLLK	2	0.00112889	643.5	2	0.00140163	643.133	4	0.0014168	643.25	3	0.00690954	643.35	3	0.000988034	643	1	0.000932719	643.26	1	NA	NA	NA	NA	NA	NA	NA	NA	NA	NA	NA	NA	0.00265585	643.17	1	NA	NA	NA	tr|A0A140NDG6|A0A140NDG6_ECOBD
AKLTLQEQLLK	3	NA	NA	NA	0.0018377	429.32	1	NA	NA	NA	NA	NA	NA	NA	NA	NA	NA	NA	NA	NA	NA	NA	NA	NA	NA	NA	NA	NA	NA	NA	NA	NA	NA	NA	NA	NA	NA	tr|A0A140NDG6|A0A140NDG6_ECOBD
AKLYELEMQK	2	0.0154349	628.225	2	NA	NA	NA	0.00184268	626.73	1	NA	NA	NA	NA	NA	NA	NA	NA	NA	NA	NA	NA	NA	NA	NA	NA	NA	NA	NA	NA	NA	NA	NA	NA	NA	NA	NA	tr|A0A140N6E7|A0A140N6E7_ECOBD
AKLYELEMQKK	2	0.00335291	691.62	4	0.00149573	691.439	7	0.0013368	691.263	3	0.00167186	691.16	1	NA	NA	NA	0.00852301	691.46	1	NA	NA	NA	NA	NA	NA	NA	NA	NA	0.000907586	690.88	1	NA	NA	NA	NA	NA	NA	tr|A0A140N6E7|A0A140N6E7_ECOBD
AKLYELEMQKK	3	0.0187108	459.98	1	0.0146236	461.95	2	NA	NA	NA	NA	NA	NA	NA	NA	NA	NA	NA	NA	NA	NA	NA	NA	NA	NA	NA	NA	NA	NA	NA	NA	NA	NA	NA	NA	NA	NA	tr|A0A140N6E7|A0A140N6E7_ECOBD
AKNIQAIR	1	NA	NA	NA	NA	NA	NA	0.0167798	913.62	1	0.0104921	913.59	1	0.0161761	914.02	1	0.0165659	913.7	1	0.0166064	913.84	1	NA	NA	NA	NA	NA	NA	NA	NA	NA	NA	NA	NA	NA	NA	NA	tr|A0A140N6J6|A0A140N6J6_ECOBD
AKNIQAIR	2	0.00262261	457.44	3	0.00182742	457.46	2	0.00135336	457.39	1	0.00161897	457.41	1	0.0113654	458.045	4	0.0187424	457.791	7	0.00264238	457.585	2	0.0022168	457.803	3	0.0139318	457.64	2	0.00555867	457.732	10	0.00363977	457.643	6	0.00471351	457.864	8	tr|A0A140N6J6|A0A140N6J6_ECOBD
AKPGQDFFPLTVNYQER	2	0.00401961	1006.05	6	0.0011096	1006	4	0.00157363	1006.12	4	0.00138782	1005.95	5	0.00117581	1006.1	5	0.00117515	1006.46	7	0.00254422	1005.78	2	0.00169059	1005.9	5	0.00122995	1006.02	2	0.00101779	1005.84	4	0.00135517	1006.31	7	0.0011731	1006.03	4	tr|A0A140N5F4|A0A140N5F4_ECOBD
AKPGQDFFPLTVNYQER	3	0.00199978	670.875	2	0.00204809	671.092	4	0.00413016	670.872	4	0.00802274	671.203	7	0.00134389	671.32	5	0.00134611	671.148	6	0.0153909	671.313	6	0.00464336	671.13	8	0.0030153	671.156	7	0.00145488	671.11	6	0.00287203	671.04	8	0.00383572	671.24	11	tr|A0A140N5F4|A0A140N5F4_ECOBD
AKPVLLEPIMK	1	NA	NA	NA	0.0180168	1239.67	2	0.0171965	1240.67	1	NA	NA	NA	NA	NA	NA	NA	NA	NA	NA	NA	NA	NA	NA	NA	NA	NA	NA	0.00877095	1238.75	1	NA	NA	NA	NA	NA	NA	tr|A0A140N7C7|A0A140N7C7_ECOBD
AKPVLLEPIMK	2	0.00253096	620.16	1	0.00139386	620.76	1	0.00156897	620.58	1	NA	NA	NA	0.00967515	620.753	4	0.00864893	620.177	3	NA	NA	NA	NA	NA	NA	NA	NA	NA	0.00383125	620.25	5	0.00847288	620.01	1	0.00157856	619.95	1	tr|A0A140N7C7|A0A140N7C7_ECOBD
AKPVLLEPIMK	3	0.00623895	414.13	1	NA	NA	NA	0.00282473	414.04	1	NA	NA	NA	0.00307109	413.915	2	0.00137016	413.973	3	0.0196072	413.845	2	0.00728508	413.88	1	NA	NA	NA	0.00182581	413.86	5	0.0118546	413.955	2	0.00196883	413.91	1	tr|A0A140N7C7|A0A140N7C7_ECOBD
AKPVLLEPIMKVEVETPEENTGDVIGDLSR	3	0.0162222	1094.33	9	0.00200432	1094.16	10	0.0129971	1093.97	13	NA	NA	NA	0.00114284	1094.19	1	0.0017515	1094.29	6	NA	NA	NA	NA	NA	NA	NA	NA	NA	0.00135986	1094.07	3	NA	NA	NA	NA	NA	NA	tr|A0A140N7C7|A0A140N7C7_ECOBD
AKPVLLEPIMKVEVETPEENTGDVIGDLSR	4	0.0187489	821.247	3	0.0158459	821.29	1	NA	NA	NA	NA	NA	NA	NA	NA	NA	0.0181555	821.073	3	NA	NA	NA	NA	NA	NA	NA	NA	NA	0.0170464	821.013	4	NA	NA	NA	NA	NA	NA	tr|A0A140N7C7|A0A140N7C7_ECOBD
AKQAELQQTNDAATVADPR	2	NA	NA	NA	0.000562549	1014.2	1	NA	NA	NA	NA	NA	NA	NA	NA	NA	NA	NA	NA	NA	NA	NA	NA	NA	NA	NA	NA	NA	NA	NA	NA	NA	NA	NA	NA	NA	NA	tr|A0A140NBE8|A0A140NBE8_ECOBD
AKQAELQQTNDAATVADPR	3	0.00188932	676.65	1	NA	NA	NA	0.00412135	676.47	1	NA	NA	NA	NA	NA	NA	NA	NA	NA	NA	NA	NA	NA	NA	NA	NA	NA	NA	NA	NA	NA	NA	NA	NA	NA	NA	NA	tr|A0A140NBE8|A0A140NBE8_ECOBD
AKQSPNSMSDMAAFEK	2	0.000738672	871.685	2	0.000471268	871.57	1	0.000681682	871.76	1	0.000293428	871.77	1	0.000514792	871.84	1	0.000230256	871.78	1	0.00128557	871.69	1	NA	NA	NA	NA	NA	NA	0.00030478	871.78	1	0.000523	871.81	1	0.00040196	871.71	1	tr|A0A140NCS6|A0A140NCS6_ECOBD
AKQSPNSMSDMAAFEK	3	0.00212933	581.72	1	NA	NA	NA	NA	NA	NA	NA	NA	NA	NA	NA	NA	NA	NA	NA	0.00513236	581.73	1	NA	NA	NA	NA	NA	NA	0.00105081	581.67	1	NA	NA	NA	NA	NA	NA	tr|A0A140NCS6|A0A140NCS6_ECOBD
AKSDKASEGELLAQVEPEDLIK	2	0.000317511	1186.51	2	0.00163729	1185.71	2	0.00119762	1185.66	2	NA	NA	NA	NA	NA	NA	NA	NA	NA	NA	NA	NA	NA	NA	NA	NA	NA	NA	NA	NA	NA	NA	NA	NA	NA	NA	NA	tr|A0A140NEQ0|A0A140NEQ0_ECOBD
AKSDKASEGELLAQVEPEDLIK	3	0.00192782	791.63	1	0.00190961	791.233	3	0.00327532	791.08	2	NA	NA	NA	0.00155254	791.15	1	0.00184248	791.08	2	NA	NA	NA	NA	NA	NA	NA	NA	NA	NA	NA	NA	NA	NA	NA	0.00314929	790.88	1	tr|A0A140NEQ0|A0A140NEQ0_ECOBD
AKSTLTPVVISNMDEIKELIK	2	0.000955135	1165.97	7	0.016762	1166	5	0.00268961	1165.51	5	NA	NA	NA	NA	NA	NA	NA	NA	NA	NA	NA	NA	NA	NA	NA	NA	NA	NA	NA	NA	NA	NA	NA	NA	NA	NA	NA	tr|A0A140N9A4|A0A140N9A4_ECOBD
AKSTLTPVVISNMDEIKELIK	3	0.00223057	777.378	4	0.00369783	777.722	4	0.0116523	777.968	5	NA	NA	NA	0.0132863	777.745	11	0.0100563	777.59	19	NA	NA	NA	NA	NA	NA	0.0102474	777.505	2	0.00135882	777.47	3	0.0039961	777.69	2	0.00666806	777.9	5	tr|A0A140N9A4|A0A140N9A4_ECOBD
AKSTLTPVVISNMDEIKELIK	4	0.0127947	583.62	1	NA	NA	NA	NA	NA	NA	NA	NA	NA	0.0108805	583.49	1	0.0167441	583.64	4	NA	NA	NA	NA	NA	NA	NA	NA	NA	0.0122465	583.4	1	NA	NA	NA	NA	NA	NA	tr|A0A140N9A4|A0A140N9A4_ECOBD
AKSVPAIFLDR	2	0.0129017	610.32	1	NA	NA	NA	NA	NA	NA	0.00160645	609.17	1	NA	NA	NA	NA	NA	NA	NA	NA	NA	NA	NA	NA	NA	NA	NA	NA	NA	NA	NA	NA	NA	NA	NA	NA	tr|A0A140NCS0|A0A140NCS0_ECOBD
AKTGGIKGGLGLAEDTSDAAISC[57]QQVGPIELSDR	3	0.0010271	1139.13	1	NA	NA	NA	NA	NA	NA	NA	NA	NA	NA	NA	NA	NA	NA	NA	NA	NA	NA	NA	NA	NA	NA	NA	NA	NA	NA	NA	NA	NA	NA	NA	NA	NA	tr|A0A140NFW5|A0A140NFW5_ECOBD
AKTGGIKGGLGLAEDTSDAAISC[57]QQVGPIELSDR	4	0.0158069	854.93	1	NA	NA	NA	NA	NA	NA	NA	NA	NA	NA	NA	NA	NA	NA	NA	NA	NA	NA	NA	NA	NA	NA	NA	NA	NA	NA	NA	NA	NA	NA	NA	NA	NA	tr|A0A140NFW5|A0A140NFW5_ECOBD
AKTINKYLGSDYVVK	2	0.000851186	850.23	1	0.000675195	850.26	1	0.000687601	850.33	1	NA	NA	NA	NA	NA	NA	NA	NA	NA	NA	NA	NA	NA	NA	NA	NA	NA	NA	NA	NA	NA	NA	NA	NA	NA	NA	NA	tr|A0A140NCX5|A0A140NCX5_ECOBD
AKTRDYAASMEQR	2	0.00630599	764.02	1	NA	NA	NA	NA	NA	NA	NA	NA	NA	0.00145493	764.34	1	0.00586694	764.4	2	NA	NA	NA	NA	NA	NA	NA	NA	NA	NA	NA	NA	NA	NA	NA	NA	NA	NA	tr|A0A140N8R4|A0A140N8R4_ECOBD
AKTRDYAASMEQR	3	NA	NA	NA	NA	NA	NA	NA	NA	NA	NA	NA	NA	0.0112774	510.14	1	0.00353694	510.16	1	NA	NA	NA	NA	NA	NA	NA	NA	NA	NA	NA	NA	NA	NA	NA	NA	NA	NA	tr|A0A140N8R4|A0A140N8R4_ECOBD
AKTVYSTENPDLLVLEFRNDTSAGDGAR	3	0.00580726	1014.2	1	NA	NA	NA	NA	NA	NA	NA	NA	NA	NA	NA	NA	NA	NA	NA	NA	NA	NA	NA	NA	NA	NA	NA	NA	NA	NA	NA	NA	NA	NA	NA	NA	NA	tr|A0A140N6N3|A0A140N6N3_ECOBD
AKVTEKETTFNELMNQQA	2	0.0117595	1041.97	10	0.0125002	1042.34	9	0.0086071	1041.98	9	0.000609643	1041.83	7	0.00053008	1042.25	5	0.000715905	1042.15	6	NA	NA	NA	0.000626437	1042.08	6	0.00192538	1041.85	8	0.00056034	1042.62	2	0.000684624	1042.1	9	0.000505896	1042.07	8	tr|A0A140NET2|A0A140NET2_ECOBD
AKVTEKETTFNELMNQQA	3	0.0019556	695.247	3	0.0180906	695.52	4	0.011691	694.84	2	0.00406117	695.403	9	0.0089011	695.19	6	0.00180498	695.361	7	0.0130767	695.03	3	0.0187646	695.378	4	0.0109537	695.04	3	0.0102872	695.36	1	0.0142134	695.01	7	0.00231118	695.039	8	tr|A0A140NET2|A0A140NET2_ECOBD
AKYIAETFLEDAR	2	0.0194621	764.1	1	NA	NA	NA	0.000575562	763.99	1	0.000962892	764.623	3	0.00055093	764.36	1	0.00583892	764.49	2	NA	NA	NA	NA	NA	NA	NA	NA	NA	NA	NA	NA	NA	NA	NA	0.000522725	765.34	1	tr|A0A140NC56|A0A140NC56_ECOBD
AKYIAETFLEDAREVNNVR	3	0.0141906	746.475	2	NA	NA	NA	NA	NA	NA	NA	NA	NA	0.013901	747.5	2	NA	NA	NA	NA	NA	NA	NA	NA	NA	NA	NA	NA	NA	NA	NA	NA	NA	NA	NA	NA	NA	tr|A0A140NC56|A0A140NC56_ECOBD
AKYPDLQIIGGNVATAAGAR	2	0.0160163	993.978	6	0.00570976	994.144	11	0.00358617	993.788	6	0.0017591	994.306	9	0.000700268	994.38	5	0.00272878	994.126	7	0	993.79	1	0.000717877	994.276	5	0.00133945	994.064	5	0.00064799	993.844	5	0.00755281	994.084	8	0.000969708	994.223	6	tr|A0A140N7B7|A0A140N7B7_ECOBD
AKYPDLQIIGGNVATAAGAR	3	0.00364197	663.545	12	0.0158017	663.317	30	0.00722356	663.29	10	0.0187926	663.437	18	0.0176378	663.32	13	0.0162001	663.458	17	0.00979392	663.162	10	0.0113732	663.281	20	0.0128686	663.339	15	0.000916117	663.266	8	0.0148925	663.225	11	0.0123087	663.352	12	tr|A0A140N7B7|A0A140N7B7_ECOBD
ALAAALGQIEK	1	0.00324561	1084.51	2	0.0012043	1086.53	1	0.00341794	1085.54	2	0.00277996	1084.74	1	NA	NA	NA	0.00232455	1084.67	2	0.00370314	1084.55	1	NA	NA	NA	NA	NA	NA	0.00257162	1084.5	1	NA	NA	NA	NA	NA	NA	tr|A0A140N4Y8|A0A140N4Y8_ECOBD
ALAAALGQIEK	2	0.00108393	542.678	4	NA	NA	NA	0.000461236	543.05	2	0.000543422	543.14	3	0.000413821	543	1	0.0157004	543.25	4	0.000725987	543.08	1	0.00043338	542.98	1	0.000774049	543.055	2	0.000523066	543.195	2	0.000502806	543.035	2	0.00060303	543.117	3	tr|A0A140N4Y8|A0A140N4Y8_ECOBD
ALAAALGQIEKQFGK	2	0.000937191	772.82	3	0.000801464	773.51	2	0.00125705	773.633	4	0.0130586	773.628	8	0.0011589	773.283	3	0.0186017	773.708	5	NA	NA	NA	0.00203917	774.22	3	0.00162633	773.97	1	0.000776504	773.295	4	0.00101643	773.388	5	0.00529705	774.025	4	tr|A0A140N4Y8|A0A140N4Y8_ECOBD
ALAAALGQIEKQFGK	3	0.0097696	515.938	4	0.00372183	515.997	3	NA	NA	NA	NA	NA	NA	0.00162582	516.065	2	0.014835	516.135	4	NA	NA	NA	NA	NA	NA	NA	NA	NA	0.00152081	516.04	1	NA	NA	NA	NA	NA	NA	tr|A0A140N4Y8|A0A140N4Y8_ECOBD
ALADSLMQLAR	2	0.00252053	595.8	2	0.0110075	595.825	2	0.000717876	595.085	2	0.000440392	594.88	1	0.000402198	595.22	1	0.000388705	595.18	1	NA	NA	NA	0.000781712	595.66	2	0.000967681	595.515	2	NA	NA	NA	NA	NA	NA	0.000479043	595.24	1	tr|A0A140NB96|A0A140NB96_ECOBD
ALAEAGC[57]SAVK	1	0.00768349	1076.92	6	0.0122448	1077.01	3	0.00350463	1077.49	2	0.00452964	1076.48	2	0.0035665	1076.72	1	0.00312124	1076.58	1	0.00413077	1076.62	1	0.00404409	1076.71	1	0.00636118	1076.62	1	NA	NA	NA	0.00536131	1076.49	1	NA	NA	NA	tr|A0A140N7B7|A0A140N7B7_ECOBD
ALAEAGC[57]SAVK	2	0.00435685	539.342	10	0.00751334	538.998	5	0.000660118	538.87	1	0.0167121	539.505	18	NA	NA	NA	0.000545275	539.03	1	0.00383668	538.947	3	0.00404193	538.77	1	0.000626924	540.17	1	NA	NA	NA	0.0103826	538.545	2	0.00527097	538.17	1	tr|A0A140N7B7|A0A140N7B7_ECOBD
ALAEAGC[57]SAVKVGIGPGSIC[57]TTR	2	0.00100006	1138.4	2	0.000901483	1138.48	2	0.00108726	1138.53	2	NA	NA	NA	NA	NA	NA	NA	NA	NA	NA	NA	NA	NA	NA	NA	NA	NA	NA	NA	NA	NA	NA	NA	NA	NA	NA	NA	tr|A0A140N7B7|A0A140N7B7_ECOBD
ALAEAGC[57]SAVKVGIGPGSIC[57]TTR	3	0.00176135	759.695	4	0.0022524	759.993	6	0.00207001	759.467	3	NA	NA	NA	0.00258023	759.468	23	0.0176813	759.441	11	NA	NA	NA	NA	NA	NA	NA	NA	NA	NA	NA	NA	NA	NA	NA	NA	NA	NA	tr|A0A140N7B7|A0A140N7B7_ECOBD
ALAEHGIVFGEPK	1	0.00170239	1367.59	1	0.00285373	1367.59	1	0.00587157	1367.59	1	NA	NA	NA	NA	NA	NA	0.00220598	1367.72	1	NA	NA	NA	NA	NA	NA	NA	NA	NA	0.00508917	1368.76	1	NA	NA	NA	NA	NA	NA	tr|A0A140NBS3|A0A140NBS3_ECOBD
ALAEHGIVFGEPK	2	0.00249563	684.563	7	0.00114646	684.22	1	0.0151438	684.59	4	0.0014816	684.709	11	0.00131301	684.79	4	0.000934043	684.803	3	0.00158811	685.001	13	0.00373177	684.84	13	0.00143363	685.057	16	0.00899722	684.87	7	0.00130312	684.822	8	0.000944701	684.764	7	tr|A0A140NBS3|A0A140NBS3_ECOBD
ALAEHGIVFGEPK	3	0.00170859	457.48	1	0.00163984	457.07	1	0.00257474	456.95	1	0.0150218	457.008	6	0.00130981	457.055	2	0.00144751	457.077	3	0.00548703	457	6	0.00766593	456.953	7	0.0025624	456.998	4	0.00130655	456.955	4	0.00349001	457.007	4	0.0030716	456.988	4	tr|A0A140NBS3|A0A140NBS3_ECOBD
ALAEHGIVFGEPKTDIDK	2	0.00218268	971.88	1	0.00106043	970.97	1	NA	NA	NA	NA	NA	NA	NA	NA	NA	NA	NA	NA	NA	NA	NA	NA	NA	NA	NA	NA	NA	NA	NA	NA	NA	NA	NA	NA	NA	NA	tr|A0A140NBS3|A0A140NBS3_ECOBD
ALAEHGIVFGEPKTDIDK	3	NA	NA	NA	NA	NA	NA	NA	NA	NA	NA	NA	NA	NA	NA	NA	NA	NA	NA	NA	NA	NA	NA	NA	NA	NA	NA	NA	0.00121131	647.75	1	NA	NA	NA	NA	NA	NA	tr|A0A140NBS3|A0A140NBS3_ECOBD
ALAEHGIVFGEPKTDIDKIR	2	0.00129082	1105.4	5	0.00148197	1105.47	8	0.00608652	1105.91	8	NA	NA	NA	NA	NA	NA	NA	NA	NA	NA	NA	NA	NA	NA	NA	NA	NA	NA	NA	NA	NA	NA	NA	NA	NA	NA	NA	tr|A0A140NBS3|A0A140NBS3_ECOBD
ALAEHGIVFGEPKTDIDKIR	3	0.00926744	737.515	12	0.00643173	737.488	28	0.0133646	737.4	40	NA	NA	NA	0.016511	737.443	21	0.0177159	737.534	62	NA	NA	NA	NA	NA	NA	NA	NA	NA	0.0172503	737.7	22	0.00468227	737.618	12	0.011043	737.217	24	tr|A0A140NBS3|A0A140NBS3_ECOBD
ALAEHGIVFGEPKTDIDKIR	4	NA	NA	NA	NA	NA	NA	NA	NA	NA	NA	NA	NA	NA	NA	NA	0.017451	553.563	13	NA	NA	NA	NA	NA	NA	NA	NA	NA	NA	NA	NA	NA	NA	NA	NA	NA	NA	tr|A0A140NBS3|A0A140NBS3_ECOBD
ALAGQWLAYGVTR	2	0.000635639	704.35	1	0.00122708	704.57	1	0.00374339	703.425	2	NA	NA	NA	NA	NA	NA	NA	NA	NA	NA	NA	NA	NA	NA	NA	NA	NA	NA	NA	NA	NA	NA	NA	NA	NA	NA	NA	tr|A0A140NCE7|A0A140NCE7_ECOBD
ALANFMFDSDEAMVR	2	0.000390321	859.11	1	NA	NA	NA	0.000468291	858.91	1	NA	NA	NA	0.000292939	858.88	1	0.000312608	859.905	2	NA	NA	NA	0.000767094	859.792	5	0.000821323	859.43	3	0.000646391	859.045	2	0.000724433	858.9	2	0.0112128	859.15	3	tr|A0A140N6A5|A0A140N6A5_ECOBD
ALAPLGNLIALDVHSTDYC[57]GDFSNPEGVAETVKK	3	0.00373037	1201.43	1	NA	NA	NA	NA	NA	NA	NA	NA	NA	NA	NA	NA	NA	NA	NA	NA	NA	NA	NA	NA	NA	NA	NA	NA	NA	NA	NA	NA	NA	NA	NA	NA	NA	tr|A0A140N8J7|A0A140N8J7_ECOBD
ALC[57]PDC[57]HQPLQVLK	2	0.00181112	840.25	1	0.00164455	839.29	1	0.00122598	840.23	1	NA	NA	NA	NA	NA	NA	NA	NA	NA	NA	NA	NA	NA	NA	NA	NA	NA	NA	NA	NA	NA	NA	NA	NA	NA	NA	NA	tr|A0A140N5D8|A0A140N5D8_ECOBD
ALDAIIASVTESLK	1	0.00343769	1431.71	1	0.00237594	1430.62	1	0.0067542	1430.68	1	NA	NA	NA	NA	NA	NA	NA	NA	NA	NA	NA	NA	NA	NA	NA	NA	NA	NA	NA	NA	NA	NA	NA	NA	NA	NA	NA	tr|A0A140NFA9|A0A140NFA9_ECOBD
ALDAIIASVTESLK	2	0.00119136	716.668	4	0.00394475	716.848	6	0.00184221	716.307	7	0.000872802	716.278	4	0.000677083	716.36	2	0.000768036	716.193	3	NA	NA	NA	0.00148546	716.272	9	0.000640194	716.34	3	0.000580199	716.25	5	0.000880458	716.36	6	0.000796328	716.537	6	tr|A0A140NFA9|A0A140NFA9_ECOBD
ALDAIIASVTESLK	3	NA	NA	NA	0.0155889	478.09	1	NA	NA	NA	NA	NA	NA	NA	NA	NA	NA	NA	NA	NA	NA	NA	NA	NA	NA	NA	NA	NA	0.00171962	477.83	1	NA	NA	NA	0.00321993	477.87	1	tr|A0A140NFA9|A0A140NFA9_ECOBD
ALDAYYALQQK	1	NA	NA	NA	0.00168017	1283.64	1	NA	NA	NA	NA	NA	NA	NA	NA	NA	NA	NA	NA	NA	NA	NA	NA	NA	NA	NA	NA	NA	NA	NA	NA	NA	NA	NA	NA	NA	NA	tr|A0A140NCV3|A0A140NCV3_ECOBD
ALDAYYALQQK	2	0.000540798	642.81	2	0.000553548	642.68	1	0.00297751	642.66	2	0.000743143	641.59	1	0.000667226	643.78	1	0.000712867	643.62	1	NA	NA	NA	NA	NA	NA	0.000651826	643.29	1	NA	NA	NA	NA	NA	NA	NA	NA	NA	tr|A0A140NCV3|A0A140NCV3_ECOBD
ALDFIAERENQQ	1	NA	NA	NA	NA	NA	NA	0.0044447	1434.84	1	NA	NA	NA	NA	NA	NA	NA	NA	NA	NA	NA	NA	NA	NA	NA	NA	NA	NA	NA	NA	NA	NA	NA	NA	NA	NA	NA	tr|A0A140N9E5|A0A140N9E5_ECOBD
ALDFIAERENQQ	2	0.00231608	717.42	1	NA	NA	NA	0.000515612	717.56	1	0.000834627	717.44	1	0.000600379	717.765	2	0.000515691	718.25	1	NA	NA	NA	0.00659391	717.675	2	NA	NA	NA	NA	NA	NA	0.000623326	717.75	1	0.000583412	717.77	1	tr|A0A140N9E5|A0A140N9E5_ECOBD
ALDILTATPPDVFNHNLENVPR	2	0.00128572	1224.24	7	0.000794419	1223.89	3	0.00141771	1224.18	9	0.00207796	1224.39	1	0.000793374	1224.56	3	0.000533576	1223.83	2	NA	NA	NA	NA	NA	NA	NA	NA	NA	0.000720469	1224.39	2	0.000793048	1224.19	2	0.000524228	1224.15	1	tr|A0A140NAF9|A0A140NAF9_ECOBD
ALDILTATPPDVFNHNLENVPR	3	0.0103594	817.207	4	0.015542	817.5	2	0.0190331	816.582	6	0.0184252	816.652	18	0.00156557	816.58	6	0.00337154	816.508	5	NA	NA	NA	NA	NA	NA	NA	NA	NA	0.00158263	816.703	10	0.00284222	816.705	15	0.0100047	816.654	21	tr|A0A140NAF9|A0A140NAF9_ECOBD
ALDIVKR	1	NA	NA	NA	NA	NA	NA	NA	NA	NA	0.00887227	814.48	1	NA	NA	NA	NA	NA	NA	NA	NA	NA	NA	NA	NA	NA	NA	NA	NA	NA	NA	NA	NA	NA	NA	NA	NA	tr|A0A140NEU2|A0A140NEU2_ECOBD
ALDIVKR	2	0.0193836	409.22	1	NA	NA	NA	NA	NA	NA	NA	NA	NA	0.0157612	407.71	1	0.00235247	407.85	1	NA	NA	NA	NA	NA	NA	NA	NA	NA	NA	NA	NA	NA	NA	NA	NA	NA	NA	tr|A0A140NEU2|A0A140NEU2_ECOBD
ALDIVKRDYEK	2	0.00120122	675.58	1	0.00135853	675.32	1	0.00286683	676.185	2	NA	NA	NA	0.00802793	675.76	1	0.000938214	675.6	1	NA	NA	NA	NA	NA	NA	NA	NA	NA	NA	NA	NA	NA	NA	NA	NA	NA	NA	tr|A0A140NEU2|A0A140NEU2_ECOBD
ALDKLIVKPNAVNGELSEDDIQLFPLLR	3	0.00325258	1041.35	4	0.0174841	1041.4	3	NA	NA	NA	NA	NA	NA	NA	NA	NA	NA	NA	NA	NA	NA	NA	NA	NA	NA	NA	NA	NA	0.00571061	1042.2	1	NA	NA	NA	NA	NA	NA	tr|A0A140NAB8|A0A140NAB8_ECOBD
ALDLSAEEK	1	0.00884655	976.097	3	0.0193138	975.18	1	NA	NA	NA	0.00428566	975.6	1	NA	NA	NA	0.00357356	975.56	1	NA	NA	NA	NA	NA	NA	NA	NA	NA	NA	NA	NA	0.00708471	975.63	1	0.00450303	975.59	1	tr|A0A140NAR5|A0A140NAR5_ECOBD
ALDLSAEEK	2	0.000916202	488.47	1	NA	NA	NA	NA	NA	NA	NA	NA	NA	0.000683475	488.58	1	0.0174321	488.56	2	NA	NA	NA	NA	NA	NA	0.00663831	488.31	1	NA	NA	NA	0.0040906	488.33	1	NA	NA	NA	tr|A0A140NAR5|A0A140NAR5_ECOBD
ALEEAGAEVEVK	1	0.0070321	1245.14	9	0.00381757	1245.56	6	0.00403848	1245.38	7	0.00623217	1245.3	3	NA	NA	NA	0.00393739	1245.08	6	NA	NA	NA	NA	NA	NA	NA	NA	NA	NA	NA	NA	NA	NA	NA	0.00299832	1244.84	1	tr|A0A140SS63|A0A140SS63_ECOBD
ALEEAGAEVEVK	2	0.0191703	623.379	118	0.0189198	623.32	60	0.0120492	623.401	46	0.0123166	623.162	31	0.0117143	623.322	44	0.00101243	623.134	42	0.0188786	623.276	21	0.0165076	623.043	24	0.00685965	623.103	30	0.0140486	623.231	44	0.016297	623.31	34	0.00692586	622.973	40	tr|A0A140SS63|A0A140SS63_ECOBD
ALEGDAEWEAK	1	0.0104102	1219.1	8	0.0185284	1218.98	6	0.0155165	1219.01	8	0.00504493	1219.23	3	0.0046349	1219.28	3	0.00400218	1218.95	6	0.00409261	1219.23	3	0.00440272	1218.77	2	0.00885763	1218.54	1	0.00476275	1219.34	8	0.00664006	1218.69	2	0.00600063	1219.36	3	tr|A0A140N6W0|A0A140N6W0_ECOBD,tr|A0A140NCI6|A0A140NCI6_ECOBD
ALEGDAEWEAK	2	0.0195492	610.186	73	0.0158223	610.143	45	0.0102356	610.13	60	0.0112602	610.161	16	0.0143412	610.209	13	0.0118849	610.166	30	0.0186531	610.295	24	0.0124503	610.046	23	0.0124541	610.144	21	0.0150029	610.172	40	0.0106565	610.148	35	0.0177169	610.18	32	tr|A0A140N6W0|A0A140N6W0_ECOBD,tr|A0A140NCI6|A0A140NCI6_ECOBD
ALEHEKTPELAAK	2	0.00361686	719.6	1	0.0150557	719.975	2	NA	NA	NA	NA	NA	NA	NA	NA	NA	NA	NA	NA	NA	NA	NA	NA	NA	NA	NA	NA	NA	NA	NA	NA	NA	NA	NA	NA	NA	NA	tr|A0A140NCN5|A0A140NCN5_ECOBD
ALEIEEMQLK	1	0.00262777	1203.49	1	0.00376649	1205.54	1	NA	NA	NA	0.00405668	1203.79	1	NA	NA	NA	NA	NA	NA	NA	NA	NA	NA	NA	NA	NA	NA	NA	0.00333669	1203.61	1	NA	NA	NA	NA	NA	NA	tr|A0A140SS80|A0A140SS80_ECOBD
ALEIEEMQLK	2	0.000547432	602.42	1	0.00171654	603.085	2	0.0110222	602.77	2	0.00091215	602.43	2	0.0005645	603.2	1	0.000524116	603.28	1	0.00082974	602.45	1	0.00778495	602.933	3	0.000611867	602.55	1	0.000836154	603.185	2	0.000620385	602.74	1	0.000557586	602.66	1	tr|A0A140SS80|A0A140SS80_ECOBD
ALEIEEMQLKQAK	2	0.0058792	766.31	1	0.000663318	766.21	1	NA	NA	NA	NA	NA	NA	NA	NA	NA	0.000597089	766.31	1	NA	NA	NA	NA	NA	NA	NA	NA	NA	NA	NA	NA	0.000621252	766.23	1	0.000443142	766.22	1	tr|A0A140SS80|A0A140SS80_ECOBD
ALEKGIKDVSFDR	2	0.00478501	739.967	7	0.00790012	739.799	8	0.00764465	739.834	9	0.0156785	739.653	13	0.0134509	739.855	22	0.0182658	739.821	15	NA	NA	NA	0.0128584	739.49	3	0.0199395	739.875	39	NA	NA	NA	0.0196548	739.851	37	0.0184103	739.848	44	tr|A0A140N4L0|A0A140N4L0_ECOBD
ALEKGIKDVSFDR	3	0.00357511	493.666	7	0.0151028	493.601	7	0.00223354	493.62	9	0.00336033	494.01	1	0.0013142	493.748	18	0.00553182	493.597	15	NA	NA	NA	0.00950701	493.661	7	0.0122259	493.57	46	NA	NA	NA	0.00413654	493.653	27	0.0145177	493.708	46	tr|A0A140N4L0|A0A140N4L0_ECOBD
ALEKRPVSSDDVEMAINHIK	3	0.0166538	751.436	5	0.0196006	751.901	10	0.00742578	751.5	1	NA	NA	NA	0.00120626	751.68	1	0.000920207	751.65	1	NA	NA	NA	NA	NA	NA	NA	NA	NA	0.00977111	752.16	2	NA	NA	NA	NA	NA	NA	tr|A0A140NCB5|A0A140NCB5_ECOBD
ALEKRPVSSDDVEMAINHIK	4	NA	NA	NA	NA	NA	NA	NA	NA	NA	NA	NA	NA	NA	NA	NA	NA	NA	NA	NA	NA	NA	NA	NA	NA	NA	NA	NA	0.0199383	564.05	1	NA	NA	NA	NA	NA	NA	tr|A0A140NCB5|A0A140NCB5_ECOBD
ALELEEIPGIVNDFRQAIANAR	3	0.0018547	814.66	1	NA	NA	NA	NA	NA	NA	NA	NA	NA	NA	NA	NA	NA	NA	NA	NA	NA	NA	NA	NA	NA	NA	NA	NA	NA	NA	NA	NA	NA	NA	NA	NA	NA	tr|A0A140N6V3|A0A140N6V3_ECOBD
ALELLDVQPEDR	2	0.000996697	699.71	1	NA	NA	NA	NA	NA	NA	NA	NA	NA	NA	NA	NA	NA	NA	NA	NA	NA	NA	NA	NA	NA	NA	NA	NA	NA	NA	NA	NA	NA	NA	NA	NA	NA	tr|A0A140N8S6|A0A140N8S6_ECOBD
ALELLKPLLEDEK	2	0.00506934	756.065	2	0.000718615	756.81	1	0.00139372	756.475	2	NA	NA	NA	NA	NA	NA	NA	NA	NA	NA	NA	NA	NA	NA	NA	NA	NA	NA	0.0118277	757.25	1	NA	NA	NA	NA	NA	NA	tr|A0A140NER9|A0A140NER9_ECOBD
ALELLKPLLEDEK	3	NA	NA	NA	0.00167163	504.57	1	NA	NA	NA	NA	NA	NA	NA	NA	NA	NA	NA	NA	NA	NA	NA	NA	NA	NA	NA	NA	NA	NA	NA	NA	NA	NA	NA	NA	NA	NA	tr|A0A140NER9|A0A140NER9_ECOBD
ALELLKPLLEDEKALK	3	0.00188445	608.73	1	NA	NA	NA	NA	NA	NA	NA	NA	NA	NA	NA	NA	NA	NA	NA	NA	NA	NA	NA	NA	NA	NA	NA	NA	NA	NA	NA	NA	NA	NA	NA	NA	NA	tr|A0A140NER9|A0A140NER9_ECOBD
ALEMIDMHGGDLFSEE	2	0.00930257	898.117	8	0.0101228	898.365	4	0.0139005	898.095	8	0.000788759	897.67	1	0.000535886	898.02	3	0.000395014	898.265	2	NA	NA	NA	0.000671729	897.737	3	0.00105664	897.33	2	0.000504	897.775	2	0.000689621	897.837	4	0.000795378	897.928	5	tr|A0A140N582|A0A140N582_ECOBD
ALENALLEFPGC[57]AMVISHDR	3	0.00221517	749.93	1	NA	NA	NA	NA	NA	NA	NA	NA	NA	NA	NA	NA	0.00150071	748.46	1	NA	NA	NA	NA	NA	NA	NA	NA	NA	NA	NA	NA	NA	NA	NA	NA	NA	NA	tr|A0A140NGH2|A0A140NGH2_ECOBD
ALERGEGQPGDIETLEQLC[57]R	2	0.000468033	1136.25	1	0.000568849	1136.86	1	0.000461756	1136.72	1	NA	NA	NA	0.000420652	1136.34	1	0.000432141	1136.88	1	NA	NA	NA	NA	NA	NA	NA	NA	NA	0.000353206	1136.34	1	NA	NA	NA	0.000494559	1137.13	1	tr|A0A140N9Z7|A0A140N9Z7_ECOBD
ALERGEGQPGDIETLEQLC[57]R	3	0.00123091	758.76	1	NA	NA	NA	0.00699599	759.41	1	0.00329603	758.115	2	0.0112468	758.77	1	0.0198169	757.84	1	0.0122801	758.275	2	NA	NA	NA	NA	NA	NA	0.00142449	758.205	2	0.001726	758.28	1	0.00182479	757.98	1	tr|A0A140N9Z7|A0A140N9Z7_ECOBD
ALESFQGTGR	1	0.0154389	1065.37	1	NA	NA	NA	NA	NA	NA	NA	NA	NA	NA	NA	NA	NA	NA	NA	NA	NA	NA	NA	NA	NA	NA	NA	NA	NA	NA	NA	NA	NA	NA	NA	NA	NA	tr|A0A140NG76|A0A140NG76_ECOBD
ALESFQGTGR	2	0.000701464	534.45	1	NA	NA	NA	NA	NA	NA	0.00070697	533.3	1	0.000639473	533.33	1	0.000686796	533.18	1	NA	NA	NA	0.000652771	534.16	1	0.000992785	533.56	1	0.00382796	534.95	1	0.000690977	533.63	1	0.000644384	533.64	1	tr|A0A140NG76|A0A140NG76_ECOBD
ALEVADKANPDMSAMVEGIELTLK	2	0.000850541	1273.58	1	0.00082326	1273.43	1	NA	NA	NA	NA	NA	NA	NA	NA	NA	NA	NA	NA	NA	NA	NA	NA	NA	NA	NA	NA	NA	NA	NA	NA	NA	NA	NA	NA	NA	NA	tr|A0A140N8S5|A0A140N8S5_ECOBD
ALEVADKANPDMSAMVEGIELTLK	3	NA	NA	NA	0.00339331	849.447	3	0.00833194	849.893	3	NA	NA	NA	0.0115551	849.592	8	0.019609	849.566	11	NA	NA	NA	NA	NA	NA	NA	NA	NA	0.00147562	850.74	1	NA	NA	NA	0.018225	850	3	tr|A0A140N8S5|A0A140N8S5_ECOBD
ALEVLQAVDLIAAEDTR	2	0.000649745	914.815	2	0.000788097	915.54	1	0.00429125	915.27	3	NA	NA	NA	0.00998207	915.93	1	0.00338267	915.24	2	NA	NA	NA	0.00945004	914.22	1	NA	NA	NA	0.000934872	915.043	3	NA	NA	NA	0.0150685	915.768	5	tr|A0A140N5P0|A0A140N5P0_ECOBD
ALEVLQAVDLIAAEDTR	3	NA	NA	NA	NA	NA	NA	0.0122798	610.18	2	NA	NA	NA	NA	NA	NA	NA	NA	NA	NA	NA	NA	NA	NA	NA	NA	NA	NA	NA	NA	NA	NA	NA	NA	0.00327264	610.11	1	tr|A0A140N5P0|A0A140N5P0_ECOBD
ALEWEILK	1	NA	NA	NA	NA	NA	NA	NA	NA	NA	NA	NA	NA	NA	NA	NA	NA	NA	NA	0.00454628	1001.68	1	0.00515819	1001.86	1	0.0102257	1001.52	1	NA	NA	NA	NA	NA	NA	NA	NA	NA	tr|A0A140NAF3|A0A140NAF3_ECOBD
ALEWEILK	2	0.000836208	501.54	1	NA	NA	NA	0.00246836	501.4	1	0.00305477	501.6	1	0.00195821	501.81	1	0.00177517	502.08	1	0.00842181	501.6	3	0.00319795	501.643	3	0.00641931	501.657	3	0.00736128	501.775	2	0.000847396	501.64	1	0.00080129	501.61	1	tr|A0A140NAF3|A0A140NAF3_ECOBD
ALFASGGALYEWVINIPVPYLDK	3	0.0121551	847.32	1	NA	NA	NA	NA	NA	NA	NA	NA	NA	NA	NA	NA	NA	NA	NA	NA	NA	NA	NA	NA	NA	NA	NA	NA	NA	NA	NA	NA	NA	NA	NA	NA	NA	tr|A0A140N6K0|A0A140N6K0_ECOBD
ALFGDNTTKGMDQYAEQLYTDVVDLQK	3	0.00344809	1021.92	1	NA	NA	NA	NA	NA	NA	NA	NA	NA	0.00385621	1023	1	NA	NA	NA	NA	NA	NA	NA	NA	NA	NA	NA	NA	NA	NA	NA	NA	NA	NA	NA	NA	NA	tr|A0A140NAF3|A0A140NAF3_ECOBD
ALFGDNTTKGMDQYAEQLYTDVVDLQKR	3	0.00191406	1075	3	0.00180291	1074.09	1	0.0163618	1074.37	1	NA	NA	NA	NA	NA	NA	NA	NA	NA	NA	NA	NA	NA	NA	NA	NA	NA	NA	NA	NA	NA	NA	NA	NA	NA	NA	NA	tr|A0A140NAF3|A0A140NAF3_ECOBD
ALFKEPNDKALN	2	0.00215341	681.18	1	0.00103497	680.59	1	NA	NA	NA	NA	NA	NA	0.00115609	680.82	1	0.000955819	680.87	2	0.00154988	681.068	6	0.0181445	680.926	12	0.00627124	680.799	22	0.000997956	680.58	1	0.00125129	680.707	3	0.00589766	680.845	4	tr|A0A140N9M6|A0A140N9M6_ECOBD
ALFKEPNDKALN	3	NA	NA	NA	NA	NA	NA	NA	NA	NA	NA	NA	NA	NA	NA	NA	NA	NA	NA	NA	NA	NA	0.0134018	453.96	1	0.0150612	454.16	1	0.00132176	454.25	1	NA	NA	NA	0.00697681	454.33	1	tr|A0A140N9M6|A0A140N9M6_ECOBD
ALGAKPQINAEEEIRR	2	0.00274795	898.79	1	0.0085842	898.353	3	0.00330079	897.96	1	NA	NA	NA	0.019624	898.403	3	0.00200316	898.398	4	NA	NA	NA	NA	NA	NA	NA	NA	NA	NA	NA	NA	NA	NA	NA	NA	NA	NA	tr|A0A140N7C6|A0A140N7C6_ECOBD
ALGAKPQINAEEEIRR	3	0.00818204	599.42	1	0.00165221	600.06	1	0.00383576	599.57	1	0.0114542	599.43	1	0.0172194	599.524	8	0.0100052	599.383	11	NA	NA	NA	0.0187661	599.93	2	0.0165093	599.608	5	0.0152646	599.555	6	0.00279135	599.33	1	NA	NA	NA	tr|A0A140N7C6|A0A140N7C6_ECOBD
ALGANIER	1	NA	NA	NA	NA	NA	NA	0.0083017	843.51	1	NA	NA	NA	0.0083389	843.64	2	0.00501264	843.61	1	0.0174982	843.54	1	0.00578888	843.63	1	NA	NA	NA	NA	NA	NA	0.00706739	843.57	1	0.0115385	843.625	2	tr|A0A140N5X0|A0A140N5X0_ECOBD
ALGANIER	2	0.00314702	422.44	1	0.00180576	422.51	1	0.0177094	423	2	0.0086521	422.61	2	0.000824215	422.48	2	0.00165875	422.38	1	0.00123049	422.52	1	0.000766626	422.67	1	0.00551942	422.45	2	0.00239502	422.26	1	0.000809651	422.53	1	0.000741098	422.56	2	tr|A0A140N5X0|A0A140N5X0_ECOBD
ALGANLVLTEGAK	1	0.00808332	1257.07	4	0.00166213	1257.53	2	0.00354175	1257.61	2	0.00308565	1256.71	1	0.00285701	1256.76	1	0.00222593	1256.76	2	0.00270562	1256.69	1	0.00493984	1257.86	2	0.00351934	1256.73	1	0.00221923	1256.78	1	0.0036589	1256.72	2	0.00326384	1256.76	2	tr|A0A140N5L9|A0A140N5L9_ECOBD
ALGANLVLTEGAK	2	0.0178149	629.485	19	0.0174042	629.442	20	0.00859143	629.267	45	0.00462621	629.664	8	0.000765737	629.285	8	0.011578	629.296	28	0.0182526	629.391	7	0.00306622	629.249	20	0.0114715	629.178	40	0.0123851	629.088	5	0.00128514	629.353	10	0.00124789	629.219	10	tr|A0A140N5L9|A0A140N5L9_ECOBD
ALGANLVLTEGAKGMK	2	0.00245412	787.82	4	0.00125132	787.385	2	0.0032376	788.134	5	NA	NA	NA	0.00126754	787.266	7	0.0162414	787.234	14	NA	NA	NA	0.0059205	787.597	11	0.0136999	787.241	17	0.00105399	787.175	2	0.00924817	787.162	12	0.00246356	787.426	11	tr|A0A140N5L9|A0A140N5L9_ECOBD
ALGANLVLTEGAKGMK	3	NA	NA	NA	NA	NA	NA	NA	NA	NA	NA	NA	NA	0.00156301	525.295	2	0.00163653	525.32	1	NA	NA	NA	0.00567828	525.29	1	NA	NA	NA	NA	NA	NA	0.00932424	525.35	2	0.00227067	525.475	2	tr|A0A140N5L9|A0A140N5L9_ECOBD
ALGANLVLTEGAKGMKGAIQK	3	0.00182672	691.26	1	NA	NA	NA	NA	NA	NA	NA	NA	NA	NA	NA	NA	NA	NA	NA	NA	NA	NA	NA	NA	NA	NA	NA	NA	NA	NA	NA	NA	NA	NA	NA	NA	NA	tr|A0A140N5L9|A0A140N5L9_ECOBD
ALGC[57]HSIDR	2	0.00486715	515.14	3	0.00444604	515.187	3	0.00830495	515.605	2	0.0101082	515.215	4	0.00131983	515.08	1	0.00111445	515.1	1	0.0118705	515.17	2	0.00960096	515.11	3	NA	NA	NA	0.00108452	515.08	2	0.00236805	515.1	1	0.00140796	515.07	1	tr|A0A140N822|A0A140N822_ECOBD
ALGEFTITLDC[57]DVLQADGGTR	2	0.000967385	1126.81	1	NA	NA	NA	NA	NA	NA	NA	NA	NA	NA	NA	NA	NA	NA	NA	NA	NA	NA	NA	NA	NA	NA	NA	NA	NA	NA	NA	NA	NA	NA	NA	NA	NA	tr|A0A140N2L7|A0A140N2L7_ECOBD
ALGGASGGYTAAR	2	0.00179722	576.65	4	NA	NA	NA	0.000753644	576.45	2	0.000461836	576.66	1	0.000506163	576.64	1	0.000693432	576.65	1	NA	NA	NA	0.000489542	576.65	1	0.000920589	575.67	1	0.000416538	576.38	1	0.00040186	577.18	1	0.000544638	576.635	2	tr|A0A140N487|A0A140N487_ECOBD
ALGIELLR	1	NA	NA	NA	0.0137263	884.56	1	NA	NA	NA	0.0174603	884.74	1	NA	NA	NA	0.00496123	884.71	1	NA	NA	NA	NA	NA	NA	NA	NA	NA	NA	NA	NA	NA	NA	NA	NA	NA	NA	tr|A0A140NBG5|A0A140NBG5_ECOBD
ALGIELLR	2	0.000783041	442.915	2	0.0008957	442.87	1	0.000745725	443.11	2	0.000673753	443.12	1	0.000674822	443.2	1	0.000854076	442.9	1	NA	NA	NA	NA	NA	NA	NA	NA	NA	0.000677337	442.96	1	0.000626145	443.15	1	0.000649216	443.23	1	tr|A0A140NBG5|A0A140NBG5_ECOBD
ALGMAVVAMGGGR	2	0.00339411	595.47	1	NA	NA	NA	NA	NA	NA	0.000814871	595.56	1	0.000956886	596.95	1	0.00401261	595.54	2	0.000575037	595.54	1	0.000687083	595.23	1	NA	NA	NA	NA	NA	NA	NA	NA	NA	NA	NA	NA	tr|A0A140NDZ2|A0A140NDZ2_ECOBD
ALGQMKEMAAK	1	NA	NA	NA	0.0123142	1177.64	1	NA	NA	NA	NA	NA	NA	NA	NA	NA	NA	NA	NA	NA	NA	NA	NA	NA	NA	NA	NA	NA	NA	NA	NA	NA	NA	NA	NA	NA	NA	tr|A0A140NBE7|A0A140NBE7_ECOBD
ALGQMKEMAAK	2	0.00216386	589.46	3	0.00384679	590.14	1	0.00751289	589.12	2	0.00146319	589.507	3	0.00103745	589.39	1	0.000929893	589.74	1	0.0016001	589.56	2	0.0012296	589.68	2	0.00169442	589.525	2	0.000848579	589.6	1	0.000880085	589.51	1	0.0018896	589.615	2	tr|A0A140NBE7|A0A140NBE7_ECOBD
ALGVGEVK	1	0.00784469	772.525	2	NA	NA	NA	0.00674079	772.42	1	0.00500534	772.45	1	NA	NA	NA	NA	NA	NA	0.00441446	772.46	1	NA	NA	NA	NA	NA	NA	NA	NA	NA	NA	NA	NA	NA	NA	NA	tr|A0A140NBN5|A0A140NBN5_ECOBD
ALGVTFFLPEGDAISASR	2	0.0161752	926.714	5	0.00047627	926.96	1	0.00146956	927.167	3	0.000674773	926.44	2	0.000514366	926.54	3	0.000564206	926.555	2	NA	NA	NA	0.000795523	927.135	2	0.000765185	926.24	1	0.000848586	926.46	3	0.000769844	926.97	2	0.00117362	926.766	5	tr|A0A140N5L3|A0A140N5L3_ECOBD
ALHQAAAGEMVLSEALTPVLAASLR	2	0.000491221	1260.98	4	0.000712419	1260.23	1	NA	NA	NA	NA	NA	NA	NA	NA	NA	NA	NA	NA	NA	NA	NA	NA	NA	NA	NA	NA	NA	NA	NA	NA	NA	NA	NA	NA	NA	NA	tr|A0A140NAP6|A0A140NAP6_ECOBD
ALHQAAAGEMVLSEALTPVLAASLR	3	0.00196271	840.93	2	0.00336048	840.91	4	0.00802304	840.77	1	NA	NA	NA	NA	NA	NA	NA	NA	NA	NA	NA	NA	NA	NA	NA	NA	NA	NA	0.01615	840.88	28	NA	NA	NA	NA	NA	NA	tr|A0A140NAP6|A0A140NAP6_ECOBD
ALIGFAGPR	1	0.0112141	901.45	1	NA	NA	NA	NA	NA	NA	0.0154831	902.165	2	0.019242	901.72	2	0.0163462	901.62	2	NA	NA	NA	0.0189718	901.69	2	0.0192362	901.65	1	0.0166506	901.555	2	0.0131225	901.58	2	0.0151571	901.735	2	tr|A0A140N7K3|A0A140N7K3_ECOBD
ALIGFAGPR	2	0.00140964	451.62	1	0.00775225	451.707	3	0.00952957	451.81	2	0.00177559	451.45	2	0.00292453	451.723	4	0.0142695	451.747	3	0.00454877	451.408	4	0.00556206	451.479	9	0.00160833	451.45	4	0.00181934	451.567	6	0.0176965	451.639	15	0.0138138	451.603	9	tr|A0A140N7K3|A0A140N7K3_ECOBD
ALIMAPTRELAVQIHADAEPLAEATGLK	3	0.00141729	977.48	1	0.0153544	979	1	NA	NA	NA	NA	NA	NA	NA	NA	NA	NA	NA	NA	NA	NA	NA	NA	NA	NA	NA	NA	NA	NA	NA	NA	NA	NA	NA	NA	NA	NA	tr|A0A140SSA5|A0A140SSA5_ECOBD
ALIPFGGIK	1	NA	NA	NA	NA	NA	NA	NA	NA	NA	0.0161007	916.64	1	NA	NA	NA	NA	NA	NA	NA	NA	NA	NA	NA	NA	NA	NA	NA	NA	NA	NA	0.0150621	916.68	1	NA	NA	NA	tr|A0A140NBE7|A0A140NBE7_ECOBD
ALIPFGGIK	2	0.00891821	458.35	2	NA	NA	NA	0.00390062	458.4	1	0.00834306	458.45	2	NA	NA	NA	0.00984558	458.37	1	0.00872066	458.565	2	0.00390429	458.6	1	0.0109405	458.62	1	0.00681044	458.513	3	0.0174388	458.61	1	0.0109896	458.675	2	tr|A0A140NBE7|A0A140NBE7_ECOBD
ALIYMASLPEGR	2	0.018972	661.25	1	NA	NA	NA	0.000644445	661.21	1	0.000892397	661.25	1	0.00076201	662.32	1	0.000890089	660.84	1	NA	NA	NA	NA	NA	NA	NA	NA	NA	NA	NA	NA	0.0036936	661.73	2	0.000786221	661.28	1	tr|A0A140NF33|A0A140NF33_ECOBD
ALKDAVK	1	0.0148177	744.415	4	0.00882843	744.465	2	0.0175804	744.495	2	0.0188071	744.645	2	0.0195119	744.61	6	0.0170819	744.577	3	0.00987425	744.55	3	0.0136036	744.58	2	0.0199641	744.51	4	0.0160132	744.52	2	0.0173527	744.53	8	0.0123232	744.585	2	tr|A0A140NF24|A0A140NF24_ECOBD
ALKELNAQTWFAGLR	2	0.00129528	861.39	1	NA	NA	NA	NA	NA	NA	NA	NA	NA	0.00117105	859.71	1	0.00118504	860.005	2	NA	NA	NA	NA	NA	NA	NA	NA	NA	0.00117219	860.29	1	NA	NA	NA	NA	NA	NA	tr|A0A140N725|A0A140N725_ECOBD
ALKELNAQTWFAGLR	3	0.00163576	573.53	1	0.0016464	573.53	1	0.00159793	573.65	1	NA	NA	NA	NA	NA	NA	0.00149713	573.65	2	NA	NA	NA	NA	NA	NA	NA	NA	NA	0.00131743	573.65	1	NA	NA	NA	NA	NA	NA	tr|A0A140N725|A0A140N725_ECOBD
ALKGHSVDEV	1	NA	NA	NA	NA	NA	NA	0.0141117	1055.61	1	NA	NA	NA	0.0116808	1054.72	1	0.0104664	1054.62	1	NA	NA	NA	NA	NA	NA	NA	NA	NA	NA	NA	NA	NA	NA	NA	NA	NA	NA	tr|A0A140N793|A0A140N793_ECOBD
ALKGHSVDEV	2	0.0199121	528.373	15	0.00840732	528.113	3	0.00970504	528.59	5	0.00140015	528.02	4	0.00224123	528.062	6	0.00147802	528.64	2	NA	NA	NA	NA	NA	NA	0.0103369	528.21	1	0.0157961	528.055	2	0.0113446	528.078	5	0.00291341	528.497	4	tr|A0A140N793|A0A140N793_ECOBD
ALLAAFDFPFRK	1	NA	NA	NA	0.0132574	1395.67	1	0.0144713	1397.74	1	NA	NA	NA	NA	NA	NA	NA	NA	NA	NA	NA	NA	NA	NA	NA	NA	NA	NA	NA	NA	NA	NA	NA	NA	NA	NA	NA	tr|A0A140N5A3|A0A140N5A3_ECOBD
ALLAAFDFPFRK	2	0.0126006	698.642	6	0.0134993	698.749	18	0.0184502	698.776	17	NA	NA	NA	0.016995	698.944	22	0.0132165	698.926	16	NA	NA	NA	NA	NA	NA	NA	NA	NA	0.00316781	699.097	4	NA	NA	NA	NA	NA	NA	tr|A0A140N5A3|A0A140N5A3_ECOBD
ALLAAFDFPFRK	3	0.00170291	466.39	1	0.00438762	466.51	2	0.0111468	466.31	5	NA	NA	NA	0.00500615	466.478	21	0.0135457	466.41	11	NA	NA	NA	NA	NA	NA	NA	NA	NA	0.00126726	466.34	2	NA	NA	NA	NA	NA	NA	tr|A0A140N5A3|A0A140N5A3_ECOBD
ALLAGQSGISLIDHFDTSAYATK	2	NA	NA	NA	0.00088185	1190.67	2	0.00125515	1190.83	3	NA	NA	NA	NA	NA	NA	NA	NA	NA	NA	NA	NA	NA	NA	NA	NA	NA	NA	0.00518219	1190.63	5	NA	NA	NA	NA	NA	NA	tr|A0A140NA92|A0A140NA92_ECOBD
ALLAGQSGISLIDHFDTSAYATK	3	0.00854062	794.363	3	0.0060604	794.2	2	0.0127055	794.723	3	NA	NA	NA	0.00179311	794.26	2	0.00249297	794.91	1	NA	NA	NA	0.00310801	794.09	1	NA	NA	NA	0.0133549	794.211	28	NA	NA	NA	0.0089499	794.432	6	tr|A0A140NA92|A0A140NA92_ECOBD
ALLDFFLSR	2	0.00141719	541.562	8	0.00155707	541.446	5	0.0133351	541.491	11	0.00102702	541.56	3	0.00116202	541.607	4	0.00082533	541.548	4	0.00128628	541.3	1	0.00379631	541.477	4	0.000898509	541.485	4	0.000851684	541.58	2	0.0186632	541.612	12	0.0191169	541.789	13	tr|A0A140NB50|A0A140NB50_ECOBD
ALLDKVLPR	2	0.0177083	513.17	1	NA	NA	NA	NA	NA	NA	NA	NA	NA	NA	NA	NA	NA	NA	NA	NA	NA	NA	NA	NA	NA	NA	NA	NA	0.00119368	513.04	1	NA	NA	NA	NA	NA	NA	tr|A0A140NCP3|A0A140NCP3_ECOBD
ALLEKLNNALAAIK	2	0.00141328	741.75	1	0.0159185	741.66	1	NA	NA	NA	NA	NA	NA	NA	NA	NA	NA	NA	NA	NA	NA	NA	NA	NA	NA	NA	NA	NA	NA	NA	NA	NA	NA	NA	NA	NA	NA	tr|A0A140NBF8|A0A140NBF8_ECOBD
ALLEKLNNALAAIKADGTYQK	3	0.00115752	749.51	1	NA	NA	NA	NA	NA	NA	NA	NA	NA	NA	NA	NA	NA	NA	NA	NA	NA	NA	NA	NA	NA	NA	NA	NA	NA	NA	NA	NA	NA	NA	NA	NA	NA	tr|A0A140NBF8|A0A140NBF8_ECOBD
ALLFVENR	1	0.00595177	961.37	1	0.00928394	961.54	1	0.00660426	961.49	2	0.00832112	961.715	2	0.00628953	961.83	1	0.00363336	961.61	1	NA	NA	NA	NA	NA	NA	NA	NA	NA	NA	NA	NA	0.00923243	961.54	1	0.00477301	961.69	1	tr|A0A140N4Y7|A0A140N4Y7_ECOBD
ALLFVENR	2	NA	NA	NA	NA	NA	NA	NA	NA	NA	0.000925848	481.44	2	0.00084772	481.655	2	0.00529853	481.335	2	NA	NA	NA	NA	NA	NA	NA	NA	NA	0.000737336	481.56	1	0.000738086	481.57	1	0.00102965	481.585	2	tr|A0A140N4Y7|A0A140N4Y7_ECOBD
ALLFVENRER	2	0.00269872	624.84	1	NA	NA	NA	0.00127312	624.2	1	0.00118067	624.2	1	0.00791832	624.378	5	0.0182722	624.254	7	NA	NA	NA	NA	NA	NA	NA	NA	NA	NA	NA	NA	0.0050769	624.153	3	0.00399754	624.96	1	tr|A0A140N4Y7|A0A140N4Y7_ECOBD
ALLFVENRER	3	NA	NA	NA	NA	NA	NA	NA	NA	NA	NA	NA	NA	0.00144762	416.57	1	NA	NA	NA	NA	NA	NA	NA	NA	NA	NA	NA	NA	NA	NA	NA	NA	NA	NA	NA	NA	NA	tr|A0A140N4Y7|A0A140N4Y7_ECOBD
ALLHVAK	1	0.0152496	751.51	1	NA	NA	NA	NA	NA	NA	NA	NA	NA	0.0172795	751.6	1	0.0185289	751.53	2	NA	NA	NA	0.019585	751.61	1	NA	NA	NA	NA	NA	NA	0.0184414	751.62	5	0.0173119	751.61	2	tr|A0A140NBS3|A0A140NBS3_ECOBD
ALLHVAKVIEEAK	2	0.00113611	711.305	2	0.00139677	711.415	2	0.00116815	711.655	2	NA	NA	NA	0.00140691	711.387	16	0.00134333	711.321	14	NA	NA	NA	NA	NA	NA	0.0195435	711.615	2	NA	NA	NA	0.00184185	711.469	7	0.00153578	711.672	13	tr|A0A140NBS3|A0A140NBS3_ECOBD
ALLHVAKVIEEAK	3	NA	NA	NA	NA	NA	NA	NA	NA	NA	NA	NA	NA	0.0121122	474.811	7	0.0111698	474.834	8	NA	NA	NA	NA	NA	NA	NA	NA	NA	NA	NA	NA	0.00244789	474.705	2	0.00542598	474.512	4	tr|A0A140NBS3|A0A140NBS3_ECOBD
ALLKDKEISEDDDR	2	0.00045214	824.04	1	0.000642384	824.195	2	0.0156067	824.05	2	NA	NA	NA	NA	NA	NA	NA	NA	NA	NA	NA	NA	NA	NA	NA	NA	NA	NA	0.00066365	823.995	2	NA	NA	NA	NA	NA	NA	tr|A0A140NAU7|A0A140NAU7_ECOBD
ALLKDKEISEDDDR	3	0.00183026	550.13	1	0.00172729	549.77	1	0.00484898	549.45	2	NA	NA	NA	NA	NA	NA	NA	NA	NA	NA	NA	NA	NA	NA	NA	NA	NA	NA	NA	NA	NA	NA	NA	NA	NA	NA	NA	tr|A0A140NAU7|A0A140NAU7_ECOBD
ALLLKEDEIVIDR	2	0.00109926	765.047	3	0.00660495	764.225	6	0.0127561	764.493	10	NA	NA	NA	0.00107156	764.187	3	0.00868315	764.394	5	NA	NA	NA	0.00411689	764.688	8	0.0100167	764.533	7	NA	NA	NA	0.00272457	764.29	1	NA	NA	NA	tr|A0A140N9N5|A0A140N9N5_ECOBD
ALLLKEDEIVIDR	3	0.00198108	510.263	3	0.00930331	510.325	2	0.00485252	509.933	6	NA	NA	NA	NA	NA	NA	0.00202448	510.02	1	NA	NA	NA	NA	NA	NA	NA	NA	NA	NA	NA	NA	NA	NA	NA	NA	NA	NA	tr|A0A140N9N5|A0A140N9N5_ECOBD
ALLLKEDEIVIDRK	2	0.0100115	827.82	2	0.00198504	828.67	3	0.00295204	828.454	5	NA	NA	NA	0.0124547	828.14	1	0.0106397	828.19	1	NA	NA	NA	NA	NA	NA	0.0175429	829.27	1	NA	NA	NA	NA	NA	NA	NA	NA	NA	tr|A0A140N9N5|A0A140N9N5_ECOBD
ALLLKEDEIVIDRK	3	0.00379322	552.597	3	0.00901528	552.747	4	0.0119968	552.602	5	NA	NA	NA	0.00338806	552.687	7	0.006644	552.643	4	NA	NA	NA	NA	NA	NA	NA	NA	NA	0.00320705	552.81	2	NA	NA	NA	NA	NA	NA	tr|A0A140N9N5|A0A140N9N5_ECOBD
ALLMHGTEGEVYANPQR	2	0.000831944	943.86	1	0.000598142	944.7	1	0.00175122	943.475	2	0.000965304	943.82	1	NA	NA	NA	NA	NA	NA	0.000468035	943.87	1	0.000652615	943.8	1	NA	NA	NA	0.000504605	943.88	1	0.000483749	944.08	1	NA	NA	NA	tr|A0A140NC71|A0A140NC71_ECOBD
ALLMHGTEGEVYANPQR	3	NA	NA	NA	0.00181373	630.17	1	NA	NA	NA	NA	NA	NA	NA	NA	NA	NA	NA	NA	0.00341471	629.64	1	NA	NA	NA	NA	NA	NA	NA	NA	NA	NA	NA	NA	NA	NA	NA	tr|A0A140NC71|A0A140NC71_ECOBD
ALLNIFDIAGSALTAQSQR	2	0.0102224	996.14	2	0.000864403	996.047	3	NA	NA	NA	0.00286387	996.78	1	0.000707267	996.67	1	NA	NA	NA	NA	NA	NA	NA	NA	NA	NA	NA	NA	NA	NA	NA	NA	NA	NA	NA	NA	NA	tr|A0A140NAA8|A0A140NAA8_ECOBD
ALLNIFDIAGSALTAQSQR	3	NA	NA	NA	0.00176008	664.12	2	NA	NA	NA	NA	NA	NA	NA	NA	NA	NA	NA	NA	NA	NA	NA	NA	NA	NA	NA	NA	NA	NA	NA	NA	NA	NA	NA	NA	NA	NA	tr|A0A140NAA8|A0A140NAA8_ECOBD
ALLNSMVIGVTEGFTK	1	0.00431953	1680.17	6	0.00504645	1680.57	5	0.0103105	1680.81	3	NA	NA	NA	0.00100087	1680	1	NA	NA	NA	NA	NA	NA	NA	NA	NA	NA	NA	NA	NA	NA	NA	NA	NA	NA	NA	NA	NA	tr|A0A140N2T1|A0A140N2T1_ECOBD
ALLNSMVIGVTEGFTK	2	0.016361	841.17	26	0.00902751	841.086	30	0.0113898	841.295	30	0.000833906	841.299	7	0.0102082	841.03	58	0.0175273	840.877	45	NA	NA	NA	0.0162748	841.124	36	0.0067217	841.068	30	0.000971686	840.931	9	0.0119236	840.923	32	0.0156133	840.898	44	tr|A0A140N2T1|A0A140N2T1_ECOBD
ALLNSMVIGVTEGFTK	3	0.00166037	561.25	5	0.0178057	561.209	9	0.00676378	560.974	7	0.00253427	561.22	4	0.0129039	561.04	27	0.0029225	560.946	16	NA	NA	NA	0.00279079	561.262	5	0.00263159	560.89	6	0.00104458	561.48	2	0.00266123	560.861	12	0.00264908	561.009	16	tr|A0A140N2T1|A0A140N2T1_ECOBD
ALLNSMVIGVTEGFTKK	2	0.00742135	905.479	7	0.0177485	905.181	26	0.0182806	905.409	22	0.0198157	905.01	7	0.00306035	905.162	21	0.00520224	905.004	22	NA	NA	NA	0.00217348	905.235	2	NA	NA	NA	0.00271361	905.021	7	0.0129606	905.112	24	0.0143142	904.971	22	tr|A0A140N2T1|A0A140N2T1_ECOBD
ALLNSMVIGVTEGFTKK	3	0.00697075	604.13	1	0.00436468	603.13	1	0.00464036	603.64	1	0.00923868	604.02	1	0.0124429	603.822	13	0.0176279	603.864	18	NA	NA	NA	NA	NA	NA	NA	NA	NA	0.0149493	603.728	9	0.0168097	604.001	10	0.0198491	603.916	10	tr|A0A140N2T1|A0A140N2T1_ECOBD
ALLQISEPGLSAAPHQR	2	0.00098357	895.064	5	0.00431539	895.243	6	0.00452528	895.502	6	NA	NA	NA	0.0127542	895.207	8	0.0116079	894.936	10	NA	NA	NA	NA	NA	NA	NA	NA	NA	0.00105386	894.745	2	0.00215109	895.273	3	0.000659231	894.87	1	tr|A0A140N793|A0A140N793_ECOBD
ALLQISEPGLSAAPHQR	3	0.00137635	597.49	1	0.00213691	597.15	1	0.00160065	597.12	1	0.0195679	597.41	1	0.00315368	597.165	4	0.00168081	596.8	4	NA	NA	NA	NA	NA	NA	NA	NA	NA	0.00109811	596.9	1	0.00245455	596.91	1	NA	NA	NA	tr|A0A140N793|A0A140N793_ECOBD
ALMAGNEQVGFDLVK	2	0.000359485	796.6	1	0.000694842	796.81	1	NA	NA	NA	NA	NA	NA	0.000698602	796.93	2	0.000507202	796.92	2	NA	NA	NA	0.000713398	797.215	2	0.00104913	797.23	1	0.00647661	797.17	1	0.000433154	796.79	1	0.00268289	797.205	2	tr|A0A140NGH9|A0A140NGH9_ECOBD
ALMEYDESLR	1	0.00981982	1227.13	7	NA	NA	NA	0.00640063	1227.51	2	0.00415337	1227.59	2	0.00327234	1226.75	1	0.00323779	1227.64	2	0.0030769	1226.59	1	0.00395132	1226.73	1	0.00585968	1226.6	1	0.00329469	1226.63	1	0.00542051	1227.66	2	0.00499423	1227.74	2	tr|A0A140N2Z9|A0A140N2Z9_ECOBD
ALMEYDESLR	2	0.0165035	614.221	21	0.00140925	614.12	3	0.0176489	614.273	7	0.000937155	613.993	3	0.000701015	614.167	3	0.000622478	613.985	2	0.00107454	614.125	2	0.000750154	614.373	3	0.0180781	614.053	3	0.00054899	613.79	1	0.000729563	614.103	3	0.000686983	614.14	3	tr|A0A140N2Z9|A0A140N2Z9_ECOBD
ALMEYDESLRSELR	2	0.0174818	857.317	6	0.00393062	855.65	1	0.0169064	856.26	6	NA	NA	NA	0.0199334	857.23	10	0.00661875	857.117	3	NA	NA	NA	NA	NA	NA	NA	NA	NA	0.00997376	856.75	2	0.0104167	856.744	5	0.0188243	857.078	5	tr|A0A140N2Z9|A0A140N2Z9_ECOBD
ALMEYDESLRSELR	3	0.00315495	571.915	2	0.00923186	571.72	3	0.00297194	571.53	1	NA	NA	NA	0.00892374	571.871	44	0.00866552	572.064	11	NA	NA	NA	NA	NA	NA	NA	NA	NA	0.00183881	571.54	1	0.00598138	571.745	2	0.00274652	571.68	2	tr|A0A140N2Z9|A0A140N2Z9_ECOBD
ALMEYDESLRSELRK	2	0.0188999	920.998	6	0.0163834	921.091	7	0.0183191	921.01	3	NA	NA	NA	0.0176881	921.009	14	0.0102258	920.86	5	NA	NA	NA	NA	NA	NA	NA	NA	NA	0.00379267	920.775	2	NA	NA	NA	NA	NA	NA	tr|A0A140N2Z9|A0A140N2Z9_ECOBD
ALMEYDESLRSELRK	3	0.0158715	614.52	7	0.0129241	614.472	9	0.00728346	614.55	1	NA	NA	NA	0.0162372	614.543	12	0.0195878	614.398	16	NA	NA	NA	NA	NA	NA	NA	NA	NA	0.012904	614.457	3	NA	NA	NA	NA	NA	NA	tr|A0A140N2Z9|A0A140N2Z9_ECOBD
ALNAAGFR	1	0.0105983	820.148	4	0.00837093	821.36	1	0.0133206	819.49	1	0.0147202	819.521	7	0.0148901	819.67	3	0.00986844	819.57	3	0.0130768	819.57	2	0.0173789	819.605	2	0.0198083	819.585	2	0.0109549	819.55	2	0.0133277	819.528	6	0.019936	819.58	5	tr|A0A140N7L9|A0A140N7L9_ECOBD
ALNAAGFR	2	0.00658683	410.285	4	0.00104733	410.36	2	0.00133699	410.935	2	0.0161991	410.396	57	0.00632418	410.56	3	0.00101412	410.457	3	0.00148742	410.315	4	0.0184926	410.914	7	0.0194829	410.418	11	0.0143214	410.51	4	0.0190865	410.663	16	0.0191908	410.505	22	tr|A0A140N7L9|A0A140N7L9_ECOBD
ALNAYLQR	1	NA	NA	NA	NA	NA	NA	NA	NA	NA	0.00993987	948.53	1	NA	NA	NA	NA	NA	NA	0.0116221	948.59	1	NA	NA	NA	NA	NA	NA	0.00913057	948.69	1	NA	NA	NA	NA	NA	NA	tr|A0A140N7E6|A0A140N7E6_ECOBD
ALNAYLQR	2	0.012572	474.88	1	0.00146385	475.09	1	0.0108317	475.47	1	0.00112092	475.64	1	NA	NA	NA	0.00434308	475.07	1	0.00141406	475.05	2	0.00398988	475.2	1	0.000816798	475.11	1	0.00103559	475.105	2	0.00184579	474.895	2	0.000916496	475.09	1	tr|A0A140N7E6|A0A140N7E6_ECOBD
ALNEEGISAWMLTGAYHVPSR	2	NA	NA	NA	NA	NA	NA	0.00142071	1152.63	2	NA	NA	NA	NA	NA	NA	NA	NA	NA	NA	NA	NA	NA	NA	NA	NA	NA	NA	0.0165348	1152.78	1	NA	NA	NA	NA	NA	NA	tr|A0A140NE48|A0A140NE48_ECOBD
ALNEEGISAWMLTGAYHVPSR	3	0.00169672	768.62	1	NA	NA	NA	NA	NA	NA	NA	NA	NA	0.0105431	768.362	4	0.0151256	768.453	6	NA	NA	NA	NA	NA	NA	NA	NA	NA	0.00263526	768.508	6	NA	NA	NA	NA	NA	NA	tr|A0A140NE48|A0A140NE48_ECOBD
ALNLQDK	1	0.0170207	801.633	8	NA	NA	NA	0.00981483	801.91	3	0.0163108	801.46	2	NA	NA	NA	0.00454352	801.58	1	0.00995343	801.57	3	0.0156685	801.59	1	NA	NA	NA	NA	NA	NA	0.00907795	802.58	1	0.0115509	801.525	2	tr|A0A140NDB6|A0A140NDB6_ECOBD
ALNLQDK	2	0.017389	401.253	6	0.000895758	401.38	1	0.0131375	402.12	1	0.00736202	401.355	2	0.00505604	401.32	1	0.00375888	401.58	1	0.0156598	401.17	1	0.0157874	402.43	1	0.000851805	401.22	1	NA	NA	NA	0.013485	402.28	1	0.0115308	402.27	1	tr|A0A140NDB6|A0A140NDB6_ECOBD
ALNLQDKQAIVAEVSEVAK	2	0.0190807	1014.21	30	0.0159787	1014.09	30	0.0196164	1014.08	29	0.00103042	1014.24	15	0.0103759	1014.3	6	0.000516874	1014.21	6	0.00150076	1013.76	2	0.00668669	1013.68	8	0.00192591	1014.38	2	0.000600594	1013.78	3	0.00667752	1014.01	13	0.000797773	1014.16	11	tr|A0A140NDB6|A0A140NDB6_ECOBD
ALNLQDKQAIVAEVSEVAK	3	0.0167633	676.578	34	0.00583249	676.529	34	0.0149079	676.531	32	0.0140199	676.363	62	0.0166451	676.549	59	0.00613526	676.462	62	0.0159384	676.499	21	0.0186772	676.726	47	0.0179402	676.626	86	0.00817491	676.567	7	0.0178382	676.544	57	0.0183008	676.47	24	tr|A0A140NDB6|A0A140NDB6_ECOBD
ALNLQDKQAIVAEVSEVAKGALSAVVADSR	3	0.0191994	1018.8	14	0.0127353	1019.05	8	0.0154441	1018.89	6	NA	NA	NA	NA	NA	NA	NA	NA	NA	NA	NA	NA	NA	NA	NA	NA	NA	NA	NA	NA	NA	NA	NA	NA	NA	NA	NA	tr|A0A140NDB6|A0A140NDB6_ECOBD
ALNLQDKQAIVAEVSEVAKGALSAVVADSR	4	0.0194728	764.553	6	0.0173223	764.275	2	NA	NA	NA	NA	NA	NA	0.0158451	764.6	2	NA	NA	NA	NA	NA	NA	NA	NA	NA	NA	NA	NA	NA	NA	NA	NA	NA	NA	NA	NA	NA	tr|A0A140NDB6|A0A140NDB6_ECOBD
ALNPEHPVIRGTSANPDTYFQSR	3	0.00143495	858.12	1	NA	NA	NA	NA	NA	NA	NA	NA	NA	NA	NA	NA	NA	NA	NA	NA	NA	NA	NA	NA	NA	NA	NA	NA	NA	NA	NA	NA	NA	NA	NA	NA	NA	tr|A0A140NCM5|A0A140NCM5_ECOBD
ALNTLDYTVGTLGNHEFNYGLDYLK	3	0.00178636	944.74	1	0.00190265	945.71	1	NA	NA	NA	NA	NA	NA	NA	NA	NA	NA	NA	NA	NA	NA	NA	NA	NA	NA	NA	NA	NA	0.0016274	944.96	1	NA	NA	NA	NA	NA	NA	tr|A0A140NEY8|A0A140NEY8_ECOBD
ALNTLDYTVGTLGNHEFNYGLDYLKNALAGAK	3	0.00320234	1153.15	3	NA	NA	NA	NA	NA	NA	NA	NA	NA	NA	NA	NA	NA	NA	NA	NA	NA	NA	NA	NA	NA	NA	NA	NA	NA	NA	NA	NA	NA	NA	NA	NA	NA	tr|A0A140NEY8|A0A140NEY8_ECOBD
ALNVEEQSVQETEQEER	2	0.00195892	1010.11	1	NA	NA	NA	NA	NA	NA	NA	NA	NA	NA	NA	NA	NA	NA	NA	NA	NA	NA	NA	NA	NA	NA	NA	NA	NA	NA	NA	NA	NA	NA	NA	NA	NA	tr|A0A140NAA1|A0A140NAA1_ECOBD
ALPDAQFEVVHSLAK	2	0.00071124	813.15	1	0.000748789	812.94	1	0.000894553	813.38	1	NA	NA	NA	NA	NA	NA	NA	NA	NA	NA	NA	NA	0.00713473	813.985	2	0.000699479	813.28	1	0.000706596	813.768	4	0.000839728	813.127	3	0.000670149	813.322	4	tr|A0A140ND59|A0A140ND59_ECOBD
ALPDDLLQR	2	0.000843137	521	1	0.00154693	521.13	1	NA	NA	NA	0.00123041	520.99	1	NA	NA	NA	0.006013	521.11	1	0.00815559	520.98	1	0.000606875	521.09	1	0.000768297	520.76	1	0.00996395	520.98	1	NA	NA	NA	NA	NA	NA	tr|A0A140N6R6|A0A140N6R6_ECOBD
ALQAIAGPFSQVR	1	0.00644268	1357.58	2	0.0100594	1358.32	3	0.00677108	1358.68	2	0.00989777	1357.78	1	0.0144958	1357.94	1	0.0137347	1357.96	1	NA	NA	NA	NA	NA	NA	NA	NA	NA	NA	NA	NA	NA	NA	NA	NA	NA	NA	tr|A0A140NB38|A0A140NB38_ECOBD
ALQAIAGPFSQVR	2	0.00179559	680.014	5	0.00093828	680.24	1	0.00233363	679.693	3	0.00780058	680.134	11	0.00533471	680.104	7	0.000968689	680.07	8	0.00195823	679.813	9	0.0016426	679.868	10	0.0152357	679.76	12	0.0166112	680.207	15	0.00256802	680.282	18	0.0158201	679.981	15	tr|A0A140NB38|A0A140NB38_ECOBD
ALQAIAGPFSQVR	3	0.00254527	453.67	1	NA	NA	NA	NA	NA	NA	NA	NA	NA	NA	NA	NA	NA	NA	NA	NA	NA	NA	NA	NA	NA	NA	NA	NA	NA	NA	NA	NA	NA	NA	0.0025036	453.69	1	tr|A0A140NB38|A0A140NB38_ECOBD
ALQC[57]SPDYLLK	2	0.00085919	654.65	1	NA	NA	NA	NA	NA	NA	NA	NA	NA	NA	NA	NA	NA	NA	NA	NA	NA	NA	NA	NA	NA	NA	NA	NA	NA	NA	NA	NA	NA	NA	NA	NA	NA	tr|A0A140N9B9|A0A140N9B9_ECOBD
ALQDFVIDKIDDLK	2	0.000674149	817.84	1	0.00112974	817.25	1	NA	NA	NA	NA	NA	NA	0.000762944	817.21	1	NA	NA	NA	NA	NA	NA	NA	NA	NA	NA	NA	NA	NA	NA	NA	NA	NA	NA	NA	NA	NA	tr|A0A140NCP8|A0A140NCP8_ECOBD
ALQDFVIDKIDDLK	3	0.00333621	545.44	1	0.00319098	545.42	1	NA	NA	NA	NA	NA	NA	NA	NA	NA	NA	NA	NA	NA	NA	NA	NA	NA	NA	NA	NA	NA	NA	NA	NA	NA	NA	NA	NA	NA	NA	tr|A0A140NCP8|A0A140NCP8_ECOBD
ALQDFVIDKIDDLKGQDIIALDVQGK	3	0.00114689	958.253	3	0.0121378	957.922	10	0.0174995	958.268	12	NA	NA	NA	NA	NA	NA	NA	NA	NA	NA	NA	NA	NA	NA	NA	NA	NA	NA	NA	NA	NA	NA	NA	NA	NA	NA	NA	tr|A0A140NCP8|A0A140NCP8_ECOBD
ALQDFVIDKIDDLKGQDIIALDVQGK	4	0.0191077	719.105	4	0.0193798	719.08	1	NA	NA	NA	NA	NA	NA	NA	NA	NA	NA	NA	NA	NA	NA	NA	NA	NA	NA	NA	NA	NA	NA	NA	NA	NA	NA	NA	NA	NA	NA	tr|A0A140NCP8|A0A140NCP8_ECOBD
ALQEC[57]MQHNFSVFREGDAMAK	3	0.00177688	823.96	1	0.00619085	823.895	2	0.00624848	824.12	2	NA	NA	NA	NA	NA	NA	NA	NA	NA	NA	NA	NA	NA	NA	NA	NA	NA	NA	0.00238472	824.148	11	0.00279546	824.23	3	0.0106634	824.416	5	tr|A0A140NA80|A0A140NA80_ECOBD
ALQEC[57]MQHNFSVFREGDAMAK	4	NA	NA	NA	NA	NA	NA	NA	NA	NA	NA	NA	NA	NA	NA	NA	NA	NA	NA	NA	NA	NA	NA	NA	NA	NA	NA	NA	0.0113137	618.73	1	NA	NA	NA	NA	NA	NA	tr|A0A140NA80|A0A140NA80_ECOBD
ALQGEQGVVEC[57]AYVEGDGQYAR	2	0.0057593	1200.68	25	0.00254638	1200.79	16	0.0186935	1200.87	26	0.000832474	1200.41	1	0.000795282	1201.07	3	0.0140375	1201.4	2	0.000855385	1200.13	3	0.000745587	1200.9	17	0.00500567	1200.55	37	0.00822241	1200.8	9	0.00081754	1200.38	10	0.000842358	1200.65	12	tr|A0A140N775|A0A140N775_ECOBD
ALQGEQGVVEC[57]AYVEGDGQYAR	3	0.00654709	800.783	3	0.0178304	801.397	6	0.00410759	801.13	1	NA	NA	NA	0.0021632	801.487	3	0.00203293	801.29	2	0.00662066	800.913	3	0.00423487	801.062	9	0.0102271	800.856	25	0.00175064	800.997	4	0.00345129	800.923	4	0.00316544	801.075	6	tr|A0A140N775|A0A140N775_ECOBD
ALQKLQQIEEETGLTIEQVKDINR	3	0.00177244	933.16	1	NA	NA	NA	NA	NA	NA	NA	NA	NA	NA	NA	NA	NA	NA	NA	NA	NA	NA	NA	NA	NA	NA	NA	NA	NA	NA	NA	NA	NA	NA	NA	NA	NA	tr|A0A140N683|A0A140N683_ECOBD
ALQPIYDLLENC[57]DVPISK	2	0.000501747	1045.67	1	0.000542726	1044.43	1	0.00045866	1044.77	1	NA	NA	NA	0.000331615	1044.94	1	0.00031375	1044.76	1	NA	NA	NA	0.000462043	1044.98	1	0.000725752	1044.86	2	0.0003675	1045.35	1	0.000313973	1044.82	1	0.000345696	1044.91	1	tr|A0A140NE48|A0A140NE48_ECOBD
ALQTAGKSDVMVVGFDGTPDGEKAVNDGK	3	0.00207232	970.242	5	0.00253958	969.793	3	0.0170578	970.09	3	NA	NA	NA	NA	NA	NA	NA	NA	NA	NA	NA	NA	0.00415845	970.59	1	0.00643108	969.876	10	NA	NA	NA	0.00350953	970.026	10	0.00315426	969.984	10	tr|A0A140NHP9|A0A140NHP9_ECOBD
ALREELVTLTGGQK	2	0.00870307	757.87	1	0.000976234	758.33	1	NA	NA	NA	0.00225705	758.44	2	NA	NA	NA	NA	NA	NA	0.00171746	758.74	1	NA	NA	NA	NA	NA	NA	0.000486691	758.19	1	NA	NA	NA	NA	NA	NA	tr|A0A140NE11|A0A140NE11_ECOBD
ALREIHER	2	0.0191946	512.943	3	0.00894581	512.75	2	0.0155158	512.439	15	0.0063294	512.594	8	0.0164501	512.629	37	0.0179885	512.61	61	0.00753234	512.642	5	0.0188742	512.726	10	0.016904	512.7	2	0.0167983	512.621	18	0.0199185	512.649	30	0.0199027	512.667	17	tr|A0A140NGG2|A0A140NGG2_ECOBD
ALSDDQRAGILAQVPAGR	2	0.00211945	919.805	4	0.00176811	919.55	2	0.00415689	919.965	2	NA	NA	NA	0.00315024	919.888	5	0.000963282	920.09	2	NA	NA	NA	0.0116242	919.97	2	0.000933765	919.747	4	NA	NA	NA	0.00180434	919.923	3	0.00324132	920.137	6	tr|A0A140ND23|A0A140ND23_ECOBD
ALSDDQRAGILAQVPAGR	3	NA	NA	NA	0.00172811	613.78	1	0.0021281	614.13	1	NA	NA	NA	0.0104641	613.994	5	0.00143617	613.68	2	NA	NA	NA	NA	NA	NA	0.00317342	613.967	3	NA	NA	NA	0.00187004	613.61	2	0.00284591	614.275	2	tr|A0A140ND23|A0A140ND23_ECOBD
ALSEALEKLWR	2	0.0154867	659.45	2	0.00919928	659.057	3	0.00294382	658.73	2	NA	NA	NA	0.00137516	658.31	1	NA	NA	NA	NA	NA	NA	NA	NA	NA	NA	NA	NA	NA	NA	NA	NA	NA	NA	NA	NA	NA	tr|A0A140NF70|A0A140NF70_ECOBD
ALSELEQIVTR	1	0.00315887	1258.67	1	0.00331802	1258.55	1	NA	NA	NA	0.00407362	1259.19	1	NA	NA	NA	NA	NA	NA	NA	NA	NA	NA	NA	NA	NA	NA	NA	NA	NA	NA	NA	NA	NA	NA	NA	NA	tr|A0A140NES1|A0A140NES1_ECOBD
ALSELEQIVTR	2	0.00741507	630.53	1	NA	NA	NA	0.000613009	630.23	1	0.000780927	630.11	1	0.000625826	630.31	1	0.000573262	630.32	1	0.000844005	629.98	1	0.000588027	630.29	1	0.000613717	630.57	1	0.00048056	630.07	1	0.000616553	630.17	1	0.000582939	630.22	1	tr|A0A140NES1|A0A140NES1_ECOBD
ALSGAALNVYPGR	2	0.000661598	644.88	1	0.00347667	644.88	1	NA	NA	NA	0.000779208	644.99	1	NA	NA	NA	NA	NA	NA	0.000876849	645.43	2	NA	NA	NA	NA	NA	NA	0.000635863	645.23	1	0.00114136	645.323	3	0.000911741	644.83	1	tr|A0A140SSA9|A0A140SSA9_ECOBD
ALSHTLLMFDNFYDVEEK	2	NA	NA	NA	0.0165608	1086.98	4	0.00095366	1087.89	1	NA	NA	NA	NA	NA	NA	0.00062325	1087.28	2	NA	NA	NA	NA	NA	NA	NA	NA	NA	0.0177862	1087.18	24	NA	NA	NA	0.000856981	1087.96	1	tr|A0A140NFP9|A0A140NFP9_ECOBD
ALSHTLLMFDNFYDVEEK	3	0.00158025	725.685	2	0.00181241	725.005	2	0.00691435	725.393	4	NA	NA	NA	0.00136627	725.445	2	0.010445	725.103	3	NA	NA	NA	NA	NA	NA	NA	NA	NA	0.0021102	725.191	18	0.00606367	725.408	6	0.0185108	725.803	9	tr|A0A140NFP9|A0A140NFP9_ECOBD
ALSHTLLMFDNFYDVEEKAK	2	0.00181572	1185.87	1	0.00134004	1186.11	1	0.00128497	1186.64	1	NA	NA	NA	NA	NA	NA	NA	NA	NA	NA	NA	NA	NA	NA	NA	NA	NA	NA	NA	NA	NA	NA	NA	NA	NA	NA	NA	tr|A0A140NFP9|A0A140NFP9_ECOBD
ALSHTLLMFDNFYDVEEKAK	3	0.00301353	791.637	3	0.00935274	791.58	5	0.00915738	791.35	2	NA	NA	NA	NA	NA	NA	NA	NA	NA	NA	NA	NA	NA	NA	NA	NA	NA	NA	0.00927656	791.528	19	NA	NA	NA	NA	NA	NA	tr|A0A140NFP9|A0A140NFP9_ECOBD
ALSMDAVQK	1	0.00400369	962.37	1	0.00282569	963.45	1	NA	NA	NA	0.0189718	962.57	1	NA	NA	NA	0.0106167	962.63	1	0.00827239	962.63	2	0.00501512	962.49	1	NA	NA	NA	NA	NA	NA	NA	NA	NA	0.0102024	962.83	1	tr|A0A140N810|A0A140N810_ECOBD,tr|A0A140N9J8|A0A140N9J8_ECOBD
ALSMDAVQK	2	0.00187921	483.22	1	0.00158411	482.04	1	NA	NA	NA	0.00103258	483.05	1	NA	NA	NA	NA	NA	NA	0.00519837	483.09	1	0.000719638	483.25	1	0.000711664	481.78	1	NA	NA	NA	0.00368103	483.1	1	NA	NA	NA	tr|A0A140N810|A0A140N810_ECOBD,tr|A0A140N9J8|A0A140N9J8_ECOBD
ALSMDAVQKAK	1	NA	NA	NA	0.00675342	1161.55	1	NA	NA	NA	NA	NA	NA	NA	NA	NA	NA	NA	NA	NA	NA	NA	NA	NA	NA	NA	NA	NA	NA	NA	NA	NA	NA	NA	NA	NA	NA	tr|A0A140N810|A0A140N810_ECOBD
ALSMDAVQKAK	2	0.00121833	582.62	1	NA	NA	NA	NA	NA	NA	0.00106076	581.65	1	0.00106025	582	2	0.000838906	581.8	2	0.000970647	581.62	1	0.000608787	581.565	2	0.000931998	581.933	3	0.000698413	582.22	1	0.00106538	581.7	5	0.00104614	581.71	2	tr|A0A140N810|A0A140N810_ECOBD
ALSNNMTR	1	NA	NA	NA	NA	NA	NA	NA	NA	NA	NA	NA	NA	NA	NA	NA	NA	NA	NA	NA	NA	NA	NA	NA	NA	NA	NA	NA	NA	NA	NA	NA	NA	NA	0.0174135	906.6	1	tr|A0A140NBA0|A0A140NBA0_ECOBD
ALSNNMTR	2	0.018725	454.003	3	0.00256437	453.78	1	0.00300174	454.63	1	0.00810322	454.01	3	0.00203361	453.98	1	0.00521017	453.96	1	0.00124671	453.92	1	0.000897957	454	1	NA	NA	NA	0.00841565	453.66	1	0.00552623	453.92	2	0.000789593	454.06	2	tr|A0A140NBA0|A0A140NBA0_ECOBD
ALSNPDLYEGDGELR	2	0.000764022	825.12	1	0.000829783	825.12	1	0.000552639	825.68	1	0.000366355	824.71	1	0.000366523	825.23	1	0.00039231	825.15	1	0.000530701	825.7	1	0.000436307	825.68	1	0.000491988	825.18	1	0.000389971	825.18	1	0.000459276	825.39	1	0.000422085	825.09	1	tr|A0A140ND61|A0A140ND61_ECOBD
ALSQFMLDLHTEQHGYSENYVPYLVNQDTLYGTGQLPK	3	0.00150582	1457.87	1	NA	NA	NA	NA	NA	NA	NA	NA	NA	NA	NA	NA	NA	NA	NA	NA	NA	NA	NA	NA	NA	NA	NA	NA	NA	NA	NA	NA	NA	NA	NA	NA	NA	tr|A0A140NBF5|A0A140NBF5_ECOBD
ALSREYAQLSDVSR	2	0.000949705	797.77	1	0.000960151	797.8	1	0.00049392	798.2	1	NA	NA	NA	0.000956259	798.11	1	0.000764631	798.23	1	NA	NA	NA	NA	NA	NA	0.0155111	799.49	1	NA	NA	NA	NA	NA	NA	0.000758525	798.11	1	tr|A0A140NAI0|A0A140NAI0_ECOBD
ALSREYAQLSDVSR	3	NA	NA	NA	0.00180605	532.65	1	NA	NA	NA	NA	NA	NA	0.00124872	532.64	1	0.00150738	532.6	1	NA	NA	NA	NA	NA	NA	NA	NA	NA	NA	NA	NA	NA	NA	NA	NA	NA	NA	tr|A0A140NAI0|A0A140NAI0_ECOBD
ALSVLGAR	1	0.00839651	786.52	1	NA	NA	NA	NA	NA	NA	0.0126586	786.57	1	0.00830252	787.65	1	0.0169468	786.61	2	0.0186036	786.58	2	NA	NA	NA	NA	NA	NA	NA	NA	NA	0.0125082	786.35	1	NA	NA	NA	tr|A0A140NAI0|A0A140NAI0_ECOBD
ALSVPC[57]SDSK	1	0.0129866	1064.36	4	0.00313595	1064.41	2	0.00737632	1063.66	2	0.00680255	1063.45	2	0.00465631	1063.64	1	0.00448584	1063.59	1	0.00437463	1063.51	2	0.00553442	1063.63	2	0.00868916	1063.55	1	NA	NA	NA	0.00782624	1063.57	1	0.017519	1064.57	2	tr|A0A140NH65|A0A140NH65_ECOBD
ALSVPC[57]SDSK	2	0.00351475	532.708	5	0.010249	532.793	3	0.00905126	532.125	2	0.00548665	533.083	6	0.000743801	533.69	1	0.000707032	533.62	1	0.0147624	532.51	4	0.0151537	532.937	3	0.00380994	533.045	2	NA	NA	NA	0.00440219	532.73	4	0.000769389	533.65	1	tr|A0A140NH65|A0A140NH65_ECOBD
ALSVPC[57]SDSKAIAQVGTISANSDETVGK	3	0.00350048	937.185	2	NA	NA	NA	NA	NA	NA	NA	NA	NA	NA	NA	NA	NA	NA	NA	NA	NA	NA	NA	NA	NA	NA	NA	NA	NA	NA	NA	NA	NA	NA	NA	NA	NA	tr|A0A140NH65|A0A140NH65_ECOBD
ALSWSLGR	2	0.00111383	445.29	1	NA	NA	NA	0.00146571	446.16	1	0.00114181	445.34	1	0.00229426	445.67	1	NA	NA	NA	NA	NA	NA	NA	NA	NA	NA	NA	NA	NA	NA	NA	NA	NA	NA	NA	NA	NA	tr|A0A140NDC8|A0A140NDC8_ECOBD
ALSYNNIADTDAALEC[57]VK	2	0.000698958	985.16	1	NA	NA	NA	NA	NA	NA	NA	NA	NA	NA	NA	NA	NA	NA	NA	NA	NA	NA	NA	NA	NA	0.000816685	984.28	1	NA	NA	NA	NA	NA	NA	NA	NA	NA	tr|A0A140SS76|A0A140SS76_ECOBD
ALSYNNIADTDAALEC[57]VKEFAEPAC[57]VIVK	3	0.0108686	1071.15	2	NA	NA	NA	0.00546664	1071.75	1	NA	NA	NA	NA	NA	NA	NA	NA	NA	NA	NA	NA	NA	NA	NA	0.0115273	1071.61	1	NA	NA	NA	NA	NA	NA	NA	NA	NA	tr|A0A140SS76|A0A140SS76_ECOBD
ALTEANGDIELAIENMR	2	0.0182996	931.131	61	0.0177421	931.078	45	0.0179448	931.06	70	0.017569	930.989	10	0.0103636	931.175	62	0.014007	931.37	74	NA	NA	NA	0.0190534	931.4	26	0.0163517	931.323	17	0.0103489	931.053	31	0.0189714	931.165	29	0.0159155	931.152	32	tr|A0A140NFD7|A0A140NFD7_ECOBD
ALTEANGDIELAIENMR	3	0.0081816	620.878	5	0.00783641	620.962	6	NA	NA	NA	0.00608198	621.18	1	0.00896029	621.31	7	0.00203868	621.186	5	NA	NA	NA	NA	NA	NA	NA	NA	NA	NA	NA	NA	NA	NA	NA	0.00203123	620.89	1	tr|A0A140NFD7|A0A140NFD7_ECOBD
ALTEANGDIELAIENMRK	2	0.00914687	995.3	1	0.0161041	995.074	5	0.0143102	995.292	5	NA	NA	NA	0.00373187	995.128	4	0.000544017	994.6	1	NA	NA	NA	NA	NA	NA	NA	NA	NA	0.00151744	995.61	1	NA	NA	NA	0.000787414	995.015	2	tr|A0A140NFD7|A0A140NFD7_ECOBD
ALTEANGDIELAIENMRK	3	0.00204774	663.665	2	0.00960689	663.857	3	0.00630269	663.786	5	0.0031125	664.3	1	0.0194025	663.892	9	0.0193883	663.81	14	NA	NA	NA	NA	NA	NA	NA	NA	NA	0.0102399	663.722	4	0.0170113	663.822	12	0.00834768	663.929	7	tr|A0A140NFD7|A0A140NFD7_ECOBD
ALTEETGTTIEIEDDGTVK	2	0.00216263	1011.97	6	0.00749221	1011.87	7	0.00754962	1012.32	3	NA	NA	NA	NA	NA	NA	NA	NA	NA	NA	NA	NA	NA	NA	NA	NA	NA	NA	0.00864511	1011.67	1	0.00642655	1013.11	1	NA	NA	NA	tr|A0A140N5F4|A0A140N5F4_ECOBD
ALTIC[57]TVSDHIR	1	NA	NA	NA	0.0103965	1385.53	1	NA	NA	NA	NA	NA	NA	0.0175887	1385.91	1	NA	NA	NA	NA	NA	NA	NA	NA	NA	NA	NA	NA	NA	NA	NA	NA	NA	NA	NA	NA	NA	tr|A0A140NC56|A0A140NC56_ECOBD
ALTIC[57]TVSDHIR	2	0.0011487	693.97	2	0.00115804	693.21	1	0.00343685	693.922	5	0.00136693	693.9	8	0.00116445	694.07	4	0.00108637	693.763	3	0.00193213	693.94	5	0.0118115	693.558	13	0.00155956	693.593	11	0.00748138	693.27	1	0.00991053	693.636	7	0.00148038	693.932	9	tr|A0A140NC56|A0A140NC56_ECOBD
ALTIC[57]TVSDHIR	3	NA	NA	NA	NA	NA	NA	NA	NA	NA	0.0136993	462.82	1	0.00363483	463.11	1	0.00550774	463.33	1	0.0156127	462.855	2	0.0195079	462.93	2	NA	NA	NA	0.0126986	462.94	1	0.00374764	462.76	1	0.0184438	462.85	2	tr|A0A140NC56|A0A140NC56_ECOBD
ALTPFIDR	2	0.00234126	467.03	1	NA	NA	NA	NA	NA	NA	0.0131278	466.86	1	0.0123583	467.18	1	0.0168555	467.09	1	0.00529585	466.915	2	0.00879688	467.12	1	0.00506496	466.78	1	0.000857314	466.75	1	0.00678716	466.81	1	0.00190011	467.18	1	tr|A0A140ND61|A0A140ND61_ECOBD
ALTPFIDRVK	2	0.0115791	580.42	1	NA	NA	NA	0.00144232	580.32	1	0.00685353	580.852	4	0.00151333	580.76	1	0.00156082	580.573	3	0.00196657	580.553	3	0.0113372	580.865	2	0.00177026	580.453	3	0.00201818	580.74	2	0.0177404	580.607	4	0.00674883	580.434	7	tr|A0A140ND61|A0A140ND61_ECOBD
ALVAGGVR	1	0.0076884	742.483	3	0.0140223	742.4	1	0.00709566	742.48	1	0.0126385	742.577	3	0.00740818	742.605	2	0.0114838	742.523	3	0.0113862	742.6	2	0.016304	742.64	2	0.0186594	742.535	2	0.0054336	742.435	2	0.0121378	742.523	3	0.0126639	742.617	3	tr|A0A140NB38|A0A140NB38_ECOBD
ALVDAELAR	1	NA	NA	NA	NA	NA	NA	0.0039873	956.9	1	NA	NA	NA	NA	NA	NA	0.00431223	958.77	1	NA	NA	NA	0.00467584	957.73	1	0.00919489	958.55	2	0.00567948	957.66	1	0.00649092	957.68	1	NA	NA	NA	tr|A0A140NEK3|A0A140NEK3_ECOBD
ALVDAELAR	2	0.00158776	479.425	2	NA	NA	NA	NA	NA	NA	0.000881517	479.51	1	NA	NA	NA	0.000598224	479.64	1	0.000981813	479.46	1	0.000494376	480.73	1	0.00384475	479.377	4	0.00185567	479.62	1	0.00074624	479.43	1	0.000664756	479.65	1	tr|A0A140NEK3|A0A140NEK3_ECOBD
ALVEAGVKPC[57]GLGAR	2	0.0015189	749.923	4	0.00163416	750	3	0.00150837	749.51	3	0.0012135	749.76	2	0.00130321	749.645	2	0.0011661	749.645	2	0.00215042	749.785	4	0.00210146	749.847	4	0.0014726	749.65	1	0.00136494	749.773	6	0.00153887	749.727	7	0.00131231	749.871	9	tr|A0A140N8G3|A0A140N8G3_ECOBD
ALVEAGVKPC[57]GLGAR	3	0.00184979	500.61	1	NA	NA	NA	NA	NA	NA	0.00300927	500.35	1	0.011734	500.54	1	0.0178683	500.54	3	0.0080696	500.41	4	0.00427075	500.34	1	NA	NA	NA	0.0196774	500.285	6	0.018543	500.706	5	0.00926285	500.568	5	tr|A0A140N8G3|A0A140N8G3_ECOBD
ALVGAPDGSQIIR	2	0.000742879	649.45	1	0.000703786	650.15	1	0.000572797	650.22	1	0.000591426	649.12	1	0.000572168	649.37	1	NA	NA	NA	0.000789193	649.63	1	NA	NA	NA	NA	NA	NA	NA	NA	NA	0.000570458	649.21	1	0.000750415	650.52	1	tr|A0A140NEY3|A0A140NEY3_ECOBD
ALVGAPDGSQIIRGERR	3	0.0018186	599	1	NA	NA	NA	NA	NA	NA	NA	NA	NA	NA	NA	NA	NA	NA	NA	NA	NA	NA	NA	NA	NA	NA	NA	NA	NA	NA	NA	NA	NA	NA	NA	NA	NA	tr|A0A140NEY3|A0A140NEY3_ECOBD
ALVGSGIEAQVNGER	2	0.0117933	750.245	2	0.000852729	750.3	1	0.000541569	750.34	1	NA	NA	NA	NA	NA	NA	NA	NA	NA	NA	NA	NA	NA	NA	NA	NA	NA	NA	NA	NA	NA	NA	NA	NA	NA	NA	NA	tr|A0A140N448|A0A140N448_ECOBD
ALVIVESPAK	2	0.000818363	513.77	1	NA	NA	NA	NA	NA	NA	NA	NA	NA	NA	NA	NA	NA	NA	NA	NA	NA	NA	NA	NA	NA	NA	NA	NA	NA	NA	NA	NA	NA	NA	NA	NA	NA	tr|A0A140NCX5|A0A140NCX5_ECOBD
ALVSEMLR	1	NA	NA	NA	0.0124024	919.71	1	0.012427	918.51	1	0.0112071	918.57	1	NA	NA	NA	NA	NA	NA	0.0101388	918.73	1	0.00851936	918.6	1	0.0187086	918.61	1	NA	NA	NA	NA	NA	NA	NA	NA	NA	tr|A0A140ND69|A0A140ND69_ECOBD
ALVSEMLR	2	0.000743538	460.055	2	0.000797193	460.03	1	0.000651963	460.06	1	0.000697198	460.64	1	0.00069105	459.87	1	NA	NA	NA	0.00112934	460.12	1	0.000803051	460.21	1	0.0013085	460.05	1	NA	NA	NA	0.00073964	459.99	1	NA	NA	NA	tr|A0A140ND69|A0A140ND69_ECOBD
ALVVGEPTFGK	2	0.0192671	559.18	1	NA	NA	NA	NA	NA	NA	NA	NA	NA	NA	NA	NA	NA	NA	NA	NA	NA	NA	NA	NA	NA	NA	NA	NA	NA	NA	NA	0.000781088	559.37	1	NA	NA	NA	tr|A0A140NAW7|A0A140NAW7_ECOBD
ALVVGEPTFGKGTVQQYR	2	0.0135772	976.38	1	NA	NA	NA	0.00123166	975.57	1	0.000896475	975.93	1	0.000878667	976.37	1	0.000925987	976.135	2	NA	NA	NA	0.00206506	975.915	2	0.00104865	975.74	1	0.000746241	975.795	2	0.00109927	975.977	3	0.000716863	976.05	1	tr|A0A140NAW7|A0A140NAW7_ECOBD
ALVVGEPTFGKGTVQQYR	3	NA	NA	NA	0.00156534	651.075	2	NA	NA	NA	0.00590594	651.5	1	0.000926582	651.12	1	0.00104894	651.22	1	NA	NA	NA	0.00272316	651.33	1	NA	NA	NA	0.00145556	651.26	3	0.00265681	651.255	2	0.00215671	651.68	1	tr|A0A140NAW7|A0A140NAW7_ECOBD
ALWLLAGSASR	1	NA	NA	NA	0.00965276	1145.53	2	NA	NA	NA	0.017896	1144.74	2	NA	NA	NA	0.0047153	1144.77	1	NA	NA	NA	NA	NA	NA	NA	NA	NA	NA	NA	NA	NA	NA	NA	NA	NA	NA	tr|A0A140N3U1|A0A140N3U1_ECOBD
ALWLLAGSASR	2	0.0112436	572.912	6	0.0102637	573.868	5	0.0189614	573.575	8	0.00149755	573.11	8	0.00075703	573.03	2	0.000998251	573.212	4	0.00240638	573.141	7	0.000905861	573.452	4	0.00129256	573.048	5	0.00113775	573.098	5	0.000952263	573.08	4	0.00107915	573.17	5	tr|A0A140N3U1|A0A140N3U1_ECOBD
ALWLLAGSASRLPEAGEDLELK	2	0.000824466	1170.62	3	0.000734469	1170.36	2	0.00121745	1170.85	4	NA	NA	NA	0.000330648	1170.61	1	0.000115963	1170.43	1	NA	NA	NA	NA	NA	NA	NA	NA	NA	NA	NA	NA	NA	NA	NA	NA	NA	NA	tr|A0A140N3U1|A0A140N3U1_ECOBD
ALWLLAGSASRLPEAGEDLELK	3	0.00118475	780.72	2	0.0159565	781.288	4	0.00152974	781.49	2	NA	NA	NA	0.00133888	781.394	5	0.000641014	780.873	3	NA	NA	NA	NA	NA	NA	0.0126402	780.826	5	NA	NA	NA	0.00152545	781.49	1	0.00172848	781.34	1	tr|A0A140N3U1|A0A140N3U1_ECOBD
ALYKNVEVLDSGAR	2	0.00221291	769.68	1	NA	NA	NA	0.000496809	768.57	1	NA	NA	NA	0.000771436	768.43	1	0.000563611	768.25	1	NA	NA	NA	0.000817274	768.18	1	NA	NA	NA	NA	NA	NA	NA	NA	NA	0.000698707	768.255	2	tr|A0A140SS92|A0A140SS92_ECOBD
ALYKNVEVLDSGAR	3	0.0140847	512.38	1	NA	NA	NA	NA	NA	NA	NA	NA	NA	NA	NA	NA	NA	NA	NA	NA	NA	NA	NA	NA	NA	NA	NA	NA	NA	NA	NA	NA	NA	NA	NA	NA	NA	tr|A0A140SS92|A0A140SS92_ECOBD
AMAEALQWHLLDSGAIYR	2	NA	NA	NA	0.0026147	1023.09	2	0.00882979	1023.88	4	NA	NA	NA	NA	NA	NA	0.00107147	1023.55	1	NA	NA	NA	NA	NA	NA	NA	NA	NA	NA	NA	NA	NA	NA	NA	NA	NA	NA	tr|A0A140N8S7|A0A140N8S7_ECOBD
AMAEALQWHLLDSGAIYR	3	0.00197049	682.18	1	NA	NA	NA	NA	NA	NA	NA	NA	NA	0.00120506	682.64	1	0.00147972	683.21	1	NA	NA	NA	NA	NA	NA	NA	NA	NA	NA	NA	NA	NA	NA	NA	NA	NA	NA	tr|A0A140N8S7|A0A140N8S7_ECOBD
AMAEDLKGSDLQRR	2	0.0122757	794.81	1	NA	NA	NA	NA	NA	NA	NA	NA	NA	NA	NA	NA	NA	NA	NA	NA	NA	NA	NA	NA	NA	NA	NA	NA	NA	NA	NA	NA	NA	NA	NA	NA	NA	rev_tr|A0A140NCI3|A0A140NCI3_ECOBD
AMAGSVVHTGEIGAGNVTK	2	0.00307132	900.925	2	NA	NA	NA	NA	NA	NA	NA	NA	NA	NA	NA	NA	NA	NA	NA	NA	NA	NA	NA	NA	NA	NA	NA	NA	0.000844854	900.62	1	0.0085722	900.82	2	0.000793049	901.02	2	tr|A0A140N5J6|A0A140N5J6_ECOBD
AMAGSVVHTGEIGAGNVTK	3	NA	NA	NA	NA	NA	NA	NA	NA	NA	NA	NA	NA	NA	NA	NA	NA	NA	NA	NA	NA	NA	NA	NA	NA	NA	NA	NA	0.000832205	600.735	2	0.00808447	600.8	1	0.0063114	600.9	1	tr|A0A140N5J6|A0A140N5J6_ECOBD
AMDEQGKSLDDFLIKQ	2	0.00199852	919.957	4	0.0048739	920.079	7	0.00627617	919.783	3	0.000889096	920.025	6	0.000510497	920.013	3	0.000565082	919.87	3	0.00112479	919.723	3	0.00142537	920.181	12	0.0059415	919.85	16	0.000566039	919.9	1	0.00402073	919.779	8	0.000700408	920.28	7	tr|A0A140NCH9|A0A140NCH9_ECOBD
AMDEQGKSLDDFLIKQ	3	0.00232801	613.435	2	0.00253979	613.705	2	0.0105116	614.015	4	0.00456199	613.648	5	0.00147745	613.697	3	0.00148207	614.06	2	0.00730742	613.74	5	0.00550148	614.037	6	0.0148148	613.811	11	0.00116888	613.7	1	0.00548958	613.746	7	0.00204196	613.808	5	tr|A0A140NCH9|A0A140NCH9_ECOBD
AMDVYC[57]HR	1	NA	NA	NA	0.0149961	1051.44	1	NA	NA	NA	NA	NA	NA	NA	NA	NA	NA	NA	NA	NA	NA	NA	NA	NA	NA	NA	NA	NA	NA	NA	NA	NA	NA	NA	NA	NA	NA	tr|A0A140N7M5|A0A140N7M5_ECOBD
AMDVYC[57]HR	2	0.0154675	526.456	11	0.0063617	526.647	3	0.00992487	526.549	7	0.0182738	527.09	3	0.0109345	526.535	8	0.00190103	526.742	5	0.0132949	526.47	3	0.00691834	526.608	6	0.0153035	526.735	12	0.00101707	526.5	1	0.00341901	526.468	6	0.0194226	526.534	5	tr|A0A140N7M5|A0A140N7M5_ECOBD
AMEAPLRQIVLNC[57]GEEPSVVANTVK	2	0.00151923	1364.09	8	0.000991465	1364.05	3	0.00988255	1364.07	6	NA	NA	NA	0.000737562	1363.68	1	0.00061433	1364.16	2	NA	NA	NA	NA	NA	NA	NA	NA	NA	0.000707356	1363.68	2	0.000763143	1364.1	1	0.000758103	1364.14	1	tr|A0A140NH65|A0A140NH65_ECOBD
AMEAPLRQIVLNC[57]GEEPSVVANTVK	3	0.00214444	909.202	8	0.00379442	909.953	6	0.00172432	909.243	7	0.00368945	909.641	9	0.00107557	909.843	3	0.000805448	909.49	4	0.00555893	909.635	12	0.00276852	909.839	11	0.00123428	909.536	11	0.000725176	909.581	7	0.00129799	909.711	15	0.00229614	909.734	17	tr|A0A140NH65|A0A140NH65_ECOBD
AMEAPLRQIVLNC[57]GEEPSVVANTVKGGDGNYGYNAATEEYGNMIDMGILDPTK	4	0.015958	1419.7	6	0.0171732	1419.61	2	0.0182465	1419.57	3	NA	NA	NA	NA	NA	NA	NA	NA	NA	NA	NA	NA	NA	NA	NA	NA	NA	NA	NA	NA	NA	NA	NA	NA	NA	NA	NA	tr|A0A140NH65|A0A140NH65_ECOBD
AMEIVYDEADLRR	2	0.0196915	791.09	1	NA	NA	NA	NA	NA	NA	NA	NA	NA	0.00333874	791.34	1	NA	NA	NA	NA	NA	NA	NA	NA	NA	NA	NA	NA	0.0166795	791.42	1	NA	NA	NA	NA	NA	NA	tr|A0A140NFY3|A0A140NFY3_ECOBD
AMEMVAASK	1	0.00374698	937.56	2	0.00209153	937.35	1	0.0119176	937.53	1	0.00736306	937.37	1	0.00387845	937.53	1	0.00340201	937.37	1	0.00338346	937.44	1	0.00424765	937.68	1	0.00740991	937.4	1	NA	NA	NA	0.00663946	937.56	1	0.00840785	938.55	2	tr|A0A140NF41|A0A140NF41_ECOBD
AMEMVAASK	2	0.000959311	469.983	3	0.00084227	470.275	2	0.000745642	470.12	1	0.00470209	470.38	1	0.000764026	469.33	1	0.000676216	469.29	1	NA	NA	NA	0.00731502	469.46	2	0.000825522	469.51	1	NA	NA	NA	0.00358796	470.6	1	0.00814754	469.38	1	tr|A0A140NF41|A0A140NF41_ECOBD
AMERDGQLVFTR	2	NA	NA	NA	NA	NA	NA	0.00373407	711.8	1	NA	NA	NA	0.00104143	712.38	1	0.00102005	712.155	2	NA	NA	NA	0.00647179	711.95	1	NA	NA	NA	0.0037925	711.69	1	0.00109687	712.21	1	0.00205346	712.285	2	tr|A0A140NCR0|A0A140NCR0_ECOBD
AMERDGQLVFTR	3	0.00210806	475.15	1	NA	NA	NA	NA	NA	NA	NA	NA	NA	NA	NA	NA	NA	NA	NA	NA	NA	NA	NA	NA	NA	NA	NA	NA	0.00532964	475.33	1	NA	NA	NA	NA	NA	NA	tr|A0A140NCR0|A0A140NCR0_ECOBD
AMGDYGC[57]MLR	2	0.000751496	587.34	1	NA	NA	NA	0.000668539	587.465	2	0.000644897	587.51	1	NA	NA	NA	NA	NA	NA	0.00252179	587.56	2	NA	NA	NA	0.00102203	587.35	1	NA	NA	NA	NA	NA	NA	NA	NA	NA	tr|A0A140N779|A0A140N779_ECOBD
AMGLPLLAVSGVEADDVIGTLAR	2	0.0169174	1135.84	3	0.000529119	1134.26	1	NA	NA	NA	NA	NA	NA	NA	NA	NA	NA	NA	NA	NA	NA	NA	NA	NA	NA	NA	NA	NA	0.000992972	1135.71	9	NA	NA	NA	0.0010331	1134.34	1	tr|A0A140NER9|A0A140NER9_ECOBD
AMGLPLLAVSGVEADDVIGTLAR	3	0.00153571	756.98	1	NA	NA	NA	NA	NA	NA	NA	NA	NA	NA	NA	NA	NA	NA	NA	NA	NA	NA	NA	NA	NA	NA	NA	NA	0.00917043	757.678	5	NA	NA	NA	NA	NA	NA	tr|A0A140NER9|A0A140NER9_ECOBD
AMLAEVGLVGKAPGR	2	NA	NA	NA	0.00314483	735.457	3	0.00130018	735.57	1	NA	NA	NA	NA	NA	NA	NA	NA	NA	NA	NA	NA	NA	NA	NA	NA	NA	NA	0.00687142	735.352	4	0.00155163	735.63	1	NA	NA	NA	sp|C5W865|CYSI_ECOBD
AMLAEVGLVGKAPGR	3	0.00176785	490.51	2	0.0017834	490.59	1	NA	NA	NA	NA	NA	NA	NA	NA	NA	NA	NA	NA	NA	NA	NA	NA	NA	NA	NA	NA	NA	0.00120454	490.6	2	NA	NA	NA	NA	NA	NA	sp|C5W865|CYSI_ECOBD
AMLANMRDELSDALKR	2	NA	NA	NA	0.0161055	917.85	1	0.0186185	917.6	1	NA	NA	NA	NA	NA	NA	NA	NA	NA	NA	NA	NA	NA	NA	NA	NA	NA	NA	NA	NA	NA	NA	NA	NA	NA	NA	NA	tr|A0A140N4M5|A0A140N4M5_ECOBD
AMLANMRDELSDALKR	3	0.0103608	612.518	4	0.00374694	612.675	6	0.0168332	612.333	3	NA	NA	NA	0.00315602	612.36	3	0.0190513	612.476	7	NA	NA	NA	NA	NA	NA	NA	NA	NA	0.00416778	612.515	2	NA	NA	NA	NA	NA	NA	tr|A0A140N4M5|A0A140N4M5_ECOBD
AMLHFC[57]ENPGK	1	NA	NA	NA	0.00456005	1304.61	1	0.00427434	1303.5	1	NA	NA	NA	NA	NA	NA	NA	NA	NA	NA	NA	NA	NA	NA	NA	NA	NA	NA	NA	NA	NA	NA	NA	NA	NA	NA	NA	tr|A0A140NGG3|A0A140NGG3_ECOBD
AMLHFC[57]ENPGK	2	0.00261415	652.78	2	0.00705252	652.913	3	0.00163606	652.14	1	0.00181964	652.943	6	0.00118018	652.9	2	0.0188233	652.668	5	0.00413827	652.932	12	0.0102371	652.704	16	0.00145541	653.062	10	0.00157143	652.669	9	0.00160587	652.58	5	0.00132287	652.84	7	tr|A0A140NGG3|A0A140NGG3_ECOBD
AMLHFC[57]ENPGK	3	NA	NA	NA	0.00211657	435.32	1	0.0136929	435.44	1	0.00633392	435.6	1	NA	NA	NA	0.00285993	435.63	2	0.0102145	435.575	4	NA	NA	NA	0.011002	435.62	1	0.0106251	435.44	2	0.0093395	435.49	1	NA	NA	NA	tr|A0A140NGG3|A0A140NGG3_ECOBD
AMLKELIYQPTLTEADLSDEQTVTR	2	0.000281181	1433.44	1	NA	NA	NA	NA	NA	NA	NA	NA	NA	NA	NA	NA	NA	NA	NA	NA	NA	NA	NA	NA	NA	NA	NA	NA	NA	NA	NA	NA	NA	NA	NA	NA	NA	tr|A0A140N6C1|A0A140N6C1_ECOBD
AMLKELIYQPTLTEADLSDEQTVTR	3	0.00161428	956.17	3	0.00264682	957.035	4	0.00602322	956.224	7	NA	NA	NA	0.00172769	956.715	2	0.00193301	956.42	2	NA	NA	NA	NA	NA	NA	NA	NA	NA	0.000771323	956.52	1	0.000966552	956.35	1	0.00224893	956.28	1	tr|A0A140N6C1|A0A140N6C1_ECOBD
AMMDNLQTETVINRDGQEEK	2	0.00147066	1161.64	1	0.018914	1162.71	2	0.000791913	1161.9	1	NA	NA	NA	NA	NA	NA	NA	NA	NA	NA	NA	NA	NA	NA	NA	NA	NA	NA	0.000569295	1161.95	1	NA	NA	NA	NA	NA	NA	tr|A0A140NH27|A0A140NH27_ECOBD
AMMDNLQTETVINRDGQEEK	3	0.00295702	774.59	1	NA	NA	NA	NA	NA	NA	NA	NA	NA	NA	NA	NA	NA	NA	NA	NA	NA	NA	NA	NA	NA	NA	NA	NA	0.00258741	774.95	1	NA	NA	NA	NA	NA	NA	tr|A0A140NH27|A0A140NH27_ECOBD
AMRELLLSDEYAEQKR	2	0.0188814	977.58	1	0.00145519	977.29	1	0.00739167	977.435	2	NA	NA	NA	NA	NA	NA	NA	NA	NA	NA	NA	NA	NA	NA	NA	NA	NA	NA	NA	NA	NA	NA	NA	NA	NA	NA	NA	tr|A0A140NEN8|A0A140NEN8_ECOBD
AMRELLLSDEYAEQKR	3	NA	NA	NA	0.001933	651.54	1	0.00623666	651.51	1	NA	NA	NA	NA	NA	NA	NA	NA	NA	NA	NA	NA	NA	NA	NA	NA	NA	NA	NA	NA	NA	NA	NA	NA	NA	NA	NA	tr|A0A140NEN8|A0A140NEN8_ECOBD
AMRNELGQEVLEAGPSIPVEILGLSGVPAAGDEVTVVR	3	0.00155332	1292.05	1	NA	NA	NA	NA	NA	NA	NA	NA	NA	NA	NA	NA	NA	NA	NA	NA	NA	NA	NA	NA	NA	NA	NA	NA	NA	NA	NA	NA	NA	NA	NA	NA	NA	tr|A0A140N3T4|A0A140N3T4_ECOBD
AMRNELGQEVLEAGPSIPVEILGLSGVPAAGDEVTVVRDEK	3	0.00163268	1416.19	5	0.00184585	1415.98	1	0.0111578	1416.5	2	NA	NA	NA	NA	NA	NA	NA	NA	NA	NA	NA	NA	NA	NA	NA	NA	NA	NA	NA	NA	NA	NA	NA	NA	NA	NA	NA	tr|A0A140N3T4|A0A140N3T4_ECOBD
AMRNELGQEVLEAGPSIPVEILGLSGVPAAGDEVTVVRDEK	4	0.0166121	1062.55	4	NA	NA	NA	NA	NA	NA	NA	NA	NA	NA	NA	NA	NA	NA	NA	NA	NA	NA	NA	NA	NA	NA	NA	NA	NA	NA	NA	NA	NA	NA	NA	NA	NA	tr|A0A140N3T4|A0A140N3T4_ECOBD
AMSDDEPKQDKTSQDADFTAK	2	0.000790701	1164.74	1	0.000861021	1164.85	1	0.000664496	1165.37	1	NA	NA	NA	NA	NA	NA	NA	NA	NA	NA	NA	NA	NA	NA	NA	NA	NA	NA	NA	NA	NA	NA	NA	NA	NA	NA	NA	tr|A0A140NHF3|A0A140NHF3_ECOBD
AMSDDEPKQDKTSQDADFTAK	3	0.00204171	777.99	1	0.00952453	777.393	3	0.00214548	777.22	1	NA	NA	NA	0.00386711	777.42	1	NA	NA	NA	NA	NA	NA	NA	NA	NA	NA	NA	NA	NA	NA	NA	NA	NA	NA	NA	NA	NA	tr|A0A140NHF3|A0A140NHF3_ECOBD
AMSEIGHC[57]ADC[57]R	2	0.0154471	704.048	4	0.0150524	703.795	2	0.00111134	704.89	2	0.00129544	703.65	1	0.000799627	703.89	1	0.00131705	703.77	1	NA	NA	NA	NA	NA	NA	NA	NA	NA	0.00047832	704.05	1	0.000772688	705.14	1	0.00179371	703.82	2	tr|A0A140NCR7|A0A140NCR7_ECOBD
AMTDVTGFGLLGHLSEMC[57]QGAGVQAR	2	0.0010936	1354.27	1	NA	NA	NA	NA	NA	NA	NA	NA	NA	NA	NA	NA	NA	NA	NA	NA	NA	NA	NA	NA	NA	NA	NA	NA	NA	NA	NA	NA	NA	NA	NA	NA	NA	tr|A0A140N6I5|A0A140N6I5_ECOBD
AMTDVTGFGLLGHLSEMC[57]QGAGVQAR	3	0.00127195	903.265	4	0.00728582	903.233	3	0.00119227	903.423	3	NA	NA	NA	0.000733632	903.34	2	0.000922123	903.445	2	NA	NA	NA	0.00189043	903.36	1	NA	NA	NA	0.000702946	903.258	5	0.00196511	904.015	2	0.00143106	903.33	1	tr|A0A140N6I5|A0A140N6I5_ECOBD
AMTPGC[57]TVQAC[57]GLR	2	0.00742478	761.125	2	0.000778335	762.58	1	NA	NA	NA	0.00117537	762.13	2	0.000854077	762.57	1	0.000750034	761.975	2	0.00117943	762.315	2	0.000891437	761.73	1	0.000766065	761.515	2	0.000752897	762.035	2	0.00268566	761.907	3	0.00078089	760.9	1	tr|A0A140N7E4|A0A140N7E4_ECOBD
AMTPGC[57]TVQAC[57]GLRDNMDELKK	2	0.00209272	1248.24	2	0.0166288	1248.73	2	0.00115038	1248.38	1	NA	NA	NA	NA	NA	NA	NA	NA	NA	NA	NA	NA	NA	NA	NA	NA	NA	NA	NA	NA	NA	NA	NA	NA	NA	NA	NA	tr|A0A140N7E4|A0A140N7E4_ECOBD
AMTPGC[57]TVQAC[57]GLRDNMDELKK	3	0.0171308	832.982	4	0.00433154	832.74	2	0.0021266	832.95	2	0.0139237	832.89	1	0.00159899	833.15	2	0.00496276	832.91	4	NA	NA	NA	0.0039544	832.817	3	0.00630596	832.965	2	0.00178258	832.813	3	0.00901828	832.837	4	0.00479408	832.787	3	tr|A0A140N7E4|A0A140N7E4_ECOBD
AMTQHLQEISESVR	2	0.00208447	815.105	2	0.000993072	815.53	1	0.00193724	814.94	2	NA	NA	NA	0.000915529	815.01	1	0.000747171	815.47	1	NA	NA	NA	NA	NA	NA	NA	NA	NA	0.000776216	815.06	1	NA	NA	NA	0.000793022	815.85	1	tr|A0A140N937|A0A140N937_ECOBD
AMTQHLQEISESVR	3	NA	NA	NA	NA	NA	NA	NA	NA	NA	NA	NA	NA	NA	NA	NA	NA	NA	NA	NA	NA	NA	NA	NA	NA	NA	NA	NA	NA	NA	NA	NA	NA	NA	0.00305365	544.24	1	tr|A0A140N937|A0A140N937_ECOBD
AMTYHLDVVSAEQQMFSGLVEK	2	0.000483995	1242.77	5	0.000472247	1242.59	4	0.000881038	1242.71	6	NA	NA	NA	NA	NA	NA	NA	NA	NA	NA	NA	NA	NA	NA	NA	NA	NA	NA	NA	NA	NA	NA	NA	NA	NA	NA	NA	tr|A0A140SSC5|A0A140SSC5_ECOBD
AMTYHLDVVSAEQQMFSGLVEK	3	0.0162128	829.089	9	0.0103323	829.148	11	0.017207	829.347	6	NA	NA	NA	0.00411841	828.95	17	0.0184439	828.696	27	NA	NA	NA	NA	NA	NA	NA	NA	NA	0.015122	828.763	6	0.0091262	828.62	7	0.00214575	828.587	3	tr|A0A140SSC5|A0A140SSC5_ECOBD
AMVEVFLER	1	NA	NA	NA	0.0119331	1093.55	1	NA	NA	NA	NA	NA	NA	NA	NA	NA	NA	NA	NA	NA	NA	NA	NA	NA	NA	NA	NA	NA	NA	NA	NA	NA	NA	NA	NA	NA	NA	tr|A0A140N8X9|A0A140N8X9_ECOBD
AMVEVFLER	2	0.00743454	547.75	8	0.0109205	547.831	8	0.0125656	547.54	8	0.000888559	546.94	1	0.019583	547.74	12	0.00269036	547.596	5	0.00232968	547.543	3	0.0198337	547.865	77	0.0181725	547.719	74	0.00355119	547.55	4	0.0174571	547.567	4	0.0194389	547.772	9	tr|A0A140N8X9|A0A140N8X9_ECOBD
AMVVDQFREHEGEIITGVVK	2	0.00811276	1129.39	6	0.00124935	1129.22	3	0.00141123	1129.38	3	NA	NA	NA	NA	NA	NA	NA	NA	NA	NA	NA	NA	NA	NA	NA	NA	NA	NA	NA	NA	NA	NA	NA	NA	NA	NA	NA	tr|A0A140N7D6|A0A140N7D6_ECOBD
AMVVDQFREHEGEIITGVVK	3	0.0165931	753.416	16	0.00778956	753.387	23	0.0111393	753.633	17	NA	NA	NA	0.0020159	753.67	2	0.0192936	753.541	8	NA	NA	NA	NA	NA	NA	NA	NA	NA	0.00228799	753.628	8	0.00747871	753.365	2	0.00200629	753.66	1	tr|A0A140N7D6|A0A140N7D6_ECOBD
AMVVDQFREHEGEIITGVVKK	3	0.00676854	796.195	11	0.015959	796.084	8	0.0110636	796.69	1	NA	NA	NA	NA	NA	NA	NA	NA	NA	NA	NA	NA	NA	NA	NA	NA	NA	NA	0.0181643	796.47	1	NA	NA	NA	NA	NA	NA	tr|A0A140N7D6|A0A140N7D6_ECOBD
ANAKFEVK	1	0.00634711	906.415	2	0.0188167	906.438	5	NA	NA	NA	NA	NA	NA	NA	NA	NA	0.0193771	906.547	3	NA	NA	NA	NA	NA	NA	NA	NA	NA	NA	NA	NA	NA	NA	NA	NA	NA	NA	tr|A0A140NDB6|A0A140NDB6_ECOBD
ANAKFEVK	2	0.0188002	453.91	29	0.016479	454.01	16	0.0185574	453.971	24	0.0158604	454.144	22	0.0174085	454.113	24	0.0165315	454.014	19	0.010729	454.073	7	0.018178	454.148	28	0.0195076	454.116	29	0.0121621	454.07	5	0.0198611	453.991	19	0.0187467	454.078	44	tr|A0A140NDB6|A0A140NDB6_ECOBD
ANALLADGLKGVK	2	0.00118172	635.54	1	NA	NA	NA	NA	NA	NA	0.0154566	635.957	6	0.0008651	635.79	1	0.000824649	635.55	2	0.00112192	635.848	5	0.000831696	635.823	3	0.00163062	635.758	6	0.000933075	635.44	2	0.00113518	636.725	2	0.000861594	635.497	3	tr|A0A140NC67|A0A140NC67_ECOBD
ANALLADGLKGVK	3	NA	NA	NA	NA	NA	NA	NA	NA	NA	NA	NA	NA	NA	NA	NA	NA	NA	NA	0.0122983	424.26	1	0.00869042	424.19	1	NA	NA	NA	0.0018944	424.31	1	NA	NA	NA	NA	NA	NA	tr|A0A140NC67|A0A140NC67_ECOBD
ANALLADGLKGVKR	2	0.00113011	713.69	1	0.000944517	713.47	1	0.00104104	713.75	1	NA	NA	NA	0.00733338	713.997	6	0.0093138	713.63	3	NA	NA	NA	NA	NA	NA	NA	NA	NA	0.0140696	713.647	3	NA	NA	NA	NA	NA	NA	tr|A0A140NC67|A0A140NC67_ECOBD
ANALLADGLKGVKR	3	NA	NA	NA	NA	NA	NA	0.00184238	476.23	1	NA	NA	NA	0.0191401	476.272	4	0.0182831	476.227	3	NA	NA	NA	NA	NA	NA	NA	NA	NA	0.00551118	476.405	2	0.00449015	475.09	1	0.00534456	475.08	1	tr|A0A140NC67|A0A140NC67_ECOBD
ANAVLLHSC[57]EVTSGTPGC[57]YR	2	0.000806432	1096.6	1	0.000787904	1097.13	1	0.00117698	1096.77	2	NA	NA	NA	NA	NA	NA	NA	NA	NA	NA	NA	NA	NA	NA	NA	NA	NA	NA	NA	NA	NA	NA	NA	NA	NA	NA	NA	tr|A0A140NBJ5|A0A140NBJ5_ECOBD
ANAVLLHSC[57]EVTSGTPGC[57]YR	3	NA	NA	NA	0.0130777	732.75	1	NA	NA	NA	NA	NA	NA	NA	NA	NA	NA	NA	NA	0.0046155	731.97	1	NA	NA	NA	NA	NA	NA	0.00379998	731.8	1	NA	NA	NA	NA	NA	NA	tr|A0A140NBJ5|A0A140NBJ5_ECOBD
ANDAAGDGTTTATVLAQAIITEGLK	2	0.0191773	1202.08	24	0.0161583	1202.18	18	0.0186002	1202.1	13	0.000446978	1201.89	3	0.000380114	1202.08	1	0.00040192	1201.97	3	0.00034384	1201.97	1	0.000596729	1202.39	2	0.000702068	1201.95	1	0.00094584	1202.26	39	0.000488903	1202.11	4	0.000367596	1202.1	3	tr|A0A140NH65|A0A140NH65_ECOBD
ANDAAGDGTTTATVLAQAIITEGLK	3	0.0159257	801.941	41	0.016821	801.968	34	0.00470266	801.866	26	0.0173303	801.69	33	0.00175077	801.961	9	0.00298909	801.754	34	0.00544776	801.734	8	0.0177335	801.847	38	0.00345328	802.075	13	0.0104657	801.794	129	0.00555933	801.89	31	0.0142861	801.877	35	tr|A0A140NH65|A0A140NH65_ECOBD
ANDAAGDGTTTATVLAQAIITEGLKAVAAGMNPMDLK	3	0.00160547	1201.22	1	NA	NA	NA	NA	NA	NA	NA	NA	NA	NA	NA	NA	NA	NA	NA	NA	NA	NA	NA	NA	NA	NA	NA	NA	NA	NA	NA	NA	NA	NA	NA	NA	NA	tr|A0A140NH65|A0A140NH65_ECOBD
ANDAAGDGTTTATVLAQAIITEGLKAVAAGMNPMDLKR	3	0.00137836	1253.48	1	0.00107074	1253.1	1	NA	NA	NA	NA	NA	NA	NA	NA	NA	NA	NA	NA	NA	NA	NA	NA	NA	NA	NA	NA	NA	NA	NA	NA	NA	NA	NA	NA	NA	NA	tr|A0A140NH65|A0A140NH65_ECOBD
ANDAAGDGTTTATVLAQAIITEGLKAVAAGMNPMDLKR	4	0.0128304	939.92	1	NA	NA	NA	NA	NA	NA	NA	NA	NA	NA	NA	NA	NA	NA	NA	NA	NA	NA	NA	NA	NA	NA	NA	NA	NA	NA	NA	NA	NA	NA	NA	NA	NA	tr|A0A140NH65|A0A140NH65_ECOBD
ANDIDVPAALIDSEIDVLR	2	0.00684914	1020.47	14	0.00386061	1020.78	10	0.0118406	1020.71	19	0.000404289	1020.51	2	0.000369922	1020.58	2	0.00045662	1020.52	4	NA	NA	NA	0.000431373	1020.59	4	0.000376458	1020.37	2	0.000993903	1020.94	7	0.000563868	1020.51	5	0.0170211	1021.01	7	tr|A0A140NET2|A0A140NET2_ECOBD
ANDIDVPAALIDSEIDVLR	3	NA	NA	NA	0.00410456	680.5	1	NA	NA	NA	NA	NA	NA	0.00242872	680.9	1	0.00102765	680.63	1	NA	NA	NA	NA	NA	NA	NA	NA	NA	0.00107648	681.54	1	0.00174901	680.8	1	0.00133132	680.87	1	tr|A0A140NET2|A0A140NET2_ECOBD
ANDIDVPAALIDSEIDVLRR	2	0.0190251	1099.34	3	0.0163204	1099.34	2	0.0169833	1099.92	3	NA	NA	NA	0.00944288	1098.99	1	0.0118667	1098.56	3	NA	NA	NA	NA	NA	NA	0.0142366	1099.04	1	0.0143898	1098.29	3	NA	NA	NA	NA	NA	NA	tr|A0A140NET2|A0A140NET2_ECOBD
ANDIDVPAALIDSEIDVLRR	3	0.0068581	732.945	2	0.0112071	732.79	4	0.0157511	733.197	4	0.00534839	732.51	1	0.0192318	733.07	5	0.0137569	733.202	6	NA	NA	NA	NA	NA	NA	0.00546969	732.72	1	0.01666	732.815	6	0.0141046	733.64	2	NA	NA	NA	tr|A0A140NET2|A0A140NET2_ECOBD
ANDTDYGLAAGIVTADLNR	2	0.0174928	977.54	1	NA	NA	NA	NA	NA	NA	NA	NA	NA	NA	NA	NA	NA	NA	NA	NA	NA	NA	NA	NA	NA	NA	NA	NA	NA	NA	NA	NA	NA	NA	NA	NA	NA	tr|A0A140ND42|A0A140ND42_ECOBD
ANEAYLQGQLGNPK	2	0.00043247	752.07	1	NA	NA	NA	0.000443499	752.63	1	NA	NA	NA	NA	NA	NA	0.000438686	752.77	1	0.000603645	752.2	1	0.000452582	752.25	1	0.000610177	752.27	1	0.000374667	752.21	1	NA	NA	NA	NA	NA	NA	tr|A0A140N821|A0A140N821_ECOBD
ANEAYLQGQLGNPKGEDQPNKK	2	0.000645426	1200.35	1	0.000762569	1200.59	1	0.000712358	1200.61	1	NA	NA	NA	NA	NA	NA	NA	NA	NA	NA	NA	NA	NA	NA	NA	NA	NA	NA	0.000548812	1200.4	1	NA	NA	NA	NA	NA	NA	tr|A0A140N821|A0A140N821_ECOBD
ANEAYLQGQLGNPKGEDQPNKK	3	0.0125395	800.898	5	0.00203092	800.993	3	0.00183234	800.81	4	0.00330462	800.68	2	0.00130479	800.86	1	0.00102769	800.695	4	0.00796792	800.789	18	0.00589733	800.933	19	0.00268907	800.912	6	0.00491291	800.888	5	0.00142664	800.715	2	0.00250132	800.62	1	tr|A0A140N821|A0A140N821_ECOBD
ANEAYLQGQLGNPKGEDQPNKK	4	NA	NA	NA	NA	NA	NA	NA	NA	NA	NA	NA	NA	NA	NA	NA	NA	NA	NA	NA	NA	NA	NA	NA	NA	NA	NA	NA	0.0140082	600.9	1	NA	NA	NA	NA	NA	NA	tr|A0A140N821|A0A140N821_ECOBD
ANENGESFVALVDR	2	0.00206153	761.68	1	0.0103418	761.75	1	NA	NA	NA	NA	NA	NA	NA	NA	NA	NA	NA	NA	NA	NA	NA	NA	NA	NA	NA	NA	NA	NA	NA	NA	NA	NA	NA	NA	NA	NA	tr|A0A140NAR3|A0A140NAR3_ECOBD
ANGAEIDDGAINGIK	2	0.000605578	729.61	1	0.000517815	729.31	1	0.000774534	729.81	1	NA	NA	NA	NA	NA	NA	NA	NA	NA	0.000620745	729.68	1	NA	NA	NA	NA	NA	NA	0.00134688	730.45	1	NA	NA	NA	NA	NA	NA	tr|A0A140N9E9|A0A140N9E9_ECOBD
ANGLSEAMLDR	1	0.00349855	1176.35	1	0.00275169	1176.42	1	NA	NA	NA	NA	NA	NA	NA	NA	NA	NA	NA	NA	NA	NA	NA	NA	NA	NA	NA	NA	NA	NA	NA	NA	NA	NA	NA	NA	NA	NA	tr|A0A140ND69|A0A140ND69_ECOBD
ANGLSEAMLDR	2	NA	NA	NA	NA	NA	NA	0.0143398	589.42	1	0.000944794	588.84	1	NA	NA	NA	NA	NA	NA	0.000848968	589.31	1	0.000583282	589.21	1	NA	NA	NA	0.00185202	589.11	1	0.000782669	589.81	1	NA	NA	NA	tr|A0A140ND69|A0A140ND69_ECOBD
ANGLSEAMLDRLALTPAR	2	0.00670591	950.5	1	0.00595293	951.16	1	0.00123207	951.33	1	NA	NA	NA	0.00135666	950.48	1	NA	NA	NA	NA	NA	NA	NA	NA	NA	NA	NA	NA	NA	NA	NA	NA	NA	NA	NA	NA	NA	tr|A0A140ND69|A0A140ND69_ECOBD
ANGLSEAMLDRLALTPAR	3	0.00185297	634.01	1	0.00203402	633.79	1	NA	NA	NA	NA	NA	NA	0.00122891	634.03	1	NA	NA	NA	NA	NA	NA	NA	NA	NA	NA	NA	NA	NA	NA	NA	0.00597287	633.97	1	0.00177826	633.97	1	tr|A0A140ND69|A0A140ND69_ECOBD
ANISVHEPR	1	NA	NA	NA	NA	NA	NA	NA	NA	NA	NA	NA	NA	NA	NA	NA	NA	NA	NA	NA	NA	NA	NA	NA	NA	NA	NA	NA	0.0131331	1022.55	1	NA	NA	NA	NA	NA	NA	tr|A0A140N9P3|A0A140N9P3_ECOBD
ANISVHEPR	2	0.00802079	512.64	1	NA	NA	NA	NA	NA	NA	0.00134282	512.52	1	0.00119187	512.79	1	0.00108242	512.22	1	0.00200521	511.955	2	0.0163372	511.91	1	NA	NA	NA	0.0136107	512.316	5	NA	NA	NA	0.000883884	512.6	1	tr|A0A140N9P3|A0A140N9P3_ECOBD
ANITVNKNSVPNDPK	2	0.00284672	806.376	5	0.0171447	806.22	2	0.0057966	806.55	3	0.000739285	806.32	1	0.00104751	806.515	2	0.000639278	806.26	1	0.00141934	806.4	3	0.00971886	806.647	7	0.00119249	806.334	5	0.00103835	806.455	2	0.00185133	806.405	2	0.00147833	806.437	3	tr|A0A140N8X9|A0A140N8X9_ECOBD
ANITVNKNSVPNDPK	3	0.00193972	538.15	1	0.00175872	538.08	1	0.00178973	538.11	1	NA	NA	NA	0.0101801	538.18	1	0.0182851	537.76	1	0.0052995	538.63	1	0.00310688	538.65	1	NA	NA	NA	0.00127276	537.84	1	NA	NA	NA	NA	NA	NA	tr|A0A140N8X9|A0A140N8X9_ECOBD
ANITVNKNSVPNDPKSPFVTSGIR	2	0.0011803	1278.83	1	NA	NA	NA	0.000761423	1278.54	1	NA	NA	NA	NA	NA	NA	NA	NA	NA	NA	NA	NA	NA	NA	NA	NA	NA	NA	NA	NA	NA	NA	NA	NA	NA	NA	NA	tr|A0A140N8X9|A0A140N8X9_ECOBD
ANITVNKNSVPNDPKSPFVTSGIR	3	0.0192612	852.76	2	0.00172361	853.86	1	0.0193486	853.19	2	NA	NA	NA	0.00462081	852.96	2	NA	NA	NA	NA	NA	NA	NA	NA	NA	NA	NA	NA	NA	NA	NA	NA	NA	NA	0.0152251	853.42	1	tr|A0A140N8X9|A0A140N8X9_ECOBD
ANITVNKNSVPNDPKSPFVTSGIR	4	NA	NA	NA	NA	NA	NA	NA	NA	NA	NA	NA	NA	0.0153595	640.075	2	NA	NA	NA	NA	NA	NA	NA	NA	NA	NA	NA	NA	NA	NA	NA	NA	NA	NA	NA	NA	NA	tr|A0A140N8X9|A0A140N8X9_ECOBD
ANKDEGPKNIADVLDATVAR	2	NA	NA	NA	0.00133288	1049.39	1	NA	NA	NA	NA	NA	NA	NA	NA	NA	NA	NA	NA	NA	NA	NA	NA	NA	NA	NA	NA	NA	NA	NA	NA	NA	NA	NA	NA	NA	NA	tr|A0A140NEX9|A0A140NEX9_ECOBD
ANKDEGPKNIADVLDATVAR	3	0.00174324	700.74	1	0.00121156	700.12	1	0.00280409	700.15	1	NA	NA	NA	0.00289232	700.2	1	0.00146115	700.11	1	NA	NA	NA	NA	NA	NA	0.0169285	701.2	1	0.00129284	700.25	1	NA	NA	NA	0.00213082	701.44	1	tr|A0A140NEX9|A0A140NEX9_ECOBD
ANKPSAEELKK	2	0.00307167	608.48	2	0.00185774	607.9	5	0.0148905	608.455	2	0.00801279	608.176	7	0.0084291	608.236	5	0.0012599	608.091	7	0.00219607	608.45	2	NA	NA	NA	NA	NA	NA	0.0077405	608.143	7	0.0158476	608.111	10	0.00623545	608.154	7	tr|A0A140N9J5|A0A140N9J5_ECOBD
ANKPSAEELKK	3	NA	NA	NA	0.00406707	405.705	2	NA	NA	NA	NA	NA	NA	NA	NA	NA	NA	NA	NA	NA	NA	NA	NA	NA	NA	NA	NA	NA	NA	NA	NA	NA	NA	NA	NA	NA	NA	tr|A0A140N9J5|A0A140N9J5_ECOBD
ANLKDAFGIK	2	0.0195158	539.09	1	NA	NA	NA	NA	NA	NA	0.00316877	539.21	2	NA	NA	NA	NA	NA	NA	0.00234277	538.95	1	NA	NA	NA	NA	NA	NA	NA	NA	NA	NA	NA	NA	NA	NA	NA	tr|A0A140N719|A0A140N719_ECOBD
ANLKDAFGIKER	2	0.00226298	682.425	2	0.00145519	681.823	3	0.00183111	681.505	2	0.0147131	681.865	4	NA	NA	NA	0.0108234	682.01	2	NA	NA	NA	NA	NA	NA	NA	NA	NA	0.000954756	681.62	1	0.0130992	681.86	1	NA	NA	NA	tr|A0A140N719|A0A140N719_ECOBD
ANLKDAFGIKER	3	0.0113024	455.365	2	0.00191084	454.803	3	0.00185882	455.33	2	NA	NA	NA	0.0143923	455.44	1	0.00258685	455.145	2	NA	NA	NA	NA	NA	NA	NA	NA	NA	NA	NA	NA	NA	NA	NA	NA	NA	NA	tr|A0A140N719|A0A140N719_ECOBD
ANLPGYLGNC[57]HSSGTVILDQLGEEHMK	2	NA	NA	NA	NA	NA	NA	0.0162275	1471.61	1	NA	NA	NA	NA	NA	NA	NA	NA	NA	NA	NA	NA	NA	NA	NA	NA	NA	NA	NA	NA	NA	NA	NA	NA	NA	NA	NA	tr|A0A140NEF7|A0A140NEF7_ECOBD
ANLPGYLGNC[57]HSSGTVILDQLGEEHMK	3	0.00575191	981.11	4	0.00219265	981.398	5	0.00214351	980.972	4	NA	NA	NA	0.00746606	981.474	5	0.00235737	981.378	8	NA	NA	NA	NA	NA	NA	NA	NA	NA	0.00642673	981.286	13	0.00246302	981.3	1	0.0017978	981.44	1	tr|A0A140NEF7|A0A140NEF7_ECOBD
ANLQPVLITGMEK	1	0.00296854	1413.53	1	0.0013409	1413.63	1	0.00809081	1414.67	2	NA	NA	NA	NA	NA	NA	0.00192107	1413.82	1	NA	NA	NA	NA	NA	NA	NA	NA	NA	NA	NA	NA	NA	NA	NA	NA	NA	NA	tr|A0A140NDA6|A0A140NDA6_ECOBD
ANLQPVLITGMEK	2	0.00231744	708.047	3	NA	NA	NA	NA	NA	NA	0.0181739	707.558	4	0.000584978	708.183	3	0.00071218	708.44	2	0.000969514	707.75	2	0.000680833	708.56	2	0.00079696	708.27	3	0.00627007	707.477	3	0.000977601	707.68	2	0.000711787	708.233	3	tr|A0A140NDA6|A0A140NDA6_ECOBD
ANLQPVLITGMEKGGQLTTTTEVENWPGDPNDLTGPLLMER	3	0.00197615	1479.82	1	NA	NA	NA	0.00201729	1480.48	2	NA	NA	NA	NA	NA	NA	NA	NA	NA	NA	NA	NA	NA	NA	NA	NA	NA	NA	NA	NA	NA	NA	NA	NA	NA	NA	NA	tr|A0A140NDA6|A0A140NDA6_ECOBD
ANLTAQINK	1	0.00722056	972.35	1	NA	NA	NA	0.00900358	972.47	1	NA	NA	NA	NA	NA	NA	NA	NA	NA	NA	NA	NA	NA	NA	NA	NA	NA	NA	NA	NA	NA	NA	NA	NA	NA	NA	NA	tr|A0A140NFU3|A0A140NFU3_ECOBD
ANLTAQINK	2	0.0045486	488.075	2	0.0107148	488.17	1	0.000622781	487.09	2	0.0157555	487.446	5	NA	NA	NA	0.000753711	487.11	1	0.00651721	486.93	2	0.000763688	487.17	1	0.000998465	487.125	2	0.00753869	486.61	1	0.000728173	487.16	1	0.000670504	487.25	1	tr|A0A140NFU3|A0A140NFU3_ECOBD
ANLTAQINKLA	1	0.00505484	1158.58	1	0.00921318	1157.56	2	0.00587608	1158.55	1	0.00380234	1156.7	1	0.00456118	1156.81	1	0.00383848	1156.71	1	NA	NA	NA	NA	NA	NA	NA	NA	NA	NA	NA	NA	NA	NA	NA	0.0124702	1156.8	1	tr|A0A140NFU3|A0A140NFU3_ECOBD
ANLTAQINKLA	2	0.00698255	578.85	1	NA	NA	NA	0.00060993	578.96	1	0.000717248	579.66	1	0.000616314	578.99	1	0.000847846	579.02	1	0.00102363	579.18	1	0.000631162	579.8	1	0.000685611	579.67	1	0.000733749	578.83	1	0.00169854	579.137	3	0.00107426	579.507	3	tr|A0A140NFU3|A0A140NFU3_ECOBD
ANPEQLEEQREETR	2	0.00388899	865.47	5	0.0190641	865.76	6	0.00599883	865.69	3	0.00994916	865.237	3	NA	NA	NA	0.00204948	865.33	2	0.0131625	865.2	1	0.0091692	865.347	3	NA	NA	NA	NA	NA	NA	NA	NA	NA	NA	NA	NA	tr|A0A140NDQ0|A0A140NDQ0_ECOBD
ANPEQLEEQREETR	3	0.0031797	577.285	2	0.00337282	577.66	1	0.00592167	577.41	2	NA	NA	NA	NA	NA	NA	0.00184743	577.24	1	NA	NA	NA	NA	NA	NA	NA	NA	NA	NA	NA	NA	NA	NA	NA	NA	NA	NA	tr|A0A140NDQ0|A0A140NDQ0_ECOBD
ANPWQQFAETHNK	2	0.00137187	787.6	1	0.00103136	786.185	2	0.000895068	787.02	1	0.00145241	786.394	5	0.00153174	786.323	3	0.00140424	786.482	4	0.00187635	786.097	3	0.00113677	786.26	1	0.00154294	786.35	1	0.00125925	786.32	7	0.0014493	786.193	6	0.00126761	786.327	4	tr|A0A140NBA5|A0A140NBA5_ECOBD
ANPWQQFAETHNKGDR	2	0.00099891	950.76	1	0.00101042	950.96	2	0.00115882	950.28	1	NA	NA	NA	0.00865115	950.955	2	0.00113017	950.23	2	NA	NA	NA	NA	NA	NA	NA	NA	NA	0.00131665	950.245	2	NA	NA	NA	NA	NA	NA	tr|A0A140NBA5|A0A140NBA5_ECOBD
ANPWQQFAETHNKGDR	3	NA	NA	NA	NA	NA	NA	0.00163268	634.15	1	NA	NA	NA	NA	NA	NA	0.00137729	634.41	1	NA	NA	NA	NA	NA	NA	NA	NA	NA	0.00148446	634.37	1	NA	NA	NA	NA	NA	NA	tr|A0A140NBA5|A0A140NBA5_ECOBD
ANPWQQFAETHNKGDRVEGK	2	0.00135281	1157.28	2	0.00105333	1157.17	2	0.00212901	1156.97	4	NA	NA	NA	0.00203662	1157.05	2	NA	NA	NA	NA	NA	NA	NA	NA	NA	NA	NA	NA	NA	NA	NA	NA	NA	NA	NA	NA	NA	tr|A0A140NBA5|A0A140NBA5_ECOBD
ANPWQQFAETHNKGDRVEGK	3	0.00166191	771.82	2	0.00158821	771.87	1	0.0179861	771.927	3	NA	NA	NA	0.00182522	772.018	6	NA	NA	NA	NA	NA	NA	NA	NA	NA	NA	NA	NA	NA	NA	NA	NA	NA	NA	NA	NA	NA	tr|A0A140NBA5|A0A140NBA5_ECOBD
ANQFLGMEPLPTFIANDVIK	2	0.0014221	1110.57	2	NA	NA	NA	0.00127443	1110.06	3	NA	NA	NA	0.000422871	1110.03	1	0.000460338	1110.23	1	NA	NA	NA	0.000863405	1110.5	1	NA	NA	NA	0.000636922	1110.47	2	0.000734789	1110.93	1	NA	NA	NA	tr|A0A140N850|A0A140N850_ECOBD
ANQFLGMEPLPTFIANDVIK	3	NA	NA	NA	0.00157187	740.55	1	NA	NA	NA	NA	NA	NA	NA	NA	NA	NA	NA	NA	NA	NA	NA	NA	NA	NA	NA	NA	NA	NA	NA	NA	NA	NA	NA	NA	NA	NA	tr|A0A140N850|A0A140N850_ECOBD
ANQRLDNMATK	2	0.0164305	631.007	3	0.00214459	631.457	3	0.00186005	632.345	2	0.0022083	631.785	2	0.0023435	631.62	1	0.00130284	631.51	2	0.00982932	631.62	3	0.00125709	631.73	1	0.0146013	631.61	2	0.00102497	631.963	3	0.00172862	630.57	1	0.0193757	631.63	1	tr|A0A140N7J2|A0A140N7J2_ECOBD
ANSSTTTAAEPLKMSYVEGLLSSNQK	3	0.00760839	910.705	2	NA	NA	NA	NA	NA	NA	0.00297679	910.145	2	NA	NA	NA	0.00294763	910.29	1	0.0063412	909.85	1	NA	NA	NA	NA	NA	NA	NA	NA	NA	NA	NA	NA	NA	NA	NA	tr|A0A140NA84|A0A140NA84_ECOBD
ANSYVIGDR	2	0.00386168	499.22	1	NA	NA	NA	NA	NA	NA	NA	NA	NA	NA	NA	NA	NA	NA	NA	NA	NA	NA	0.000968701	498.1	1	0.000746238	497.94	1	NA	NA	NA	NA	NA	NA	NA	NA	NA	tr|A0A140NAY3|A0A140NAY3_ECOBD
ANVEIYTK	1	0.00816526	937.35	1	0.0170153	937.23	1	0.0197049	937.495	2	0.0155941	937.08	1	NA	NA	NA	0.0118268	937.55	1	0.00814091	937.51	1	0.0152232	937.84	1	NA	NA	NA	NA	NA	NA	0.0172144	937.59	1	0.0116186	937.59	1	tr|A0A140N4R0|A0A140N4R0_ECOBD
ANVEIYTK	2	0.0194881	469.875	4	0.0189609	469.267	3	0.000781348	469.795	2	0.0050024	469.25	1	0.00231253	469.84	1	NA	NA	NA	0.00523434	469.25	1	0.00844192	469.38	1	0.00078397	469.48	1	NA	NA	NA	NA	NA	NA	NA	NA	NA	tr|A0A140N4R0|A0A140N4R0_ECOBD
ANVEIYTKETC[57]PYC[57]HR	2	0.00497813	1021.66	6	0.00313671	1021.12	7	0.00137397	1021.55	9	NA	NA	NA	0.00110786	1021.45	2	NA	NA	NA	NA	NA	NA	NA	NA	NA	NA	NA	NA	NA	NA	NA	0.00129496	1021.46	1	0.0184391	1022.83	1	tr|A0A140N4R0|A0A140N4R0_ECOBD
ANVEIYTKETC[57]PYC[57]HR	3	0.00283027	681.442	6	0.0104421	681.502	9	0.00597306	681.668	8	NA	NA	NA	0.0108226	681.44	9	0.018372	681.582	13	NA	NA	NA	NA	NA	NA	0.0170803	681.43	7	NA	NA	NA	0.00194708	681.45	2	NA	NA	NA	tr|A0A140N4R0|A0A140N4R0_ECOBD
ANVSQVMHIIGDVAGR	2	0.00224636	833.98	2	0.00118491	835.62	1	0.0014778	835.395	2	0.00409436	834.334	14	0.00237519	834.273	3	0.00105359	834.235	4	0.0026316	834.285	4	0.00734914	834.543	8	0.0116106	833.75	1	0.00214419	834.376	14	0.00130765	834.557	3	0.00238462	834.25	2	tr|A0A140NCS9|A0A140NCS9_ECOBD
ANVSQVMHIIGDVAGR	3	NA	NA	NA	0.00203601	557.05	1	0.00108067	557.46	1	0.00651426	556.686	12	0.00100056	557.26	2	0.00209796	557.226	5	0.0149658	556.732	5	0.00283591	556.753	3	0.0021244	557.84	1	0.00380984	556.56	13	0.00195153	557.342	5	0.00754894	556.97	3	tr|A0A140NCS9|A0A140NCS9_ECOBD
ANVSQVMHIIGDVAGRDC[57]VLVDDMIDTGGTLC[57]K	3	0.00161766	1188.15	7	0.0015217	1187.13	1	NA	NA	NA	NA	NA	NA	NA	NA	NA	NA	NA	NA	NA	NA	NA	NA	NA	NA	NA	NA	NA	NA	NA	NA	NA	NA	NA	NA	NA	NA	tr|A0A140NCS9|A0A140NCS9_ECOBD
ANVSTTTVSHVINK	2	0.00106681	736.19	1	NA	NA	NA	NA	NA	NA	NA	NA	NA	NA	NA	NA	NA	NA	NA	0.00192536	737.15	1	NA	NA	NA	NA	NA	NA	0.000652739	736.09	1	NA	NA	NA	NA	NA	NA	tr|A0A140NBC1|A0A140NBC1_ECOBD
ANWLNQLQSLLGQSSSSTSSSADQGLGK	3	0.00207994	956.78	1	NA	NA	NA	NA	NA	NA	NA	NA	NA	NA	NA	NA	NA	NA	NA	NA	NA	NA	NA	NA	NA	NA	NA	NA	NA	NA	NA	NA	NA	NA	NA	NA	NA	tr|A0A140NBC2|A0A140NBC2_ECOBD
ANWQSIDELQDIASDLPR	2	0.00048227	1036.83	2	9.62725e-05	1037.41	1	0.000616124	1037.09	1	NA	NA	NA	0.000176371	1036.95	1	0.000210975	1036.9	1	NA	NA	NA	NA	NA	NA	0.00334842	1037.1	2	0.000171294	1036.28	1	0.000279387	1036.83	3	0.00021791	1037	3	tr|A0A140N8X8|A0A140N8X8_ECOBD
ANWQSIDELQDIASDLPR	3	0.0121306	691.12	1	0.00762868	691.06	1	0.00308922	691.46	1	0.00597481	692.52	1	0.000866799	691.48	1	0.00091388	691.43	1	NA	NA	NA	NA	NA	NA	NA	NA	NA	NA	NA	NA	0.00355517	692.32	1	0.00956546	691.45	2	tr|A0A140N8X8|A0A140N8X8_ECOBD
ANYFNTLNLR	1	NA	NA	NA	0.00738157	1226.48	2	NA	NA	NA	0.0103659	1225.59	1	NA	NA	NA	NA	NA	NA	NA	NA	NA	0.0184355	1225.87	1	NA	NA	NA	NA	NA	NA	NA	NA	NA	NA	NA	NA	tr|A0A140NI72|A0A140NI72_ECOBD
ANYFNTLNLR	2	0.00992451	613.897	3	0.00105214	614.15	1	0.000629008	613.7	1	0.00130022	613.727	3	0.00669745	614.26	2	0.000810401	613.67	1	0.00197942	613.586	5	0.0182672	613.603	7	0.00173057	613.632	9	0.000855879	613.36	1	0.00134506	614.168	4	0.00084106	614.31	1	tr|A0A140NI72|A0A140NI72_ECOBD
ANYSNPPAHGASVVATILSNDALR	2	NA	NA	NA	NA	NA	NA	NA	NA	NA	NA	NA	NA	NA	NA	NA	NA	NA	NA	NA	NA	NA	NA	NA	NA	NA	NA	NA	0.000537229	1219.91	2	NA	NA	NA	NA	NA	NA	tr|A0A140ND68|A0A140ND68_ECOBD
ANYSNPPAHGASVVATILSNDALR	3	0.00285936	814.06	2	0.0179745	813.69	1	0.00196333	814.57	1	0.00956983	813.62	1	0.00138671	814.58	1	0.00140521	813.837	3	0.00976341	813.513	3	0.0104348	813.829	7	0.00272964	813.875	4	0.0121586	814.105	13	0.00817257	813.9	1	0.00189596	813.71	1	tr|A0A140ND68|A0A140ND68_ECOBD
APAATSAPAPKETATTAPVQTASPAQTTATPAAGGK	3	0.00108855	1097.98	3	0.000567574	1098.4	1	0.00124035	1097.96	1	NA	NA	NA	NA	NA	NA	NA	NA	NA	3.46945e-18	1097.98	1	0.00277071	1098.11	1	NA	NA	NA	0.000470721	1098.62	1	NA	NA	NA	NA	NA	NA	tr|A0A140N6R8|A0A140N6R8_ECOBD
APAKESAPAAAAPAAQPALAAR	2	0.000632298	1001.63	3	0.000862223	1001.67	3	0.000438241	1002.09	3	NA	NA	NA	0.000223391	1001.97	1	0.000249446	1001.64	2	NA	NA	NA	0.000340194	1001.49	1	NA	NA	NA	0.00128633	1001.76	10	0.000498325	1001.46	3	0.00101063	1001.36	2	tr|A0A140NDX4|A0A140NDX4_ECOBD
APAKESAPAAAAPAAQPALAAR	3	0.00101288	668.15	1	0.00120758	667.96	1	0.00120159	668.03	1	NA	NA	NA	0.00185994	668.24	3	0.00170132	668.187	6	0.0136922	668.2	2	0.00147344	668.25	1	NA	NA	NA	0.00162065	668.243	15	0.00238318	668.395	6	0.00249558	668.237	4	tr|A0A140NDX4|A0A140NDX4_ECOBD
APEAVIAKER	2	0.0163123	542.856	10	0.001301	542.833	3	0.0016046	542.61	3	0.0120951	542.905	6	0.00108372	542.635	2	0.000839187	543.5	2	0.00210106	542.955	4	0.000831879	542.753	3	0.00934685	543.51	2	0.000837219	542.587	4	0.0113119	542.666	5	0.00609994	543.07	3	tr|A0A140NGV6|A0A140NGV6_ECOBD
APGDETPEKADHGGISGK	2	0.00305084	883.49	1	0.0013278	883.59	1	NA	NA	NA	NA	NA	NA	NA	NA	NA	NA	NA	NA	NA	NA	NA	NA	NA	NA	NA	NA	NA	NA	NA	NA	NA	NA	NA	NA	NA	NA	tr|A0A140N9H5|A0A140N9H5_ECOBD
APGDETPEKADHGGISGK	3	NA	NA	NA	NA	NA	NA	NA	NA	NA	NA	NA	NA	NA	NA	NA	NA	NA	NA	NA	NA	NA	NA	NA	NA	NA	NA	NA	0.0179128	590.54	1	NA	NA	NA	NA	NA	NA	tr|A0A140N9H5|A0A140N9H5_ECOBD
APGSDKWQQISWEEAFDR	2	0.00514074	1075.82	1	0.00126821	1075.78	1	0.00272354	1075.82	2	NA	NA	NA	NA	NA	NA	NA	NA	NA	NA	NA	NA	NA	NA	NA	NA	NA	NA	NA	NA	NA	NA	NA	NA	NA	NA	NA	tr|A0A140NFB9|A0A140NFB9_ECOBD
APHVSEKASTAMEK	2	0.016436	743.73	11	0.00913401	743.605	8	0.00397635	743.841	7	0.00940777	743.775	2	0.00196831	743.806	9	0.0188387	744.036	7	NA	NA	NA	NA	NA	NA	NA	NA	NA	NA	NA	NA	0.00543177	743.813	6	NA	NA	NA	tr|C6EGE8|C6EGE8_ECOBD
APHVSEKASTAMEK	3	0.00553906	496.22	1	NA	NA	NA	0.00494881	496.13	1	NA	NA	NA	NA	NA	NA	NA	NA	NA	NA	NA	NA	NA	NA	NA	NA	NA	NA	NA	NA	NA	NA	NA	NA	NA	NA	NA	tr|C6EGE8|C6EGE8_ECOBD
APLAAEAMGIIAPR	2	0.000822563	692.33	1	NA	NA	NA	NA	NA	NA	0.000909272	691.16	1	0.000767938	691.34	1	NA	NA	NA	NA	NA	NA	NA	NA	NA	NA	NA	NA	0.0169352	692.72	1	NA	NA	NA	0.000903155	691.34	1	tr|A0A140NDE6|A0A140NDE6_ECOBD
APLVEELYR	1	NA	NA	NA	0.00228687	1089.49	1	NA	NA	NA	NA	NA	NA	NA	NA	NA	NA	NA	NA	NA	NA	NA	NA	NA	NA	NA	NA	NA	NA	NA	NA	NA	NA	NA	NA	NA	NA	tr|A0A140NCX5|A0A140NCX5_ECOBD
APLVEELYR	2	0.00360267	545.39	2	NA	NA	NA	0.000617367	545.91	2	0.000843292	545.47	1	0.000606248	546.19	1	0.00058586	545.71	1	0.000913426	545.24	1	0.000631433	545.77	1	0.00132408	545.415	2	0.0010836	546.56	1	0.000667431	545.57	1	0.000624292	545.82	1	tr|A0A140NCX5|A0A140NCX5_ECOBD
APLYPDDILWNFEK	2	0.000461285	862.05	1	0.00128447	861.855	2	0.00302881	861.7	3	0.000797544	861.36	1	0.000540574	861.35	1	0.000422514	861.36	1	NA	NA	NA	0.000838266	861.63	2	0.000863919	861.705	2	NA	NA	NA	0.0195565	862.14	1	0.00605116	861.245	2	tr|A0A140NB95|A0A140NB95_ECOBD
APMILALANPEPEILPPLAK	2	0.00308458	1050.76	2	0.00204296	1050	4	0.0011302	1050.41	2	NA	NA	NA	NA	NA	NA	NA	NA	NA	NA	NA	NA	0.00110572	1050.04	1	NA	NA	NA	0.00114812	1050.44	8	0.0011758	1050.13	4	0.000885519	1050.11	4	tr|A0A140N5I2|A0A140N5I2_ECOBD
APMILALANPEPEILPPLAK	3	NA	NA	NA	NA	NA	NA	NA	NA	NA	NA	NA	NA	NA	NA	NA	NA	NA	NA	NA	NA	NA	NA	NA	NA	NA	NA	NA	0.00131433	700.638	5	0.00263899	700.53	1	0.00179	700.62	2	tr|A0A140N5I2|A0A140N5I2_ECOBD
APREEQHTPVSDISALTVGQALK	3	0.00179842	816.542	5	0.00188853	817.217	3	0.00447741	817.234	5	NA	NA	NA	NA	NA	NA	NA	NA	NA	NA	NA	NA	NA	NA	NA	NA	NA	NA	0.0097738	816.798	4	NA	NA	NA	NA	NA	NA	tr|A0A140NB54|A0A140NB54_ECOBD
APREEQHTPVSDISALTVGQALKVK	3	0.000898454	893.17	1	NA	NA	NA	NA	NA	NA	NA	NA	NA	NA	NA	NA	NA	NA	NA	NA	NA	NA	NA	NA	NA	NA	NA	NA	NA	NA	NA	NA	NA	NA	NA	NA	NA	tr|A0A140NB54|A0A140NB54_ECOBD
APRPVDEPRTPNPGNTMSEQLGDK	3	0.00208528	870.18	1	0.00877303	870.46	1	0.00605826	869.89	1	NA	NA	NA	NA	NA	NA	NA	NA	NA	NA	NA	NA	NA	NA	NA	NA	NA	NA	NA	NA	NA	NA	NA	NA	NA	NA	NA	tr|A0A140N5L3|A0A140N5L3_ECOBD
APTADLEDDRPSLPDEVALGVTYDNIDDYLEGK	3	0.00232963	1203.81	1	NA	NA	NA	NA	NA	NA	NA	NA	NA	NA	NA	NA	NA	NA	NA	NA	NA	NA	NA	NA	NA	NA	NA	NA	NA	NA	NA	NA	NA	NA	NA	NA	NA	tr|A0A140N7C6|A0A140N7C6_ECOBD
APTGEPAAAAEMTK	2	0.00554279	672.64	1	0.00877319	672.15	1	NA	NA	NA	NA	NA	NA	NA	NA	NA	NA	NA	NA	0.000719461	672.9	1	0.000538978	673.15	1	0.000677667	672.59	1	0.00107911	672.78	1	NA	NA	NA	NA	NA	NA	tr|A0A140SS95|A0A140SS95_ECOBD
APVAAPSQSVATGAVNEIHTSPYSK	2	NA	NA	NA	0.000545715	1241.5	1	NA	NA	NA	NA	NA	NA	NA	NA	NA	NA	NA	NA	NA	NA	NA	NA	NA	NA	NA	NA	NA	NA	NA	NA	NA	NA	NA	NA	NA	NA	tr|A0A140N8G9|A0A140N8G9_ECOBD
APVAAPSQSVATGAVNEIHTSPYSK	3	0.00216574	828.45	2	0.0017654	828.18	1	0.00608382	828.58	2	0.00489522	828.69	3	NA	NA	NA	0.00127917	828.475	2	0.00851876	828.438	5	0.00269885	829.025	2	NA	NA	NA	0.00155714	828.565	4	0.00149332	828.61	1	NA	NA	NA	tr|A0A140N8G9|A0A140N8G9_ECOBD
APVAAPSQSVATGAVNEIHTSPYSKDAPLVASLSVNQK	3	0.00140126	1269.34	2	0.00125159	1269.65	1	NA	NA	NA	NA	NA	NA	NA	NA	NA	NA	NA	NA	NA	NA	NA	NA	NA	NA	NA	NA	NA	NA	NA	NA	NA	NA	NA	NA	NA	NA	tr|A0A140N8G9|A0A140N8G9_ECOBD
APVAAPSQSVATGAVNEIHTSPYSKDAPLVASLSVNQK	4	0.00915752	951.93	1	NA	NA	NA	NA	NA	NA	NA	NA	NA	NA	NA	NA	NA	NA	NA	NA	NA	NA	NA	NA	NA	NA	NA	NA	NA	NA	NA	NA	NA	NA	NA	NA	NA	tr|A0A140N8G9|A0A140N8G9_ECOBD
APVFQSR	1	NA	NA	NA	NA	NA	NA	NA	NA	NA	0.0103709	804.51	1	NA	NA	NA	NA	NA	NA	NA	NA	NA	NA	NA	NA	NA	NA	NA	NA	NA	NA	NA	NA	NA	NA	NA	NA	tr|A0A140N9P3|A0A140N9P3_ECOBD
APVFQSR	2	0.0103299	402.85	1	0.00157684	402.83	1	0.00097518	402.74	1	0.00268004	403.05	1	0.00116932	402.84	1	0.00167837	403.245	2	0.00158112	402.87	1	0.00977893	402.79	1	0.0023525	403.01	1	0.0070669	403.083	3	0.00693421	403.005	2	0.00628625	402.81	2	tr|A0A140N9P3|A0A140N9P3_ECOBD
APVIVQFSNGGASFIAGK	2	0.00143181	882.547	3	0.00131872	882.272	6	0.000597936	882.303	3	0.000540999	882.33	2	7.02716e-05	882.49	1	0.000256592	882.36	2	0.000646999	882.633	3	0.000606979	882.383	3	0.000878181	882.337	4	0.00094261	882.503	10	0.000340507	882.373	3	0.000179998	882.413	3	tr|A0A140N821|A0A140N821_ECOBD
APVIVQFSNGGASFIAGK	3	NA	NA	NA	NA	NA	NA	NA	NA	NA	NA	NA	NA	NA	NA	NA	NA	NA	NA	NA	NA	NA	NA	NA	NA	NA	NA	NA	0.00109577	588.6	1	NA	NA	NA	NA	NA	NA	tr|A0A140N821|A0A140N821_ECOBD
APVIVQFSNGGASFIAGKGVK	2	NA	NA	NA	NA	NA	NA	0.016093	1024.33	1	NA	NA	NA	NA	NA	NA	NA	NA	NA	NA	NA	NA	NA	NA	NA	NA	NA	NA	NA	NA	NA	NA	NA	NA	NA	NA	NA	tr|A0A140N821|A0A140N821_ECOBD
APVIVQFSNGGASFIAGKGVK	3	0.00334551	683.5	1	NA	NA	NA	NA	NA	NA	NA	NA	NA	0.00168097	683.48	1	NA	NA	NA	NA	NA	NA	NA	NA	NA	NA	NA	NA	NA	NA	NA	NA	NA	NA	NA	NA	NA	tr|A0A140N821|A0A140N821_ECOBD
APVVTIMGHVDHGK	1	NA	NA	NA	NA	NA	NA	0.010009	1461.02	1	NA	NA	NA	NA	NA	NA	NA	NA	NA	NA	NA	NA	NA	NA	NA	NA	NA	NA	NA	NA	NA	NA	NA	NA	NA	NA	NA	tr|A0A140N3T4|A0A140N3T4_ECOBD
APVVTIMGHVDHGK	2	0.00148003	731.665	2	0.00136702	731.396	5	0.00105247	731.005	2	NA	NA	NA	0.00127801	731	1	0.00163083	731.866	5	NA	NA	NA	NA	NA	NA	NA	NA	NA	0.00169926	731.616	5	NA	NA	NA	NA	NA	NA	tr|A0A140N3T4|A0A140N3T4_ECOBD
APVVTIMGHVDHGK	3	0.00120892	488.31	1	0.0016923	488.11	3	0.00179293	487.67	1	NA	NA	NA	0.00164061	487.995	2	0.00989538	488.277	3	NA	NA	NA	NA	NA	NA	NA	NA	NA	0.00140647	488.1	5	NA	NA	NA	NA	NA	NA	tr|A0A140N3T4|A0A140N3T4_ECOBD
APVVVKNYPK	2	0.0011991	557.85	1	NA	NA	NA	0.00156125	558.42	1	NA	NA	NA	0.00425723	558.835	2	0.00151617	557.903	3	0.0057497	558.435	2	NA	NA	NA	NA	NA	NA	0.00166709	558.77	5	NA	NA	NA	0.00150665	558.39	1	tr|A0A140N8Q9|A0A140N8Q9_ECOBD
APVVVPAGVDVK	1	0.00413604	1151.39	7	0.00111427	1151.57	2	0.00340688	1151.63	2	0.00676381	1151.77	4	0	1150.82	1	0.00145375	1151.71	2	0.00411804	1151.64	2	0	1150.72	1	NA	NA	NA	0.00292173	1151.66	2	0	1150.54	1	0.000526964	1150.91	1	tr|A0A140N2T1|A0A140N2T1_ECOBD
APVVVPAGVDVK	2	0.0164078	576.113	6	0.00174342	576.53	2	0.000628364	576.765	2	0.00895286	576.16	39	0.000567663	576.155	2	0.000721051	576	1	0.000869081	576.213	3	0.000606036	576.5	2	0.000928856	576.21	3	0.000530671	576.21	1	0.000964734	576.415	2	0.000692545	576.185	2	tr|A0A140N2T1|A0A140N2T1_ECOBD
APVVVPAGVDVKINGQVITIK	2	0.00117306	1059.79	3	0.00137981	1059.22	3	0.00139318	1059.45	1	NA	NA	NA	NA	NA	NA	NA	NA	NA	NA	NA	NA	NA	NA	NA	NA	NA	NA	NA	NA	NA	NA	NA	NA	NA	NA	NA	tr|A0A140N2T1|A0A140N2T1_ECOBD
APVVVPAGVDVKINGQVITIK	3	0.00141968	706.73	1	0.0107764	706.618	5	0.0157375	706.77	1	NA	NA	NA	NA	NA	NA	NA	NA	NA	NA	NA	NA	NA	NA	NA	NA	NA	NA	NA	NA	NA	NA	NA	NA	NA	NA	NA	tr|A0A140N2T1|A0A140N2T1_ECOBD
AQAAANIAQLTVNRYQK	2	0.00096355	931.24	4	0.000896644	930.86	3	0.00146302	930.685	4	0.000550326	930.78	1	0.000636761	930.72	1	0.000518694	930.865	2	0.00109463	930.84	1	0.000857514	930.85	1	0.000405429	931.36	1	0.000927963	930.843	3	0.000971432	930.99	2	0.000797082	931.01	1	tr|A0A140ND70|A0A140ND70_ECOBD
AQAAANIAQLTVNRYQK	3	0.00188021	621.31	1	0.00641039	619.98	1	NA	NA	NA	0.00309625	620.86	1	0.0123372	620.98	1	0.00128922	621.02	1	0.0171457	621.38	1	0.0141691	621.14	1	NA	NA	NA	0.0016467	621.195	2	0.00304812	620.92	1	NA	NA	NA	tr|A0A140ND70|A0A140ND70_ECOBD
AQAFEQDR	1	NA	NA	NA	0.00331863	964.6	1	0.00667176	964.43	1	0.0159315	964.4	1	0.0163655	964.68	1	0.00760414	964.52	1	0.00676021	964.54	1	0.0104499	964.58	1	0.0121656	964.58	1	NA	NA	NA	NA	NA	NA	NA	NA	NA	tr|A0A140NFE9|A0A140NFE9_ECOBD
AQAFEQDR	2	0.0136613	483.163	7	0.0138518	482.895	24	0.0161793	482.933	4	0.0041963	482.995	2	0.00222962	482.945	2	0.00431585	483.055	2	0.0062391	483.56	1	0.00913348	483.133	3	0.0011885	482.915	2	NA	NA	NA	0.0170995	483.187	3	0.0124326	483.045	4	tr|A0A140NFE9|A0A140NFE9_ECOBD
AQAFEQDRAR	2	0.012225	596.412	6	0.00168815	596.5	2	0.0014627	596.847	4	0.00097592	596.467	3	0.00278597	596.656	5	0.00159659	596.638	4	NA	NA	NA	0.00932942	596.696	14	0.00970814	596.704	13	0.000625602	596.6	1	0.00247338	596.809	7	0.00101074	596.642	9	tr|A0A140NFE9|A0A140NFE9_ECOBD
AQAGGVLTR	2	0.00319733	436.83	1	0.00120689	437.07	1	0.0118429	436.657	3	0.000976567	437.02	2	NA	NA	NA	NA	NA	NA	0.00121907	437.79	1	0.000785767	437.15	1	0.0196332	437.2	3	0.00344224	437.16	1	0.000746444	437.6	1	NA	NA	NA	tr|A0A140N3F8|A0A140N3F8_ECOBD
AQAREC[57]TLETLEEMLEK	2	0.00193318	1026.06	2	0.000903591	1026	2	0.00128881	1026.33	6	NA	NA	NA	0.000544944	1026.45	2	0.000544712	1026.55	1	NA	NA	NA	NA	NA	NA	0.000931743	1025.89	3	NA	NA	NA	NA	NA	NA	NA	NA	NA	tr|A0A140NCH9|A0A140NCH9_ECOBD
AQAREC[57]TLETLEEMLEK	3	0.00323123	684.883	4	0.00165295	684.65	2	0.002133	684.67	6	NA	NA	NA	0.00263929	685.286	5	0.00162907	685.03	4	NA	NA	NA	0.0031048	684.79	2	0.00279601	684.691	11	NA	NA	NA	0.0145325	684.786	10	0.00246374	684.988	6	tr|A0A140NCH9|A0A140NCH9_ECOBD
AQASTHGIGK	1	NA	NA	NA	NA	NA	NA	0.0109096	969.45	1	NA	NA	NA	0.0159261	969.78	2	0.0193027	969.62	2	NA	NA	NA	0.0185328	969.71	1	NA	NA	NA	0.0195641	969.62	1	NA	NA	NA	NA	NA	NA	tr|A0A140N8E1|A0A140N8E1_ECOBD
AQASTHGIGK	2	0.00648331	485.26	1	0.0140872	485.608	6	0.00118579	485.515	2	0.0139497	485.634	10	0.00153799	485.85	5	0.0194113	485.81	4	0.00255544	485.513	3	0.0181897	485.56	11	0.00704345	485.428	4	0.0144525	485.741	7	0.0167873	485.507	9	0.0151217	485.578	12	tr|A0A140N8E1|A0A140N8E1_ECOBD
AQASTHGIGKFADVAC[57]AGPLLAAELDALGK	2	0.000683353	1477	1	NA	NA	NA	NA	NA	NA	NA	NA	NA	NA	NA	NA	NA	NA	NA	NA	NA	NA	NA	NA	NA	NA	NA	NA	NA	NA	NA	NA	NA	NA	NA	NA	NA	tr|A0A140N8E1|A0A140N8E1_ECOBD
AQASTHGIGKFADVAC[57]AGPLLAAELDALGK	3	0.00161706	985.557	3	0.0176543	985.739	8	0.00178764	986.01	1	NA	NA	NA	0.0186919	986.014	5	0.00378929	985.64	1	NA	NA	NA	NA	NA	NA	NA	NA	NA	NA	NA	NA	NA	NA	NA	NA	NA	NA	tr|A0A140N8E1|A0A140N8E1_ECOBD
AQASTHGIGKFADVAC[57]AGPLLAAELDALGK	4	0.0116798	739.22	1	NA	NA	NA	NA	NA	NA	NA	NA	NA	0.0182079	739.39	1	NA	NA	NA	NA	NA	NA	NA	NA	NA	NA	NA	NA	NA	NA	NA	NA	NA	NA	NA	NA	NA	tr|A0A140N8E1|A0A140N8E1_ECOBD
AQC[57]AINIESPNDKLNSNLNLVAR	3	0.00220484	852.09	1	NA	NA	NA	0.0023752	852.61	1	NA	NA	NA	0.0100976	852.67	1	NA	NA	NA	NA	NA	NA	NA	NA	NA	NA	NA	NA	0.000561592	852.45	1	NA	NA	NA	NA	NA	NA	tr|A0A140N3Z1|A0A140N3Z1_ECOBD
AQDFTTFKDGQTAMSIHVMQGER	3	0.00157224	867.59	1	0.0133166	867.18	3	0.00190079	867.115	2	NA	NA	NA	NA	NA	NA	NA	NA	NA	NA	NA	NA	NA	NA	NA	NA	NA	NA	0.00126715	867.79	1	NA	NA	NA	NA	NA	NA	tr|A0A140N793|A0A140N793_ECOBD
AQDFTTFKDGQTAMSIHVMQGERELVQDC[57]R	3	0.0057863	1167.18	1	NA	NA	NA	NA	NA	NA	NA	NA	NA	NA	NA	NA	NA	NA	NA	NA	NA	NA	NA	NA	NA	NA	NA	NA	NA	NA	NA	NA	NA	NA	NA	NA	NA	tr|A0A140N793|A0A140N793_ECOBD
AQDGTPDWNIIER	2	0.00100535	758.915	2	NA	NA	NA	0.000747467	758.23	1	0.000779178	758.14	1	0.000666715	758.77	1	0.000557679	758.29	1	0.00120684	758.3	1	NA	NA	NA	NA	NA	NA	NA	NA	NA	0.000713614	758.17	1	0.00966819	757.98	1	tr|A0A140N800|A0A140N800_ECOBD
AQEEDLPADALR	2	0.000850246	665.38	1	0.000641295	665.05	1	0.000715372	665.04	1	NA	NA	NA	0.000717592	665.34	1	NA	NA	NA	0.000937551	664.65	1	0.000643584	664.77	1	0.000826991	664.64	1	NA	NA	NA	NA	NA	NA	NA	NA	NA	tr|A0A140N5P0|A0A140N5P0_ECOBD
AQELGIEVIDEAEMLR	2	0.00286198	909.095	4	0.00873928	908.953	7	0.0038583	909.436	7	NA	NA	NA	0.00081279	908.245	2	0.0010706	907.8	1	NA	NA	NA	NA	NA	NA	NA	NA	NA	0.000385451	908.56	1	0.000378793	908.72	1	0.000822574	909.115	2	tr|A0A140N7D0|A0A140N7D0_ECOBD
AQELGIEVIDEAEMLR	3	0.00590868	606.63	1	NA	NA	NA	NA	NA	NA	NA	NA	NA	NA	NA	NA	NA	NA	NA	NA	NA	NA	NA	NA	NA	NA	NA	NA	NA	NA	NA	NA	NA	NA	NA	NA	NA	tr|A0A140N7D0|A0A140N7D0_ECOBD
AQESYWAGNSTR	2	0.000562622	685.22	1	0.000524479	686.04	1	NA	NA	NA	NA	NA	NA	NA	NA	NA	NA	NA	NA	NA	NA	NA	0.000423337	685.4	1	0.000863474	686.4	1	NA	NA	NA	NA	NA	NA	NA	NA	NA	tr|A0A140SS95|A0A140SS95_ECOBD
AQEVTADNNQQAASGAQPEQSKS	2	0.000733497	1180.75	1	0.000333281	1180.51	1	0.00059741	1180.7	1	NA	NA	NA	NA	NA	NA	NA	NA	NA	NA	NA	NA	NA	NA	NA	0.000430001	1180.25	1	NA	NA	NA	0.000940621	1180.89	1	NA	NA	NA	tr|A0A140ND70|A0A140ND70_ECOBD
AQEVTADNNQQAASGAQPEQSKS	3	0.00778229	787.425	2	0.00510826	786.58	1	NA	NA	NA	NA	NA	NA	NA	NA	NA	NA	NA	NA	NA	NA	NA	NA	NA	NA	0.000914592	787.29	1	NA	NA	NA	0	787.46	1	NA	NA	NA	tr|A0A140ND70|A0A140ND70_ECOBD
AQFEEER	1	NA	NA	NA	NA	NA	NA	NA	NA	NA	NA	NA	NA	NA	NA	NA	NA	NA	NA	0.00840563	909.52	1	NA	NA	NA	NA	NA	NA	NA	NA	NA	0.0194405	909.055	2	NA	NA	NA	tr|A0A140NFD7|A0A140NFD7_ECOBD
AQFEEER	2	0.0160411	455.48	1	NA	NA	NA	NA	NA	NA	0.00450673	455.02	1	NA	NA	NA	NA	NA	NA	NA	NA	NA	NA	NA	NA	NA	NA	NA	NA	NA	NA	0.0120079	454.7	1	0.0124341	455.38	1	tr|A0A140NFD7|A0A140NFD7_ECOBD
AQFEEERVALVAK	1	0.00735082	1489.61	1	NA	NA	NA	NA	NA	NA	NA	NA	NA	NA	NA	NA	NA	NA	NA	NA	NA	NA	NA	NA	NA	NA	NA	NA	NA	NA	NA	NA	NA	NA	NA	NA	NA	tr|A0A140NFD7|A0A140NFD7_ECOBD
AQFEEERVALVAK	2	0.00685222	745.434	5	0.00984445	745.953	6	0.00678386	746.145	13	0.0108871	745.977	4	0.0074055	745.741	9	0.000953688	745.775	8	0.00124283	746.023	3	0.0145854	745.893	8	0.0181165	745.959	11	0.000605767	746.3	1	0.0139408	745.658	13	0.00415631	745.771	11	tr|A0A140NFD7|A0A140NFD7_ECOBD
AQFEEERVALVAK	3	NA	NA	NA	NA	NA	NA	0.00669475	497.56	1	NA	NA	NA	0.0149174	497.72	5	0.00205941	497.72	1	NA	NA	NA	NA	NA	NA	NA	NA	NA	NA	NA	NA	0.0152773	497.64	2	0.00304194	497.75	1	tr|A0A140NFD7|A0A140NFD7_ECOBD
AQFGAAFPVVPGETGGR	2	0.0161932	831.61	1	0.000726227	830.28	1	0.00115025	830.31	1	0.000961197	831.31	1	0.000883756	831.27	1	0.0080279	831.755	2	NA	NA	NA	0.000727029	831.75	1	0.000887644	831.08	1	0.0038657	831.08	1	0.000977932	831.205	2	0.0007699	831.215	2	tr|A0A140N7I1|A0A140N7I1_ECOBD
AQGDMPAYGYTPPYTDGAK	2	0.000844496	1002.93	2	0.000747537	1002.39	2	0.000579537	1002.7	1	NA	NA	NA	0.000515541	1002.51	1	0.000447305	1002.81	1	0.00064797	1002.62	1	0.00050342	1002.35	1	0.000550189	1002.18	1	0.000358763	1002.53	1	0.000549687	1002.93	2	0.000445539	1002.43	1	tr|A0A140ND02|A0A140ND02_ECOBD
AQGTLYIVSAPSGAGK	2	0.00107859	760.66	1	0.000675163	760.66	1	0.000547163	760.755	2	0.00052689	760.72	1	0.000454658	760.83	1	0.000591718	760.79	1	0.000783307	760.76	1	0.00052264	760.85	1	NA	NA	NA	0.00242674	761.71	1	0.000947568	760.95	3	0.000631705	760.48	1	tr|A0A140N457|A0A140N457_ECOBD
AQGTLYIVSAPSGAGKSSLIQALLK	3	0.00145353	825.79	1	NA	NA	NA	NA	NA	NA	NA	NA	NA	0.00674084	825.58	1	NA	NA	NA	NA	NA	NA	NA	NA	NA	NA	NA	NA	NA	NA	NA	NA	NA	NA	NA	NA	NA	tr|A0A140N457|A0A140N457_ECOBD
AQGVQLTAK	1	0.015853	916.45	1	NA	NA	NA	0.00935953	915.63	1	0.0141322	915.62	1	NA	NA	NA	0.0199332	915.47	1	0.017902	915.57	1	NA	NA	NA	NA	NA	NA	NA	NA	NA	NA	NA	NA	NA	NA	NA	tr|A0A140NDE3|A0A140NDE3_ECOBD
AQGVQLTAK	2	NA	NA	NA	0.000913235	459.52	1	0.00778688	458.555	2	0.00099269	458.535	2	NA	NA	NA	0.00114622	458.54	1	0.017677	458.515	6	0.00149187	458.593	3	0.0079281	458.54	4	NA	NA	NA	0.000834556	458.27	1	0.000750444	458.32	1	tr|A0A140NDE3|A0A140NDE3_ECOBD
AQHSALDDIPR	2	0.0011533	612.1	1	NA	NA	NA	NA	NA	NA	0.00095397	612.35	2	NA	NA	NA	0.000940944	611.96	1	NA	NA	NA	NA	NA	NA	NA	NA	NA	NA	NA	NA	NA	NA	NA	NA	NA	NA	tr|A0A140N6P4|A0A140N6P4_ECOBD
AQHSALDDIPR	3	0.0175886	408.58	1	NA	NA	NA	NA	NA	NA	NA	NA	NA	NA	NA	NA	NA	NA	NA	NA	NA	NA	NA	NA	NA	NA	NA	NA	NA	NA	NA	NA	NA	NA	NA	NA	NA	tr|A0A140N6P4|A0A140N6P4_ECOBD
AQIAELQSFVSR	2	0.000452992	675.22	1	NA	NA	NA	0.0138637	675.3	1	0.000905811	674.765	2	NA	NA	NA	NA	NA	NA	0.000711548	674.82	1	0.000463628	674.95	1	0.000803169	675.24	1	NA	NA	NA	0.000595207	675.25	1	0.000613515	675.34	2	tr|A0A140NC45|A0A140NC45_ECOBD
AQIAHFFEHYKDLEK	2	0.00119492	939.08	1	NA	NA	NA	NA	NA	NA	NA	NA	NA	NA	NA	NA	NA	NA	NA	NA	NA	NA	NA	NA	NA	NA	NA	NA	NA	NA	NA	NA	NA	NA	NA	NA	NA	tr|A0A140NEF6|A0A140NEF6_ECOBD
AQIFNFSSGPAMLPAEVLK	2	0.000810817	1010.41	2	0.00384399	1011.42	4	0.0147739	1011.1	5	0.00126289	1011.07	3	0.000573666	1011.25	1	0.000895967	1011.43	4	0.00092471	1011.32	2	0.00107442	1011.26	4	0.000866223	1011.28	5	0.00105341	1011.05	5	0.000833732	1011.65	5	0.0135032	1011.09	7	tr|A0A140NDI4|A0A140NDI4_ECOBD
AQIFNFSSGPAMLPAEVLK	3	NA	NA	NA	NA	NA	NA	NA	NA	NA	NA	NA	NA	NA	NA	NA	NA	NA	NA	NA	NA	NA	0.00223	674.39	1	NA	NA	NA	NA	NA	NA	NA	NA	NA	NA	NA	NA	tr|A0A140NDI4|A0A140NDI4_ECOBD
AQKAQHSALDDIPR	2	0.00130129	776.155	2	0.0163273	775.98	2	0.00112094	775.455	2	NA	NA	NA	NA	NA	NA	0.013248	776.95	2	NA	NA	NA	NA	NA	NA	NA	NA	NA	NA	NA	NA	NA	NA	NA	NA	NA	NA	tr|A0A140N6P4|A0A140N6P4_ECOBD
AQKAQHSALDDIPR	3	0.00951838	517.615	2	0.00177135	517.37	1	0.00624636	518.03	1	NA	NA	NA	NA	NA	NA	0.00206514	518.2	1	NA	NA	NA	NA	NA	NA	NA	NA	NA	NA	NA	NA	NA	NA	NA	NA	NA	NA	tr|A0A140N6P4|A0A140N6P4_ECOBD
AQLLADLADLDVLSTEDLK	2	0.000691136	1022.62	2	0.00881159	1021.93	1	0.000680736	1021.87	1	NA	NA	NA	0.000290591	1021.72	1	0.000207194	1023.3	1	NA	NA	NA	NA	NA	NA	NA	NA	NA	0.000512718	1023.29	2	NA	NA	NA	NA	NA	NA	tr|A0A140NDE6|A0A140NDE6_ECOBD
AQLLADLADLDVLSTEDLK	3	NA	NA	NA	0.0161502	682.51	1	NA	NA	NA	NA	NA	NA	NA	NA	NA	NA	NA	NA	NA	NA	NA	NA	NA	NA	NA	NA	NA	0.00143138	682.03	1	NA	NA	NA	NA	NA	NA	tr|A0A140NDE6|A0A140NDE6_ECOBD
AQLLADLADLDVLSTEDLKNR	2	NA	NA	NA	NA	NA	NA	0.00052515	1157.62	2	NA	NA	NA	NA	NA	NA	NA	NA	NA	NA	NA	NA	NA	NA	NA	NA	NA	NA	NA	NA	NA	NA	NA	NA	NA	NA	NA	tr|A0A140NDE6|A0A140NDE6_ECOBD
AQLLADLADLDVLSTEDLKNR	3	0.00630266	772.08	2	NA	NA	NA	NA	NA	NA	NA	NA	NA	0.00258024	771.95	1	0.00167306	772.21	1	NA	NA	NA	NA	NA	NA	NA	NA	NA	NA	NA	NA	NA	NA	NA	NA	NA	NA	tr|A0A140NDE6|A0A140NDE6_ECOBD
AQLLADLADLDVLSTEDLKNRR	3	0.00541855	825.19	1	0.00615643	825.25	1	0.0106509	824.69	1	NA	NA	NA	NA	NA	NA	NA	NA	NA	NA	NA	NA	NA	NA	NA	NA	NA	NA	NA	NA	NA	NA	NA	NA	NA	NA	NA	tr|A0A140NDE6|A0A140NDE6_ECOBD
AQLLRDAAGLK	2	0.0185223	577.55	1	0.00702947	578.645	2	NA	NA	NA	0.00926714	579.06	1	0.00127719	579.21	1	0.0011319	579.19	1	NA	NA	NA	0.00768569	578.713	3	0.0116799	578.537	3	NA	NA	NA	NA	NA	NA	0.00345991	578.69	1	tr|A0A140N627|A0A140N627_ECOBD
AQLQAGQPC[57]PLC[57]GSTSHPAVEAYQALEPGVNQSR	3	0.00169877	1207.97	2	0.00106518	1208.41	2	0.00160347	1208.16	2	NA	NA	NA	NA	NA	NA	NA	NA	NA	NA	NA	NA	NA	NA	NA	NA	NA	NA	NA	NA	NA	NA	NA	NA	NA	NA	NA	tr|A0A140ND04|A0A140ND04_ECOBD
AQLQEIAQTK	1	0.00481546	1130.1	4	0.00272689	1130.49	2	0.00575757	1129.68	3	0.005361	1130.53	2	0.00402079	1129.73	1	0.00332712	1129.65	2	0.00771238	1130.31	3	0.004078	1130.7	2	0.00753104	1129.69	1	NA	NA	NA	0.00910199	1130.27	3	0.00629058	1130.72	2	tr|A0A140NF32|A0A140NF32_ECOBD
AQLQEIAQTK	2	0.0187052	566.161	13	0.00880629	565.832	5	0.00075562	565.767	3	0.00122033	565.657	3	0.00074874	565.503	4	0.0180451	565.81	5	0.00650232	565.815	6	0.000750496	565.655	2	0.0116858	565.521	20	NA	NA	NA	0.0186148	565.411	8	0.0158632	565.422	5	tr|A0A140NF32|A0A140NF32_ECOBD
AQLQEIAQTKAADMTGADIEAMTR	2	0.000213346	1282.22	1	7.82935e-05	1282.86	1	0.000236523	1282.47	1	NA	NA	NA	0.000121454	1282.92	1	NA	NA	NA	NA	NA	NA	NA	NA	NA	NA	NA	NA	NA	NA	NA	0.000230413	1283.11	1	0.000174352	1282.39	1	tr|A0A140NF32|A0A140NF32_ECOBD
AQLQEIAQTKAADMTGADIEAMTR	3	0.00191891	855.57	2	NA	NA	NA	0.00246992	855.62	3	NA	NA	NA	0.000285372	855.435	2	0.0124883	855.61	2	NA	NA	NA	NA	NA	NA	0.0190041	855.603	13	NA	NA	NA	0.00569853	855.897	6	0.00257276	855.997	7	tr|A0A140NF32|A0A140NF32_ECOBD
AQMC[57]SPEEMPHDVVTMNSR	2	0.000369497	1110.72	1	0.000352678	1110.07	1	0.000293028	1110.06	1	NA	NA	NA	NA	NA	NA	NA	NA	NA	NA	NA	NA	NA	NA	NA	NA	NA	NA	NA	NA	NA	NA	NA	NA	NA	NA	NA	tr|A0A140NE95|A0A140NE95_ECOBD
AQMC[57]SPEEMPHDVVTMNSR	3	NA	NA	NA	NA	NA	NA	0.00447024	740.64	1	NA	NA	NA	0.00225931	740.62	1	0.00256308	740.57	1	NA	NA	NA	NA	NA	NA	NA	NA	NA	NA	NA	NA	NA	NA	NA	NA	NA	NA	tr|A0A140NE95|A0A140NE95_ECOBD
AQPEAEVVAQPEPVVEETPEPVAIER	3	0.00699387	938.7	1	NA	NA	NA	NA	NA	NA	NA	NA	NA	NA	NA	NA	NA	NA	NA	NA	NA	NA	NA	NA	NA	NA	NA	NA	NA	NA	NA	NA	NA	NA	NA	NA	NA	tr|A0A140N564|A0A140N564_ECOBD
AQPISVIQIDDPNNPGEK	2	0.00071258	968.995	2	NA	NA	NA	NA	NA	NA	0.000710354	968.26	1	NA	NA	NA	0.000380288	968.25	1	0.000739816	968.33	1	0.000654908	968.41	1	0.000654908	968.34	1	NA	NA	NA	0.000671403	968.86	1	0.000516932	967.96	1	tr|A0A140N726|A0A140N726_ECOBD
AQPISVIQIDDPNNPGEKMSLAPFIER	3	0.00178439	994.333	3	0.00145313	994.81	1	0.00226377	994.397	3	NA	NA	NA	0.00339517	994.467	3	0.00112467	994.6	2	NA	NA	NA	0.00269786	994.86	1	0.00207505	994.33	2	NA	NA	NA	0.00142589	994.303	3	0.00176727	994.503	3	tr|A0A140N726|A0A140N726_ECOBD
AQQIVDATDK	2	0.00850824	545.21	1	0.0156672	545.08	1	NA	NA	NA	0.00454892	544.97	1	NA	NA	NA	NA	NA	NA	NA	NA	NA	NA	NA	NA	NA	NA	NA	NA	NA	NA	NA	NA	NA	NA	NA	NA	tr|A0A140NDV9|A0A140NDV9_ECOBD
AQQTPLYEQHTLC[57]GAR	2	0.0118521	937.297	3	0.000750987	937.2	1	0.00951243	937.388	5	0.00152767	937.583	7	0.00101271	937.37	3	0.000942359	937.443	3	0.00195272	937.59	3	0.00121855	937.275	4	0.00137143	937.515	4	0.000764308	937.573	3	0.00113303	937.414	7	0.000950072	937.503	10	tr|A0A140N8G3|A0A140N8G3_ECOBD
AQQTPLYEQHTLC[57]GAR	3	0.0155315	625.525	2	NA	NA	NA	0.00404224	624.86	1	0.00579125	625.513	6	0.00312355	625.8	2	0.0028576	625.347	3	0.0109466	625.597	3	0.00597759	625.35	2	0.00228474	625.8	1	0.00140208	625.61	3	0.0028498	625.467	8	0.0190517	625.606	8	tr|A0A140N8G3|A0A140N8G3_ECOBD
AQREYASFTQEQVDK	2	0.000363067	900.43	1	NA	NA	NA	NA	NA	NA	NA	NA	NA	NA	NA	NA	NA	NA	NA	NA	NA	NA	NA	NA	NA	NA	NA	NA	NA	NA	NA	NA	NA	NA	NA	NA	NA	tr|A0A140NCE4|A0A140NCE4_ECOBD
AQREYASFTQEQVDKIFR	2	0.00242244	1108.76	1	NA	NA	NA	NA	NA	NA	NA	NA	NA	NA	NA	NA	NA	NA	NA	NA	NA	NA	NA	NA	NA	NA	NA	NA	NA	NA	NA	NA	NA	NA	NA	NA	NA	tr|A0A140NCE4|A0A140NCE4_ECOBD
AQREYASFTQEQVDKIFR	3	0.0112781	739.635	2	0.00300687	740.092	4	0.00194754	739.98	2	NA	NA	NA	0.000944622	739.857	3	0.00146525	739.872	4	NA	NA	NA	NA	NA	NA	NA	NA	NA	NA	NA	NA	NA	NA	NA	NA	NA	NA	tr|A0A140NCE4|A0A140NCE4_ECOBD
AQRPAKYSYVDENGETK	2	0.0185157	979.14	15	0.017797	979.208	6	0.0177798	979.164	9	0.00185846	978.967	8	0.00101036	978.92	1	0.000887901	978.775	2	NA	NA	NA	0.00145264	978.64	1	NA	NA	NA	NA	NA	NA	0.00142056	979.006	7	NA	NA	NA	tr|A0A140NCH9|A0A140NCH9_ECOBD
AQRPAKYSYVDENGETK	3	0.0149401	653.149	9	0.00129182	653.47	1	0.00309206	653.102	5	0.0187298	653.184	13	0.000848689	653.07	1	0.00108911	653.045	2	0.00472144	653.217	3	0.0193844	653.585	4	NA	NA	NA	NA	NA	NA	0.00664089	653.118	5	0.0184215	653.46	2	tr|A0A140NCH9|A0A140NCH9_ECOBD
AQRQEVLAANIANADTPGYQAR	2	NA	NA	NA	0.000657386	1179.3	1	NA	NA	NA	NA	NA	NA	NA	NA	NA	NA	NA	NA	NA	NA	NA	NA	NA	NA	NA	NA	NA	NA	NA	NA	NA	NA	NA	NA	NA	NA	tr|A0A140NCT6|A0A140NCT6_ECOBD
AQRQEVLAANIANADTPGYQAR	3	0.00165796	787.62	1	0.00418507	786.79	1	NA	NA	NA	0.00327851	787.59	1	NA	NA	NA	NA	NA	NA	NA	NA	NA	NA	NA	NA	NA	NA	NA	NA	NA	NA	NA	NA	NA	NA	NA	NA	tr|A0A140NCT6|A0A140NCT6_ECOBD
AQSLDALSSMANIAGYR	2	0.000754219	884.35	1	NA	NA	NA	NA	NA	NA	NA	NA	NA	NA	NA	NA	0.000494798	884.87	1	0.00103626	885.47	1	NA	NA	NA	0.00045391	884.81	1	0.00731755	885.55	2	NA	NA	NA	NA	NA	NA	tr|A0A140N702|A0A140N702_ECOBD
AQSVVDYLISK	1	0.00377999	1223.56	2	0.0178461	1223.23	3	0.00502161	1223.57	2	0.00543707	1222.53	1	0.00477228	1222.63	1	0.00451968	1222.64	1	0.00432589	1222.54	1	0.0045324	1222.81	1	0.00879674	1222.86	1	NA	NA	NA	NA	NA	NA	0.00635386	1222.76	1	tr|A0A140NDE3|A0A140NDE3_ECOBD
AQSVVDYLISK	2	0.0122892	612.585	2	0.0159493	612.172	5	0.000602938	612.24	1	0.00106682	612.15	1	0.000586189	612.26	1	0.000570359	612.14	1	0.00083472	611.93	1	0.000695921	612.14	3	0.00125499	612.383	6	0.000464786	612.77	1	0.000653387	612.795	2	0.00063843	612.215	2	tr|A0A140NDE3|A0A140NDE3_ECOBD
AQSVVDYLISKGIPADKISAR	3	0.00159864	744.5	1	0.00159756	744.65	1	0.00427763	744.63	1	NA	NA	NA	0.00143103	745.15	1	NA	NA	NA	NA	NA	NA	NA	NA	NA	NA	NA	NA	NA	NA	NA	NA	NA	NA	NA	NA	NA	tr|A0A140NDE3|A0A140NDE3_ECOBD
AQTFTLVAK	1	0.00869794	978.435	2	NA	NA	NA	0.0113232	978.42	1	NA	NA	NA	NA	NA	NA	0.0190049	978.59	1	NA	NA	NA	NA	NA	NA	NA	NA	NA	0.014531	979.595	2	0.0187411	978.58	1	0.0145814	978.71	1	tr|A0A140NCG0|A0A140NCG0_ECOBD
AQTFTLVAK	2	0.00175107	490.27	4	0.00540565	490.085	2	0.00553129	489.99	2	0.00347399	490	3	0.000795345	490.01	2	0.00145328	490.067	3	0.00154288	490.06	3	0.0169672	490.179	12	0.00121986	489.962	5	0.00411102	490.083	3	0.00110564	490.04	3	0.000892187	490.097	3	tr|A0A140NCG0|A0A140NCG0_ECOBD
AQTFTLVAKDLSDVTLGQFAGK	2	0.00103676	1156.37	7	0.00160526	1155.95	5	0.000669486	1156.34	5	NA	NA	NA	NA	NA	NA	NA	NA	NA	NA	NA	NA	NA	NA	NA	NA	NA	NA	NA	NA	NA	NA	NA	NA	NA	NA	NA	tr|A0A140NCG0|A0A140NCG0_ECOBD
AQTFTLVAKDLSDVTLGQFAGK	3	0.00194694	771.85	4	0.00855596	771.558	5	0.00207439	771.27	2	NA	NA	NA	0.0116471	771.622	13	0.0114509	771.335	13	NA	NA	NA	0.0126927	771.003	3	0.0194549	771.017	6	0.00207425	771.237	4	0.00447442	771.205	10	0.00541772	771.255	8	tr|A0A140NCG0|A0A140NCG0_ECOBD
AQTFTLVAKDLSDVTLGQFAGKR	3	0.00177574	823.215	2	0.00118547	823.76	1	NA	NA	NA	NA	NA	NA	NA	NA	NA	NA	NA	NA	NA	NA	NA	NA	NA	NA	NA	NA	NA	NA	NA	NA	NA	NA	NA	NA	NA	NA	tr|A0A140NCG0|A0A140NCG0_ECOBD
AQTISFEDFITYKGEQGAK	2	0.000692027	1067.31	1	0.000810111	1067.23	1	NA	NA	NA	NA	NA	NA	NA	NA	NA	NA	NA	NA	NA	NA	NA	NA	NA	NA	NA	NA	NA	NA	NA	NA	NA	NA	NA	NA	NA	NA	tr|A0A140NAR5|A0A140NAR5_ECOBD
AQTKTEEFDAIKIALASPDMIR	3	0.0140964	818.16	1	0.00989431	816.867	3	NA	NA	NA	NA	NA	NA	NA	NA	NA	NA	NA	NA	NA	NA	NA	NA	NA	NA	NA	NA	NA	NA	NA	NA	NA	NA	NA	NA	NA	NA	tr|A0A140NH27|A0A140NH27_ECOBD
AQVGTMPVGSK	1	NA	NA	NA	NA	NA	NA	NA	NA	NA	NA	NA	NA	NA	NA	NA	NA	NA	NA	NA	NA	NA	NA	NA	NA	NA	NA	NA	0.00530201	1074.55	1	NA	NA	NA	NA	NA	NA	tr|A0A140NAV6|A0A140NAV6_ECOBD
AQVGTMPVGSK	2	0.00864079	539.03	1	0.00890432	538.543	3	NA	NA	NA	0.000881255	538.01	1	0.00325536	538.86	1	0.000889535	538.14	1	0.00104408	538.59	1	0.000846996	538.08	1	0.000925885	538.11	1	0.0018036	538.38	2	0.000683878	537.84	1	0.000845882	539.39	1	tr|A0A140NAV6|A0A140NAV6_ECOBD
AQVGTMPVGSKLTLGLLR	2	0.00133392	921.46	1	NA	NA	NA	NA	NA	NA	NA	NA	NA	NA	NA	NA	NA	NA	NA	NA	NA	NA	NA	NA	NA	NA	NA	NA	NA	NA	NA	NA	NA	NA	NA	NA	NA	tr|A0A140NAV6|A0A140NAV6_ECOBD
AQVGTMPVGSKLTLGLLR	3	NA	NA	NA	NA	NA	NA	NA	NA	NA	NA	NA	NA	NA	NA	NA	0.00230764	616.2	1	NA	NA	NA	NA	NA	NA	NA	NA	NA	NA	NA	NA	NA	NA	NA	NA	NA	NA	tr|A0A140NAV6|A0A140NAV6_ECOBD
AQVTAMDAGQR	2	0.00443514	575.45	1	NA	NA	NA	NA	NA	NA	NA	NA	NA	NA	NA	NA	NA	NA	NA	NA	NA	NA	NA	NA	NA	NA	NA	NA	NA	NA	NA	NA	NA	NA	NA	NA	NA	tr|A0A140NC34|A0A140NC34_ECOBD
AQWNSNIQELVNR	2	0.0128001	788.33	1	NA	NA	NA	NA	NA	NA	NA	NA	NA	NA	NA	NA	NA	NA	NA	NA	NA	NA	NA	NA	NA	NA	NA	NA	NA	NA	NA	NA	NA	NA	NA	NA	NA	tr|A0A140N6X6|A0A140N6X6_ECOBD
AQYDTVLANEVTAR	2	0.00193269	776.375	2	NA	NA	NA	0.000555427	775.82	1	0.000553472	777.22	1	0.00068419	775.77	1	0.000346958	776.26	1	0.000462273	776.17	1	0.000388087	776.3	1	0.000671744	775.68	1	0.000380456	777.43	1	0.000481178	776.19	1	0.000392254	777.35	1	tr|A0A140N6A8|A0A140N6A8_ECOBD
AQYLIDQLLAEAR	2	0.00139042	753.26	4	0.000383386	753.55	2	0.00119465	753.61	2	0.000647113	752.622	4	0.000354398	753.05	2	0.000433109	753	2	0.00048058	752.435	2	0.000369913	753.035	2	0.000346999	752.43	1	0.00348728	753.345	6	0.00158212	752.64	3	0.000835601	752.727	3	tr|A0A140NDL0|A0A140NDL0_ECOBD
AQYSIAGMTSGVVVGTDHAAEAITGFFTK	3	0.00876107	978.03	2	0.0016215	977.79	1	0.0159926	977.185	2	NA	NA	NA	NA	NA	NA	NA	NA	NA	NA	NA	NA	NA	NA	NA	NA	NA	NA	NA	NA	NA	NA	NA	NA	NA	NA	NA	tr|A0A140N7C6|A0A140N7C6_ECOBD
AQYVLAEQVTR	1	NA	NA	NA	0.0121194	1277.44	1	NA	NA	NA	NA	NA	NA	NA	NA	NA	NA	NA	NA	NA	NA	NA	NA	NA	NA	NA	NA	NA	NA	NA	NA	NA	NA	NA	NA	NA	NA	tr|A0A140NBN7|A0A140NBN7_ECOBD
AQYVLAEQVTR	2	0.000814097	639.6	1	0.000580813	639.59	1	0.000545233	639.68	1	0.000715011	639.36	1	0.000511443	639.68	1	0.000471723	639.93	2	0.000743242	639.68	1	0.000541597	639.42	1	0.000708331	639.73	1	0.0012301	639.71	2	0.000567618	639.74	1	0.000658652	639.785	2	tr|A0A140NBN7|A0A140NBN7_ECOBD
AQYVVTR	1	NA	NA	NA	NA	NA	NA	0.0106604	836.44	1	0.0162756	836.58	1	NA	NA	NA	0.00771894	836.82	1	NA	NA	NA	0.00818079	836.71	1	0.010133	836.66	1	NA	NA	NA	NA	NA	NA	0.00626709	836.69	1	tr|A0A140N683|A0A140N683_ECOBD
AQYVVTR	2	0.0125282	418.735	2	0.0190621	419	3	0.00310936	418.82	2	0.00482162	418.87	2	NA	NA	NA	0.00260913	418.85	1	0.00130974	418.77	1	0.000848705	419.06	1	0.000946616	418.82	1	0.00633684	419.19	1	0.000857911	419.03	1	0.000832366	419.17	1	tr|A0A140N683|A0A140N683_ECOBD
AQYVVTRDTIK	2	0.00112011	647.617	3	0.00130959	647.15	1	0.00129458	647.37	1	0.00124883	647.635	2	0.0143	647.85	2	0.000791796	648.19	2	0.00552058	647.145	2	0.00234767	647.918	4	0.0118661	648.135	2	0.00224387	647.82	1	0.0010819	647.73	1	0.0123969	647.886	5	tr|A0A140N683|A0A140N683_ECOBD
AQYVVTRDTIKAK	2	0.00151762	747.1	1	0.00740315	747.07	1	NA	NA	NA	NA	NA	NA	NA	NA	NA	0.0152881	747.3	1	NA	NA	NA	NA	NA	NA	NA	NA	NA	0.00773735	746.49	2	NA	NA	NA	NA	NA	NA	tr|A0A140N683|A0A140N683_ECOBD
AREALGLPHSDVFR	2	0.00156683	786.22	1	0.0157991	784.745	2	0.00102296	785.143	3	NA	NA	NA	0.00187112	784.77	2	0.00298505	785.125	4	NA	NA	NA	NA	NA	NA	NA	NA	NA	0.0197891	784.796	8	NA	NA	NA	NA	NA	NA	tr|A0A140NFP9|A0A140NFP9_ECOBD
AREALGLPHSDVFR	3	0.00144614	523.64	1	NA	NA	NA	0.00177029	523.58	2	NA	NA	NA	0.00347596	523.75	2	0.00284492	524.263	4	NA	NA	NA	NA	NA	NA	NA	NA	NA	0.0014016	523.72	5	NA	NA	NA	NA	NA	NA	tr|A0A140NFP9|A0A140NFP9_ECOBD
AREASGFGADYNAMIR	2	NA	NA	NA	NA	NA	NA	NA	NA	NA	0.000942106	865.1	1	NA	NA	NA	NA	NA	NA	NA	NA	NA	NA	NA	NA	NA	NA	NA	0.000566483	865.35	1	NA	NA	NA	NA	NA	NA	tr|A0A140N6W9|A0A140N6W9_ECOBD
AREASGFGADYNAMIR	3	0.00204969	577.35	1	0.00175753	577.29	1	NA	NA	NA	0.00346113	577.76	1	NA	NA	NA	0.00135134	577.3	1	0.00573811	577.6	2	NA	NA	NA	NA	NA	NA	NA	NA	NA	NA	NA	NA	NA	NA	NA	tr|A0A140N6W9|A0A140N6W9_ECOBD
AREQGLPVR	2	0.0143723	513.52	1	NA	NA	NA	0.0016034	513.73	1	0.0017827	513.54	1	NA	NA	NA	NA	NA	NA	NA	NA	NA	NA	NA	NA	NA	NA	NA	NA	NA	NA	NA	NA	NA	NA	NA	NA	tr|A0A140N8D3|A0A140N8D3_ECOBD
AREVALYR	2	0.00854885	489.267	4	NA	NA	NA	NA	NA	NA	0.00808322	489.263	3	0.00617864	489.063	3	0.00127851	489.37	1	0.0107111	488.68	1	0.0158013	489.747	3	0.0188202	489.3	2	0.00112026	489.66	1	0.00110127	489.68	1	0.00118625	489.7	1	tr|A0A140N3T4|A0A140N3T4_ECOBD
AREVPAAIQK	1	0.0109945	1082.26	1	0.014429	1082.47	1	0.0182945	1084.75	1	0.00875092	1082.56	2	0.0107327	1082.89	1	0.0159882	1082.77	2	0.0115732	1082.79	1	NA	NA	NA	NA	NA	NA	NA	NA	NA	0.00942833	1082.66	1	NA	NA	NA	tr|A0A140N6Z9|A0A140N6Z9_ECOBD
AREVPAAIQK	2	0.0150093	542.13	21	0.0131294	542.67	2	0.00132564	542.463	3	0.0180491	542.146	14	0.00127464	542.27	2	0.00121271	542.507	3	0.0163271	542.326	5	0.0074975	542.081	11	0.0188103	542.187	13	0.00623106	542.215	2	0.0155442	542.293	6	0.014894	542.295	10	tr|A0A140N6Z9|A0A140N6Z9_ECOBD
AREVPAAIQKAMEK	2	0.0132905	770.51	1	NA	NA	NA	0.0011664	771.7	1	NA	NA	NA	0.00103144	771.793	7	0.00105708	771.75	1	NA	NA	NA	NA	NA	NA	NA	NA	NA	NA	NA	NA	0.00117088	771.94	1	0.000965852	771.66	1	tr|A0A140N6Z9|A0A140N6Z9_ECOBD
AREVPAAIQKAMEK	3	NA	NA	NA	0.00358498	515.37	1	0.0138341	514.695	2	NA	NA	NA	0.00203472	515.035	11	0.00457201	515.007	6	NA	NA	NA	NA	NA	NA	0.0116447	515.227	3	NA	NA	NA	0.0039601	515.072	4	0.00160332	514.95	3	tr|A0A140N6Z9|A0A140N6Z9_ECOBD
ARGITINTSHVEYDTPTR	2	0.0023037	1016.63	4	0.000989654	1016.67	1	0.00147892	1016.65	4	NA	NA	NA	0.0136749	1016.72	2	0.00126552	1016.38	2	NA	NA	NA	NA	NA	NA	NA	NA	NA	NA	NA	NA	NA	NA	NA	NA	NA	NA	tr|A0A140N6W0|A0A140N6W0_ECOBD,tr|A0A140NCI6|A0A140NCI6_ECOBD
ARGITINTSHVEYDTPTR	3	0.01892	678.545	4	NA	NA	NA	0.015043	678.38	6	NA	NA	NA	0.00751792	678.038	16	0.017957	678.003	23	NA	NA	NA	0.0195711	678.027	9	0.00205321	678.132	6	0.00518966	677.867	4	0.00235444	678	3	0.01366	678.067	3	tr|A0A140N6W0|A0A140N6W0_ECOBD,tr|A0A140NCI6|A0A140NCI6_ECOBD
ARIAGINIPDHK	2	0.00129769	653.23	1	NA	NA	NA	0.001257	654.32	1	NA	NA	NA	0.00242149	653.283	3	NA	NA	NA	NA	NA	NA	NA	NA	NA	NA	NA	NA	NA	NA	NA	NA	NA	NA	NA	NA	NA	tr|A0A140N5B4|A0A140N5B4_ECOBD
ARIAGINIPDHK	3	0.00150065	435.97	1	NA	NA	NA	NA	NA	NA	NA	NA	NA	0.00988466	436.145	2	NA	NA	NA	NA	NA	NA	NA	NA	NA	NA	NA	NA	NA	NA	NA	NA	NA	NA	NA	NA	NA	tr|A0A140N5B4|A0A140N5B4_ECOBD
ARLEEGLNPNAILVPQQGVTR	2	0.00190424	1138.3	5	0.000561383	1138.93	1	0.0118651	1139.03	3	NA	NA	NA	0.000624245	1138.61	1	0.00103285	1138.91	1	NA	NA	NA	NA	NA	NA	NA	NA	NA	0.000480319	1138.52	2	0.00118391	1138.65	1	NA	NA	NA	tr|A0A140ND70|A0A140ND70_ECOBD
ARLEEGLNPNAILVPQQGVTR	3	0.00330403	759.92	3	0.00296117	760.78	2	0.00193531	759.68	1	0.00494205	759.58	5	0.0013785	760.8	1	0.00279486	759.523	3	0.00909528	759.418	4	0.00293943	759.48	1	NA	NA	NA	0.00131782	759.509	7	NA	NA	NA	0.00207269	759.7	2	tr|A0A140ND70|A0A140ND70_ECOBD
ARPESQELNILR	2	0.0069368	713.27	3	0.00172089	713.995	2	NA	NA	NA	0.00699505	713.724	5	0.00122751	713.705	2	0.000872812	713.57	3	0.00105658	713.663	3	NA	NA	NA	NA	NA	NA	0.00492995	713.547	3	0.00984005	714.013	4	0.00369767	713.63	3	tr|A0A140N6H9|A0A140N6H9_ECOBD
ARPESQELNILR	3	NA	NA	NA	NA	NA	NA	0.00176341	476.34	1	NA	NA	NA	0.00112864	476.25	1	0.0012987	476.31	1	NA	NA	NA	NA	NA	NA	NA	NA	NA	0.00109407	476.16	1	0.0036473	476.53	1	NA	NA	NA	tr|A0A140N6H9|A0A140N6H9_ECOBD
ARPVNNAALER	2	0.00305343	606.045	4	0.00197526	606.127	3	0.00136116	606.17	1	0.00163561	606.293	3	0.00164835	606.21	5	0.00116417	606.117	3	NA	NA	NA	0.00647553	606.35	1	NA	NA	NA	0.00118628	606.2	2	0.0161822	606.37	2	0.00442883	606.274	5	tr|A0A140NCN5|A0A140NCN5_ECOBD
ARQLLTDNMDILHAMK	2	0.00163118	936.74	1	NA	NA	NA	NA	NA	NA	NA	NA	NA	NA	NA	NA	NA	NA	NA	NA	NA	NA	NA	NA	NA	NA	NA	NA	NA	NA	NA	NA	NA	NA	NA	NA	NA	tr|A0A140N5L3|A0A140N5L3_ECOBD
ARVEDALHATR	2	0.00517991	620.466	14	0.0194925	620.128	24	0.0155649	620.349	22	0.0165036	620.243	70	0.0192355	620.155	35	0.0180606	620.148	37	0.0188423	620.167	69	0.0145993	620.33	43	0.0190672	620.214	71	0.0122346	620.135	13	0.0170537	620.225	62	0.0141173	620.268	69	tr|A0A140NH65|A0A140NH65_ECOBD
ARVEDALHATR	3	0.0190204	413.924	8	0.0133302	413.977	7	0.0159798	413.638	5	0.0184392	413.952	37	0.00655082	413.955	16	0.0154005	413.872	12	0.0192108	413.896	52	0.0121363	414.025	19	0.0149259	413.95	41	0.00742622	413.83	3	0.0153218	413.933	23	0.0195554	413.979	35	tr|A0A140NH65|A0A140NH65_ECOBD
ARVTVQDAVEK	2	0.015891	608.778	17	0.0190694	608.791	17	0.0199775	608.697	9	0.0149442	608.761	9	0.00837522	608.99	10	0.0106354	608.77	14	0.0177503	608.742	6	0.0180957	608.624	9	0.00644537	608.643	7	0.000961171	608.69	4	0.0163018	608.784	9	0.0187299	608.56	14	tr|A0A140N6J0|A0A140N6J0_ECOBD
ARVTVQDAVEK	3	0.00268462	406.28	2	0.00638606	406.645	2	0.0143995	406.21	3	0.00229273	406.2	1	0.00152641	406.33	1	0.0173154	406.24	1	NA	NA	NA	NA	NA	NA	NA	NA	NA	NA	NA	NA	NA	NA	NA	NA	NA	NA	tr|A0A140N6J0|A0A140N6J0_ECOBD
ARVTVQDAVEKIGNR	3	0.00718797	554.17	1	0.00550996	553.78	1	0.00215741	553.48	1	NA	NA	NA	NA	NA	NA	0.0018782	553.515	2	NA	NA	NA	NA	NA	NA	NA	NA	NA	NA	NA	NA	NA	NA	NA	NA	NA	NA	tr|A0A140N6J0|A0A140N6J0_ECOBD
ARYLSLLPYTDR	2	0.000935922	734.46	1	0.00828335	735.285	2	0.00501905	735.207	4	NA	NA	NA	0.00199676	734.991	9	0.00146641	734.956	10	NA	NA	NA	NA	NA	NA	NA	NA	NA	NA	NA	NA	0.00155968	734.695	2	0.00157093	735.22	2	tr|A0A140NGH1|A0A140NGH1_ECOBD
ARYLSLLPYTDR	3	NA	NA	NA	NA	NA	NA	NA	NA	NA	NA	NA	NA	NA	NA	NA	0.00279441	490.38	1	NA	NA	NA	NA	NA	NA	NA	NA	NA	NA	NA	NA	NA	NA	NA	NA	NA	NA	tr|A0A140NGH1|A0A140NGH1_ECOBD
ASAPGQISVTDLR	2	0.000870754	657.69	1	NA	NA	NA	NA	NA	NA	0.000792569	658.58	1	0.000648794	658.07	1	0.000599642	658.18	1	0.000998944	658.17	1	0.000658911	658.66	1	0.000903151	658.11	1	NA	NA	NA	0.000779304	658.05	1	0.000694123	658.37	1	tr|A0A140N8Q2|A0A140N8Q2_ECOBD
ASAQLETIK	1	NA	NA	NA	0.00281002	960.47	1	NA	NA	NA	0.00924507	960.54	1	NA	NA	NA	NA	NA	NA	NA	NA	NA	0.0140074	960.75	1	NA	NA	NA	NA	NA	NA	NA	NA	NA	NA	NA	NA	tr|A0A140N9N5|A0A140N9N5_ECOBD
ASAQLETIK	2	0.000780899	481.085	2	0.000872617	481.65	2	0.000749287	480.77	1	0.0029399	481.15	1	0.000692945	481.2	1	0.000576432	481.11	1	0.00510533	481.13	1	0.0069077	481.07	1	0.000673954	480.85	1	NA	NA	NA	0.00346767	481.09	1	NA	NA	NA	tr|A0A140N9N5|A0A140N9N5_ECOBD
ASAQLETIKTK	1	NA	NA	NA	0.0086926	1189.5	1	0.0130317	1191.61	1	NA	NA	NA	NA	NA	NA	NA	NA	NA	NA	NA	NA	NA	NA	NA	NA	NA	NA	NA	NA	NA	NA	NA	NA	NA	NA	NA	tr|A0A140N9N5|A0A140N9N5_ECOBD
ASAQLETIKTK	2	0.00820219	595.609	8	0.00349722	595.967	3	0.000646826	595.69	1	0.000931647	595.633	3	0.00101038	595.62	3	0.00387111	596.09	2	0.00108914	595.635	2	0.000700798	595.7	5	0.00671283	595.784	11	NA	NA	NA	0.00110638	595.72	3	0.00380427	595.736	5	tr|A0A140N9N5|A0A140N9N5_ECOBD
ASDFTDEK	2	0.00931089	457.17	1	NA	NA	NA	NA	NA	NA	NA	NA	NA	NA	NA	NA	NA	NA	NA	NA	NA	NA	NA	NA	NA	NA	NA	NA	NA	NA	NA	NA	NA	NA	0.0137224	456.42	1	tr|A0A140N763|A0A140N763_ECOBD
ASDFVLAMGQGR	1	0.0036588	1251.98	2	0.00145381	1251.49	1	0.00621044	1252.26	3	0.00326915	1251.63	1	0.00224292	1251.83	1	0.00227238	1251.66	1	NA	NA	NA	NA	NA	NA	NA	NA	NA	0.00157964	1251.83	1	0.00375314	1251.8	1	0.00248525	1251.72	1	tr|A0A140NET2|A0A140NET2_ECOBD
ASDFVLAMGQGR	2	0.00183168	626.37	1	0.000989099	627.12	1	0.0081465	626.956	5	0.0193398	626.843	12	0.000721806	627.1	3	0.000593736	626.62	1	0.00126567	627.235	2	0.000693999	627.41	1	0.000948569	626.565	2	0.000604309	626.595	2	0.000628645	626.425	2	0.000945875	626.777	3	tr|A0A140NET2|A0A140NET2_ECOBD
ASDLANMLLQDAGWNDKR	3	0.00151113	673.7	1	0.00280253	673.69	1	0.00267461	673.73	1	NA	NA	NA	NA	NA	NA	NA	NA	NA	NA	NA	NA	NA	NA	NA	NA	NA	NA	NA	NA	NA	NA	NA	NA	NA	NA	NA	tr|A0A140N9H7|A0A140N9H7_ECOBD
ASDLVSR	1	0.015175	747.43	1	0.0195242	747.42	1	NA	NA	NA	0.00999357	747.49	1	NA	NA	NA	0.00644301	747.54	1	0.00660413	747.48	1	0.010206	747.51	1	0.00911509	747.46	1	NA	NA	NA	NA	NA	NA	0.0102477	747.6	1	tr|A0A140NFI2|A0A140NFI2_ECOBD
ASDVKDSSLRVPNGVSGTVIDVQVFTR	3	0.0153	949.71	3	0.0128675	950.327	4	NA	NA	NA	NA	NA	NA	NA	NA	NA	NA	NA	NA	NA	NA	NA	NA	NA	NA	NA	NA	NA	0.012339	949.27	1	NA	NA	NA	NA	NA	NA	tr|A0A140SS80|A0A140SS80_ECOBD
ASEASRDRVEDATLVLSVGDEVEAK	2	0.014983	1324.06	26	0.0166889	1324.07	26	0.0167744	1324.08	13	NA	NA	NA	NA	NA	NA	NA	NA	NA	NA	NA	NA	NA	NA	NA	NA	NA	NA	NA	NA	NA	NA	NA	NA	NA	NA	NA	tr|A0A140NBA5|A0A140NBA5_ECOBD
ASEASRDRVEDATLVLSVGDEVEAK	3	0.0172923	883.271	76	0.0185183	883.216	100	0.0177809	883.292	73	NA	NA	NA	0.0199776	883.142	228	0.0136919	883.186	116	NA	NA	NA	NA	NA	NA	NA	NA	NA	0.0132063	884.68	1	0.00789518	883.188	4	NA	NA	NA	tr|A0A140NBA5|A0A140NBA5_ECOBD
ASEASRDRVEDATLVLSVGDEVEAK	4	0.0188922	662.935	23	0.0193515	663.145	22	0.0180719	663.027	3	NA	NA	NA	0.0199585	662.948	131	0.00982683	662.991	64	NA	NA	NA	NA	NA	NA	NA	NA	NA	NA	NA	NA	NA	NA	NA	NA	NA	NA	tr|A0A140NBA5|A0A140NBA5_ECOBD
ASEGDIQGHVDGWIK	2	0.00122275	806.63	1	NA	NA	NA	0.0132862	806.243	3	0.00231491	806.79	2	0.000676436	806.33	1	0.000450759	806.76	1	NA	NA	NA	0.0135243	806.75	1	0.00436707	806.41	1	0.00151261	806.77	1	0.0163915	806.66	2	0.000748402	806.75	1	tr|A0A140N6Q3|A0A140N6Q3_ECOBD
ASEGELLAQVEPEDLIK	2	0.00111197	922.2	3	0.000612063	921.28	1	0.000761373	920.87	2	0.00381875	922.47	1	0.00372691	920.8	1	0.000670995	920.35	1	0.00877897	921.23	1	0.00077676	920.81	1	0.000878991	922.42	1	0.000476456	921.49	1	0.000770325	920.99	1	0.000740877	921.35	1	tr|A0A140NEQ0|A0A140NEQ0_ECOBD
ASEGFGEDTYLTSTMGK	2	0.000952964	898.54	1	0.0029358	897.6	1	0.00080032	897.95	1	NA	NA	NA	NA	NA	NA	NA	NA	NA	NA	NA	NA	0.000585649	897.99	1	NA	NA	NA	0.00060664	898.43	1	0.000591056	898.24	1	NA	NA	NA	tr|A0A140N831|A0A140N831_ECOBD
ASFGGQIITVK	1	0.0094864	1120.55	2	0.0138154	1120.52	1	0.0108272	1120.62	1	0.00778646	1120.67	1	0.00809578	1120.72	1	0.00458056	1120.71	1	0.00813143	1120.61	1	0.0156748	1120.85	1	0.00979325	1120.55	1	0.0109771	1120.58	1	NA	NA	NA	NA	NA	NA	tr|A0A140NEK3|A0A140NEK3_ECOBD
ASFGGQIITVK	2	0.00241908	561.64	2	0.00523241	562.01	1	NA	NA	NA	0.000697719	561.16	1	0.000601565	560.98	1	0.000753328	561.14	1	0.000798894	561.16	1	0.000840354	561.567	6	0.0190289	561.398	13	0.000837447	561.115	2	0.00310134	561.053	3	0.000793747	561.135	2	tr|A0A140NEK3|A0A140NEK3_ECOBD
ASFGTEFSK	1	0.00681689	974.43	2	0.00351945	974.405	2	0.00695092	973.49	1	0.00531808	973.48	1	0.00491109	973.62	1	0.00737105	973.49	1	NA	NA	NA	0.00458665	973.69	1	NA	NA	NA	NA	NA	NA	NA	NA	NA	0.0106134	973.6	1	tr|A0A140N6D6|A0A140N6D6_ECOBD
ASFGTEFSK	2	NA	NA	NA	NA	NA	NA	NA	NA	NA	0.000941555	487.26	1	0.000625789	487.61	1	0.000620184	487.6	1	0.00107459	487.5	1	0.000682413	487.68	1	0.000777025	487.4	2	NA	NA	NA	0.0184281	487.585	4	0.00061432	487.27	1	tr|A0A140N6D6|A0A140N6D6_ECOBD
ASFTGPIGITTNAK	1	0.0191781	1378.61	1	NA	NA	NA	NA	NA	NA	NA	NA	NA	NA	NA	NA	NA	NA	NA	NA	NA	NA	NA	NA	NA	NA	NA	NA	NA	NA	NA	NA	NA	NA	NA	NA	NA	rev_tr|A0A140N799|A0A140N799_ECOBD
ASFTGPIGITTNAKK	2	0.0105867	755.23	1	NA	NA	NA	NA	NA	NA	NA	NA	NA	NA	NA	NA	NA	NA	NA	NA	NA	NA	NA	NA	NA	NA	NA	NA	NA	NA	NA	NA	NA	NA	NA	NA	NA	rev_tr|A0A140N799|A0A140N799_ECOBD
ASFVTLQDVGGR	2	0.000818824	625.68	2	NA	NA	NA	NA	NA	NA	0.00252119	626.23	2	0.000609205	625.67	1	0.000595401	625.67	2	0.00105271	625.617	3	0.00135886	627.14	1	0.000859907	625.58	1	0.000629629	625.35	1	0.000616914	625.76	1	0.0157253	626.165	2	tr|A0A140NE14|A0A140NE14_ECOBD,tr|A0A140N8S8|A0A140N8S8_ECOBD
ASGIQTGGPDSLSQR	2	0.00057104	738.15	1	NA	NA	NA	NA	NA	NA	NA	NA	NA	NA	NA	NA	NA	NA	NA	NA	NA	NA	NA	NA	NA	NA	NA	NA	NA	NA	NA	NA	NA	NA	NA	NA	NA	tr|A0A140NAD0|A0A140NAD0_ECOBD
ASGTDEAVVLVPPIR	1	NA	NA	NA	NA	NA	NA	0.00320678	1523.76	1	NA	NA	NA	NA	NA	NA	NA	NA	NA	NA	NA	NA	NA	NA	NA	NA	NA	NA	NA	NA	NA	NA	NA	NA	NA	NA	NA	tr|A0A140NHC7|A0A140NHC7_ECOBD
ASGTDEAVVLVPPIR	2	0.0188979	762.4	1	NA	NA	NA	NA	NA	NA	0.00183596	762.62	1	0.000771502	762.48	1	NA	NA	NA	NA	NA	NA	0.000739125	762.57	1	0.000991341	762.705	2	0.000668626	762.75	1	NA	NA	NA	NA	NA	NA	tr|A0A140NHC7|A0A140NHC7_ECOBD
ASGTDEAVVLVPPIR	3	NA	NA	NA	NA	NA	NA	NA	NA	NA	NA	NA	NA	0.019642	508.84	1	0.00208381	509.08	1	NA	NA	NA	NA	NA	NA	NA	NA	NA	NA	NA	NA	NA	NA	NA	NA	NA	NA	tr|A0A140NHC7|A0A140NHC7_ECOBD
ASIFHIEGDPDHPVNR	2	0.00875338	903.03	1	0.00127198	902.35	1	0.00117497	903.63	1	NA	NA	NA	NA	NA	NA	NA	NA	NA	NA	NA	NA	NA	NA	NA	NA	NA	NA	0.000928276	902.54	1	NA	NA	NA	NA	NA	NA	tr|A0A140NFB9|A0A140NFB9_ECOBD
ASIFHIEGDPDHPVNR	3	0.00225603	602.29	1	0.00199888	603.48	1	0.015281	603.39	1	NA	NA	NA	NA	NA	NA	NA	NA	NA	NA	NA	NA	NA	NA	NA	NA	NA	NA	0.0012523	602.33	1	NA	NA	NA	NA	NA	NA	tr|A0A140NFB9|A0A140NFB9_ECOBD
ASINTDDPGVQGVDIIHEYTVAAPAAGLSR	3	0.00182534	1014.26	1	0.00167525	1013.64	1	0.00198281	1014.51	1	NA	NA	NA	NA	NA	NA	0.00117716	1013.49	1	NA	NA	NA	NA	NA	NA	NA	NA	NA	0.00089989	1013.7	1	NA	NA	NA	0.00127931	1013.76	1	tr|A0A140N9F0|A0A140N9F0_ECOBD
ASIPEGVWTK	1	0.00801096	1088.05	2	0.00322486	1087.46	1	0.0145916	1087.55	1	0.00926862	1087.48	1	NA	NA	NA	0.00604906	1087.71	1	NA	NA	NA	NA	NA	NA	NA	NA	NA	NA	NA	NA	NA	NA	NA	NA	NA	NA	tr|A0A140N7K3|A0A140N7K3_ECOBD
ASIPEGVWTK	2	0.00114209	544.41	2	NA	NA	NA	0.000703956	545.73	1	0.00270188	544.355	2	0.000776631	544.63	1	0.000709131	544.54	1	NA	NA	NA	0.00147176	544.46	1	0.00549357	544.4	1	NA	NA	NA	0.00429088	544.61	2	0.000840239	544.88	2	tr|A0A140N7K3|A0A140N7K3_ECOBD
ASIPEGVWTKC[57]DSC[57]GQVLYR	2	NA	NA	NA	0.0188801	1164.26	2	0.000650618	1163.76	1	NA	NA	NA	NA	NA	NA	NA	NA	NA	NA	NA	NA	NA	NA	NA	NA	NA	NA	NA	NA	NA	NA	NA	NA	NA	NA	NA	tr|A0A140N7K3|A0A140N7K3_ECOBD
ASIPEGVWTKC[57]DSC[57]GQVLYR	3	0.0134518	776.38	1	NA	NA	NA	0.00208207	776.22	1	NA	NA	NA	0.00122268	777.04	1	0.00131026	777.59	1	NA	NA	NA	NA	NA	NA	NA	NA	NA	NA	NA	NA	0.00194927	776.47	1	0.00170404	776.23	1	tr|A0A140N7K3|A0A140N7K3_ECOBD
ASIWALGPLVAR	2	0.00167939	627.44	5	0.00136751	627.992	4	0.00116198	627.843	3	NA	NA	NA	0.00141799	628.35	2	0.00125294	627.617	4	0.00214351	627.45	1	0.00147747	627.4	1	0.00133913	627.5	1	0.00148753	627.472	5	0.00145276	627.837	3	0.00110683	627.94	3	tr|A0A140N5X0|A0A140N5X0_ECOBD
ASIYNAMPLEGVK	1	NA	NA	NA	NA	NA	NA	0.00643829	1392.51	1	NA	NA	NA	NA	NA	NA	NA	NA	NA	NA	NA	NA	NA	NA	NA	NA	NA	NA	NA	NA	NA	NA	NA	NA	NA	NA	NA	tr|A0A140NDI4|A0A140NDI4_ECOBD
ASIYNAMPLEGVK	2	0.00358162	697.855	2	0.000680506	698.13	1	0.00708668	697.875	2	0.000892875	697.16	1	0.000703749	697.22	1	0.000704203	697.23	1	0.000941007	697.235	2	0.000675062	698.08	2	0.000898311	697.46	1	0.000546926	697.07	1	0.000701432	697.29	1	0.000670047	697.67	1	tr|A0A140NDI4|A0A140NDI4_ECOBD
ASLATESFISAASFQETTR	2	0.00760202	1009.49	3	0.0139846	1009.86	3	0.0123977	1009.59	2	NA	NA	NA	NA	NA	NA	0.000722146	1009.09	1	NA	NA	NA	NA	NA	NA	NA	NA	NA	NA	NA	NA	NA	NA	NA	NA	NA	NA	tr|A0A140NH27|A0A140NH27_ECOBD
ASLGVDKDVYLTIPR	2	0.000682999	824.27	1	0.00139207	824.36	1	0.00102889	824.19	2	0.000459268	824.25	1	NA	NA	NA	NA	NA	NA	NA	NA	NA	NA	NA	NA	NA	NA	NA	0.000417482	824.29	1	NA	NA	NA	NA	NA	NA	tr|A0A140NBN8|A0A140NBN8_ECOBD
ASLGVDKDVYLTIPR	3	0.00176487	550.56	1	NA	NA	NA	NA	NA	NA	0.00217501	549.93	1	NA	NA	NA	0.00209346	550.96	1	NA	NA	NA	NA	NA	NA	NA	NA	NA	NA	NA	NA	NA	NA	NA	NA	NA	NA	tr|A0A140NBN8|A0A140NBN8_ECOBD
ASLPTIELALK	1	0.00881367	1155.55	1	NA	NA	NA	NA	NA	NA	0.0179069	1155.83	1	NA	NA	NA	NA	NA	NA	NA	NA	NA	NA	NA	NA	NA	NA	NA	NA	NA	NA	NA	NA	NA	NA	NA	NA	tr|A0A140N8E1|A0A140N8E1_ECOBD
ASLPTIELALK	2	0.00905334	578.857	3	NA	NA	NA	0.00364252	578.653	3	0.0182624	578.59	3	0.00075079	578.575	2	0.00170063	578.59	2	0.00123114	578.73	2	0.00593636	578.523	4	0.0065312	578.557	6	0.00555914	578.63	1	0.000778043	579.34	2	0.000948644	578.46	2	tr|A0A140N8E1|A0A140N8E1_ECOBD
ASLPTIELALKQGAK	1	0.00923222	1539.68	1	NA	NA	NA	NA	NA	NA	NA	NA	NA	NA	NA	NA	NA	NA	NA	NA	NA	NA	NA	NA	NA	NA	NA	NA	NA	NA	NA	NA	NA	NA	NA	NA	NA	tr|A0A140N8E1|A0A140N8E1_ECOBD
ASLPTIELALKQGAK	2	0.00738617	770.898	5	0.00318939	770.878	14	0.0170359	771.128	9	0.00533611	770.732	6	0.00156176	770.71	9	0.00440583	770.91	11	0.00304691	770.76	4	0.0150462	771.026	43	0.0192642	770.947	77	0.00279256	770.822	8	0.00352933	770.951	15	0.0132749	770.938	16	tr|A0A140N8E1|A0A140N8E1_ECOBD
ASLSAFDYLIR	2	0.00173789	628.862	6	0.000888925	628.67	2	0.0167601	628.773	4	0.000740335	628.445	2	0.00367792	628.75	2	0.000812501	628.92	2	0.00105227	628.51	2	0.000760219	628.81	2	0.0116531	628.872	4	0.000498463	628.69	1	0.00282857	628.71	4	0.00103349	628.697	4	tr|A0A140NEV5|A0A140NEV5_ECOBD
ASLSGTQTIK	1	NA	NA	NA	0.0141487	1005.5	1	NA	NA	NA	NA	NA	NA	NA	NA	NA	NA	NA	NA	NA	NA	NA	0.00525087	1005.66	1	NA	NA	NA	NA	NA	NA	NA	NA	NA	NA	NA	NA	tr|A0A140N6A5|A0A140N6A5_ECOBD
ASLSGTQTIK	2	0.0192169	504.307	3	0.0107922	503.41	2	0.0144991	503.11	2	0.000982939	503.65	1	NA	NA	NA	NA	NA	NA	0.00109741	503.59	2	0.000684208	503.3	1	NA	NA	NA	NA	NA	NA	NA	NA	NA	0.000745524	503.77	1	tr|A0A140N6A5|A0A140N6A5_ECOBD
ASLSGTQTIKAELEQAK	2	0.00065456	887.12	1	NA	NA	NA	NA	NA	NA	NA	NA	NA	NA	NA	NA	NA	NA	NA	NA	NA	NA	NA	NA	NA	NA	NA	NA	0.000677526	888.26	1	NA	NA	NA	NA	NA	NA	tr|A0A140N6A5|A0A140N6A5_ECOBD
ASLSGTQTIKAELEQAK	3	0.0121217	593.28	1	0.00186703	592.37	1	NA	NA	NA	NA	NA	NA	NA	NA	NA	NA	NA	NA	NA	NA	NA	NA	NA	NA	NA	NA	NA	0.00116232	592.78	1	NA	NA	NA	NA	NA	NA	tr|A0A140N6A5|A0A140N6A5_ECOBD
ASMDELRQAAESMKR	3	0.00573894	574.98	1	0.0015889	574.87	1	NA	NA	NA	NA	NA	NA	NA	NA	NA	0.0198201	575.11	1	NA	NA	NA	NA	NA	NA	NA	NA	NA	NA	NA	NA	NA	NA	NA	NA	NA	NA	tr|A0A140NET7|A0A140NET7_ECOBD
ASNGNLKQFTINVGR	2	0.0015568	809.915	2	NA	NA	NA	0.00147451	810.05	1	NA	NA	NA	0.00182672	810.31	2	0.0134464	809.927	3	NA	NA	NA	0.00142575	810.39	1	NA	NA	NA	0.00166434	810.32	2	NA	NA	NA	0.00128468	810.39	1	tr|A0A140NBC4|A0A140NBC4_ECOBD
ASNGNLKQFTINVGR	3	NA	NA	NA	0.00210552	540.655	2	0.00510564	540.843	3	NA	NA	NA	0.00185537	540.715	2	0.00100933	540.79	2	NA	NA	NA	NA	NA	NA	NA	NA	NA	0.00113547	540.6	2	0.00287039	540.74	1	0.00133531	540.65	1	tr|A0A140NBC4|A0A140NBC4_ECOBD
ASNGNLKQFTINVGRDGTIHQFSAVEQDDQR	3	0.000939392	1149.22	1	NA	NA	NA	0.0127803	1149.72	1	NA	NA	NA	NA	NA	NA	NA	NA	NA	NA	NA	NA	NA	NA	NA	NA	NA	NA	NA	NA	NA	NA	NA	NA	NA	NA	NA	tr|A0A140NBC4|A0A140NBC4_ECOBD
ASNGNLKQFTINVGRDGTIHQFSAVEQDDQR	4	0.0125368	863.66	1	NA	NA	NA	NA	NA	NA	NA	NA	NA	NA	NA	NA	NA	NA	NA	NA	NA	NA	NA	NA	NA	NA	NA	NA	NA	NA	NA	NA	NA	NA	NA	NA	NA	tr|A0A140NBC4|A0A140NBC4_ECOBD
ASNQGEPVILDINADAGK	2	0.000830997	906.56	1	0.000842896	906.655	2	0.000615437	906.38	1	0.000625258	907.54	1	NA	NA	NA	NA	NA	NA	NA	NA	NA	0.000478539	906.85	1	NA	NA	NA	0.000369682	906.66	1	0.000511385	906.65	1	NA	NA	NA	tr|A0A140N8V2|A0A140N8V2_ECOBD
ASNQGEPVILDINADAGK	3	0.00764862	605.88	1	NA	NA	NA	NA	NA	NA	NA	NA	NA	NA	NA	NA	NA	NA	NA	NA	NA	NA	NA	NA	NA	NA	NA	NA	NA	NA	NA	NA	NA	NA	NA	NA	NA	tr|A0A140N8V2|A0A140N8V2_ECOBD
ASNQGEPVILDINADAGKAYADTVER	2	0.000594062	1359.36	1	NA	NA	NA	0.000569984	1359.9	1	NA	NA	NA	NA	NA	NA	NA	NA	NA	NA	NA	NA	NA	NA	NA	NA	NA	NA	NA	NA	NA	NA	NA	NA	NA	NA	NA	tr|A0A140N8V2|A0A140N8V2_ECOBD
ASNQGEPVILDINADAGKAYADTVER	3	0.00326555	906.82	1	0.0114258	907.155	2	0.00924537	906.76	3	NA	NA	NA	0.00213725	907.21	1	0.00180817	906.84	1	NA	NA	NA	0.00349263	907.157	3	0.00269425	907.527	3	0.00151214	907.05	1	0.00299953	907.035	2	0.00307466	906.953	3	tr|A0A140N8V2|A0A140N8V2_ECOBD
ASNSINTLPLPVER	2	0.000658511	756.64	1	NA	NA	NA	0.000618009	756.33	1	0.000845235	755.92	1	0.000618827	756.34	1	0.000738176	756.31	1	0.000923194	756.2	1	0.000804034	756.35	2	0.000960423	756.08	2	NA	NA	NA	0.00061644	756.14	1	0.000934253	756.23	2	tr|A0A140N4C9|A0A140N4C9_ECOBD
ASPSLLDGIVVEYYGTPTPLR	2	0.0191084	1125.17	18	0.00404876	1125.19	19	0.00856423	1125.34	17	0.000296725	1125.57	3	0.000354573	1124.96	3	0.00030329	1125.01	4	NA	NA	NA	0.000275393	1125.14	3	0.000345683	1125.28	2	0.000430912	1124.83	4	0.000426852	1125.12	3	0.000320623	1125.24	5	tr|A0A140NAU7|A0A140NAU7_ECOBD
ASPSLLDGIVVEYYGTPTPLR	3	0.00733367	750.84	2	0.00216883	750.445	2	0.00217339	751.23	1	0.00236718	750.36	1	0.00344031	750.785	2	0.00462945	750.677	3	NA	NA	NA	NA	NA	NA	NA	NA	NA	0.0063549	750.42	1	0.00137867	750.3	1	0.00125879	750.5	1	tr|A0A140NAU7|A0A140NAU7_ECOBD
ASPSLLDGIVVEYYGTPTPLRQLASVTVEDSR	3	0.0020876	1145.81	7	0.0166626	1145.73	10	0.00473102	1145.92	16	NA	NA	NA	0.00140656	1145.88	5	NA	NA	NA	NA	NA	NA	NA	NA	NA	NA	NA	NA	NA	NA	NA	NA	NA	NA	NA	NA	NA	tr|A0A140NAU7|A0A140NAU7_ECOBD
ASPVSLGVPSEATANNGQQQQVQEQR	2	NA	NA	NA	0.000433305	1362.83	1	0.000522499	1362.47	1	NA	NA	NA	NA	NA	NA	NA	NA	NA	NA	NA	NA	NA	NA	NA	NA	NA	NA	NA	NA	NA	NA	NA	NA	NA	NA	NA	tr|A0A140N9I3|A0A140N9I3_ECOBD
ASPVSLGVPSEATANNGQQQQVQEQR	3	0.0016695	908.7	1	NA	NA	NA	NA	NA	NA	NA	NA	NA	NA	NA	NA	NA	NA	NA	NA	NA	NA	NA	NA	NA	NA	NA	NA	NA	NA	NA	NA	NA	NA	NA	NA	NA	tr|A0A140N9I3|A0A140N9I3_ECOBD
ASQLLDISLTK	2	0.000788597	595.67	1	NA	NA	NA	NA	NA	NA	NA	NA	NA	NA	NA	NA	NA	NA	NA	NA	NA	NA	NA	NA	NA	NA	NA	NA	NA	NA	NA	NA	NA	NA	NA	NA	NA	tr|A0A140N479|A0A140N479_ECOBD
ASQPSNIASQAEETPPPHY	2	0.00051902	1012.91	2	0.000463233	1012.71	1	0.000528291	1012.74	1	NA	NA	NA	NA	NA	NA	NA	NA	NA	NA	NA	NA	NA	NA	NA	NA	NA	NA	NA	NA	NA	NA	NA	NA	NA	NA	NA	tr|A0A140N3E3|A0A140N3E3_ECOBD
ASQPSNIASQAEETPPPHY	3	0.00566594	675.52	1	NA	NA	NA	NA	NA	NA	NA	NA	NA	NA	NA	NA	NA	NA	NA	NA	NA	NA	NA	NA	NA	NA	NA	NA	NA	NA	NA	NA	NA	NA	NA	NA	NA	tr|A0A140N3E3|A0A140N3E3_ECOBD
ASRHEDFPYQEILLTR	2	0.00271689	988.12	4	0.0140651	988.47	7	0.012691	988.13	2	NA	NA	NA	0.00160387	988.133	3	0.00112024	988.015	4	NA	NA	NA	NA	NA	NA	NA	NA	NA	NA	NA	NA	NA	NA	NA	NA	NA	NA	tr|A0A140N500|A0A140N500_ECOBD
ASRHEDFPYQEILLTR	3	0.00191653	659.406	8	0.012633	659.604	14	0.0146304	659.381	16	NA	NA	NA	0.00126201	659.406	30	0.0160602	659.327	33	NA	NA	NA	NA	NA	NA	NA	NA	NA	NA	NA	NA	NA	NA	NA	0.00247024	658.87	1	tr|A0A140N500|A0A140N500_ECOBD
ASSGLNEDEIQK	1	0.00337965	1291.48	2	0.00445374	1291.51	2	0.00314462	1291.47	2	0.00401568	1290.53	1	0.0035462	1290.71	1	0.00302133	1291.65	2	0.00353493	1290.57	2	0.00291733	1290.73	1	0.006352	1290.57	1	NA	NA	NA	0.00608895	1290.67	1	0.00463789	1290.7	1	tr|A0A140NFV3|A0A140NFV3_ECOBD
ASSGLNEDEIQK	2	0.011758	646.282	29	0.000756724	646.027	3	0.000571469	646.04	1	0.000954134	645.97	2	0.000551223	646.22	1	0.000627919	646.26	1	0.00671076	645.88	4	0.000709739	646.075	2	0.0006039	646.63	1	NA	NA	NA	0.00260367	645.89	1	0.000613623	646.27	1	tr|A0A140NFV3|A0A140NFV3_ECOBD
ASSGLNEDEIQKMVR	2	0.000622052	840.18	1	0.000890075	840.07	1	0.00075862	839.41	2	NA	NA	NA	0.000622118	839.6	2	0.000771893	839.78	2	NA	NA	NA	NA	NA	NA	0.000984089	839.35	5	NA	NA	NA	0.000721156	839.575	4	0.000770159	839.265	4	tr|A0A140NFV3|A0A140NFV3_ECOBD
ASSGLNEDEIQKMVR	3	NA	NA	NA	NA	NA	NA	0.00510291	561	1	NA	NA	NA	0.00327606	559.985	2	0.00197585	560.025	2	NA	NA	NA	NA	NA	NA	0.00231897	559.77	1	NA	NA	NA	0.00341357	559.835	2	0.00288657	560.19	2	tr|A0A140NFV3|A0A140NFV3_ECOBD
ASSNLIKQLQER	2	0.00235284	694.943	3	0.00366234	694.5	2	0.00116977	694.185	2	0.00138714	694.69	2	0.00188467	694.28	4	0.00634876	694.297	3	NA	NA	NA	0.00133881	694.227	3	0.00171394	694.207	7	0.00331204	694.3	1	0.00240002	694.337	6	0.00133689	694.258	5	tr|A0A140NBN7|A0A140NBN7_ECOBD
ASSNLIKQLQER	3	NA	NA	NA	0.00144423	463.37	1	0.0190231	461.87	1	0.00281177	463.33	1	0.00127993	463.345	2	0.00145864	463.22	1	NA	NA	NA	0.0022675	463.335	2	0.00223594	463.345	2	NA	NA	NA	0.00163814	463.395	2	0.00237814	463.267	4	tr|A0A140NBN7|A0A140NBN7_ECOBD
ASTAMEK	1	0.0153877	737.31	1	0.0129409	737.36	1	0.0186557	737.38	1	NA	NA	NA	NA	NA	NA	NA	NA	NA	NA	NA	NA	NA	NA	NA	NA	NA	NA	NA	NA	NA	NA	NA	NA	NA	NA	NA	tr|C6EGE8|C6EGE8_ECOBD
ASTAMEKSNTIVLK	1	0.00633827	1492.63	2	0.00845138	1492.61	1	0.00488998	1492.58	1	NA	NA	NA	NA	NA	NA	NA	NA	NA	NA	NA	NA	NA	NA	NA	NA	NA	NA	NA	NA	NA	NA	NA	NA	NA	NA	NA	tr|C6EGE8|C6EGE8_ECOBD
ASTAMEKSNTIVLK	2	0.0113466	747.277	3	0.00805867	748.383	3	0.0165425	747.893	4	0.000716122	747.303	3	0.00698231	747.621	7	0.000803885	747.908	4	NA	NA	NA	0.000654931	747.158	4	0.000875888	747.711	8	NA	NA	NA	0.00107142	747.265	6	0.00103879	747.712	6	tr|C6EGE8|C6EGE8_ECOBD
ASTAMEKSNTIVLK	3	NA	NA	NA	0.00754415	498.57	1	0.00184225	498.72	1	NA	NA	NA	0.00150236	498.67	1	0.00107986	498.71	1	NA	NA	NA	0.00573239	498.75	1	0.0147837	498.47	1	NA	NA	NA	0.00216443	498.605	2	0.00175077	498.53	1	tr|C6EGE8|C6EGE8_ECOBD
ASTAMEKSNTIVLKVAK	2	0.00562644	896.12	1	NA	NA	NA	0.00291576	896.34	1	NA	NA	NA	0.00131999	896.95	1	NA	NA	NA	NA	NA	NA	NA	NA	NA	NA	NA	NA	NA	NA	NA	NA	NA	NA	NA	NA	NA	tr|C6EGE8|C6EGE8_ECOBD
ASTAMEKSNTIVLKVAK	3	NA	NA	NA	NA	NA	NA	NA	NA	NA	NA	NA	NA	0.000967405	597.85	1	NA	NA	NA	NA	NA	NA	NA	NA	NA	NA	NA	NA	NA	NA	NA	NA	NA	NA	NA	NA	NA	tr|C6EGE8|C6EGE8_ECOBD
ASTLDTVVFDK	2	0.00103216	598.57	1	NA	NA	NA	NA	NA	NA	NA	NA	NA	NA	NA	NA	NA	NA	NA	NA	NA	NA	NA	NA	NA	NA	NA	NA	NA	NA	NA	NA	NA	NA	NA	NA	NA	tr|A0A140NAV3|A0A140NAV3_ECOBD
ASTLDTVVFDKTGTLTEGKPQVVAVK	3	0.00615354	901.74	1	NA	NA	NA	NA	NA	NA	NA	NA	NA	NA	NA	NA	NA	NA	NA	NA	NA	NA	NA	NA	NA	NA	NA	NA	NA	NA	NA	NA	NA	NA	NA	NA	NA	tr|A0A140NAV3|A0A140NAV3_ECOBD
ASTPAQRQQASLEEQNNDALSPAIR	3	0.00105132	899.55	1	0.000833303	899.46	1	0.000742331	900.48	1	NA	NA	NA	NA	NA	NA	0.000815531	899.48	1	NA	NA	NA	0.00155821	899.49	1	NA	NA	NA	NA	NA	NA	0.0006542	899.37	1	0.000649979	899.77	1	tr|A0A140NDX4|A0A140NDX4_ECOBD
ASTPAQRQQASLEEQNNDALSPAIRR	3	0.00333756	951.245	2	0.00482261	951.445	2	0.00216273	951.4	1	NA	NA	NA	NA	NA	NA	0.0190185	951.525	2	NA	NA	NA	NA	NA	NA	NA	NA	NA	NA	NA	NA	0.00546363	951.76	1	NA	NA	NA	tr|A0A140NDX4|A0A140NDX4_ECOBD
ASTPLGVGGFGAAR	1	NA	NA	NA	0.00806418	1261.59	2	0.0172589	1260.59	1	0.0192437	1260.76	1	0.0131275	1261.78	2	0.0148982	1262.83	1	NA	NA	NA	NA	NA	NA	NA	NA	NA	0.0111345	1261.41	3	NA	NA	NA	NA	NA	NA	tr|A0A140NA92|A0A140NA92_ECOBD
ASTPLGVGGFGAAR	2	0.00180898	631.857	3	0.000895822	630.9	1	0.00059956	631.24	1	0.00685363	631.213	3	0.00105667	631	2	0.00119759	631.05	3	0.0017199	631.08	3	0.00119505	631.133	3	0.010854	631.435	4	0.0010234	631.606	5	0.00104848	631.22	4	0.00129207	631.211	7	tr|A0A140NA92|A0A140NA92_ECOBD
ASTTMDVQSAADDTGLPMLVVR	2	0.000558676	1140.76	1	0.000570049	1139.68	1	0.000468958	1140.32	1	NA	NA	NA	NA	NA	NA	NA	NA	NA	NA	NA	NA	NA	NA	NA	NA	NA	NA	NA	NA	NA	NA	NA	NA	NA	NA	NA	tr|A0A140N4S8|A0A140N4S8_ECOBD
ASTTMDVQSAADDTGLPMLVVR	3	0.00770099	760.44	1	NA	NA	NA	NA	NA	NA	NA	NA	NA	NA	NA	NA	NA	NA	NA	NA	NA	NA	NA	NA	NA	NA	NA	NA	NA	NA	NA	NA	NA	NA	NA	NA	NA	tr|A0A140N4S8|A0A140N4S8_ECOBD
ASVEDWETMIDTNNKGLVYMTR	2	0.000845236	1287.92	1	0.000897959	1287.36	1	0.000752316	1287.29	1	NA	NA	NA	NA	NA	NA	NA	NA	NA	NA	NA	NA	NA	NA	NA	NA	NA	NA	NA	NA	NA	NA	NA	NA	NA	NA	NA	tr|A0A140NBN1|A0A140NBN1_ECOBD
ASVEDWETMIDTNNKGLVYMTR	3	0.0020227	858.72	2	0.0184473	859.365	2	0.00283513	858.575	2	NA	NA	NA	0.00116685	859.055	2	0.0012561	859.1	1	NA	NA	NA	NA	NA	NA	NA	NA	NA	0.00112794	858.945	2	0.00163704	858.86	1	0.00554973	860.23	2	tr|A0A140NBN1|A0A140NBN1_ECOBD
ASVEIDRK	1	NA	NA	NA	NA	NA	NA	0.017294	917.42	1	NA	NA	NA	NA	NA	NA	0.00953826	917.66	1	NA	NA	NA	NA	NA	NA	NA	NA	NA	NA	NA	NA	NA	NA	NA	NA	NA	NA	tr|A0A140NBS1|A0A140NBS1_ECOBD
ASVEIDRK	2	0.0139756	459.662	5	0.0188259	459.429	8	0.000748024	459.35	1	0.0122709	459.823	3	0.00436439	459.81	7	0.00592162	459.567	3	0.0123817	459.61	3	0.00963155	459.579	7	0.00560956	459.485	2	0.00346406	459.57	1	0.00802144	459.565	4	0.0126298	459.726	10	tr|A0A140NBS1|A0A140NBS1_ECOBD
ASVSISC[57]PSC[57]SATDGVVR	2	0.000464597	926.8	1	0.000692958	926.93	1	0.000551189	927.45	1	NA	NA	NA	NA	NA	NA	NA	NA	NA	NA	NA	NA	NA	NA	NA	NA	NA	NA	NA	NA	NA	NA	NA	NA	NA	NA	NA	tr|A0A140NA59|A0A140NA59_ECOBD
ASYTMEFLK	1	0.0198899	1090.89	2	0.0167903	1090.48	2	NA	NA	NA	0.0102314	1089.51	1	0.00540192	1089.67	1	0.0104569	1089.56	1	0.0113133	1089.51	1	0.0181514	1089.65	1	NA	NA	NA	0.00542752	1089.62	1	0.0185297	1089.61	1	0.0117332	1089.57	1	tr|A0A140N7C7|A0A140N7C7_ECOBD
ASYTMEFLK	2	0.0144778	545.445	2	NA	NA	NA	0.000912	546.19	1	0.00222939	545.36	1	0.000770813	545.66	1	0.0007241	545.95	1	0.00328727	545.52	1	0.00982864	545.625	2	0.00477258	545.59	2	0.00270184	545.33	2	0.000808276	545.88	2	0.00386177	545.605	2	tr|A0A140N7C7|A0A140N7C7_ECOBD
ASYTMEFLKYDEAPSNVAQAVIEAR	2	0.000907628	1402.71	9	0.00088675	1403.13	6	0.000838553	1403.05	10	NA	NA	NA	0.00066337	1402.98	3	0.000543593	1403.16	4	NA	NA	NA	NA	NA	NA	NA	NA	NA	0.000630496	1402.92	3	NA	NA	NA	0.000624532	1402.85	2	tr|A0A140N7C7|A0A140N7C7_ECOBD
ASYTMEFLKYDEAPSNVAQAVIEAR	3	0.0065651	935.939	9	0.0143201	935.845	26	0.017728	935.805	39	NA	NA	NA	0.0193033	935.828	49	0.007051	935.816	35	NA	NA	NA	0.00963002	935.902	26	0.00275075	935.761	28	0.00170934	935.778	19	0.00520664	935.803	32	0.0163554	935.922	58	tr|A0A140N7C7|A0A140N7C7_ECOBD
ASYTMEFLKYDEAPSNVAQAVIEAR	4	NA	NA	NA	NA	NA	NA	NA	NA	NA	NA	NA	NA	0.00769932	702.24	1	0.0181829	702.96	1	NA	NA	NA	NA	NA	NA	NA	NA	NA	NA	NA	NA	NA	NA	NA	NA	NA	NA	tr|A0A140N7C7|A0A140N7C7_ECOBD
ASYVLNSSELHAPLQK	2	0.0018276	879.58	3	0.00105345	879.67	2	0.00126672	879.3	2	0.000980125	879.453	3	0.000985447	879.32	1	0.000521752	879.63	1	0.000715484	878.93	1	0.0010585	879.76	1	NA	NA	NA	0.000705286	879.685	2	NA	NA	NA	0.000588976	879.41	1	tr|A0A140NBN8|A0A140NBN8_ECOBD
ASYVLNSSELHAPLQK	3	NA	NA	NA	NA	NA	NA	NA	NA	NA	0.00380031	586.715	2	NA	NA	NA	NA	NA	NA	NA	NA	NA	NA	NA	NA	NA	NA	NA	0.0104737	586.535	2	NA	NA	NA	NA	NA	NA	tr|A0A140NBN8|A0A140NBN8_ECOBD
ATAAEVFGLPLETVTSEQRR	3	0.00883261	726.13	1	NA	NA	NA	0.0163696	725.87	1	NA	NA	NA	NA	NA	NA	0.00247793	726.42	1	NA	NA	NA	NA	NA	NA	NA	NA	NA	0.00937135	725.92	1	NA	NA	NA	NA	NA	NA	tr|A0A140NER9|A0A140NER9_ECOBD
ATAAMMVPFDSIK	2	0.000647237	691.68	1	NA	NA	NA	NA	NA	NA	0.00105027	691.755	2	NA	NA	NA	NA	NA	NA	NA	NA	NA	NA	NA	NA	NA	NA	NA	0.000604397	692.51	1	NA	NA	NA	NA	NA	NA	tr|A0A140N9H6|A0A140N9H6_ECOBD
ATADYEVTR	2	0.0166264	514	4	0.000861687	513.59	2	0.00286275	513.77	2	0.00369375	513.46	1	NA	NA	NA	NA	NA	NA	0.0059617	513.515	2	0.0067676	513.64	1	NA	NA	NA	NA	NA	NA	0.00421146	513.41	1	NA	NA	NA	tr|A0A140NEK4|A0A140NEK4_ECOBD
ATAIWMSFDKQEGEWPTGVR	2	NA	NA	NA	NA	NA	NA	0.00100224	1156.31	1	NA	NA	NA	NA	NA	NA	NA	NA	NA	NA	NA	NA	NA	NA	NA	NA	NA	NA	NA	NA	NA	NA	NA	NA	NA	NA	NA	tr|A0A140N8W1|A0A140N8W1_ECOBD
ATAIWMSFDKQEGEWPTGVR	3	0.00188477	770.888	4	NA	NA	NA	0.00832293	770.96	2	NA	NA	NA	0.00338639	770.715	2	0.00103736	770.63	1	NA	NA	NA	NA	NA	NA	NA	NA	NA	NA	NA	NA	NA	NA	NA	NA	NA	NA	tr|A0A140N8W1|A0A140N8W1_ECOBD
ATC[57]VFAEPQFRPAVVESVAR	2	0.00437388	1117.74	2	0.0033462	1117.9	2	0.00481165	1117.83	2	NA	NA	NA	0.00624059	1118.43	1	0.00163437	1118.38	1	0.0197406	1118.2	9	0.016548	1118.12	13	0.0140349	1118.18	14	NA	NA	NA	0.008938	1117.9	1	NA	NA	NA	tr|A0A140N704|A0A140N704_ECOBD
ATC[57]VFAEPQFRPAVVESVAR	3	0.00147845	746.165	2	0.0133734	745.455	2	0.0131364	745.767	3	0.00390687	745.82	4	0.00106983	745.89	2	0.00117707	745.68	2	0.0169934	746.014	29	0.0193556	745.93	64	0.0159257	745.954	95	0.00533651	746.517	3	0.00208526	745.86	4	0.00113124	746.21	1	tr|A0A140N704|A0A140N704_ECOBD
ATEALAGELDGVVITVPAYFDDAQR	2	0.000938815	1311.36	1	0.000677656	1311.71	1	0.00076436	1311.32	1	NA	NA	NA	NA	NA	NA	NA	NA	NA	NA	NA	NA	NA	NA	NA	NA	NA	NA	NA	NA	NA	NA	NA	NA	NA	NA	NA	tr|A0A140N793|A0A140N793_ECOBD
ATEALAGELDGVVITVPAYFDDAQR	3	0.00341173	876.19	1	NA	NA	NA	NA	NA	NA	NA	NA	NA	0.003958	875.26	1	NA	NA	NA	NA	NA	NA	NA	NA	NA	NA	NA	NA	NA	NA	NA	NA	NA	NA	NA	NA	NA	tr|A0A140N793|A0A140N793_ECOBD
ATEFSPFELTK	1	NA	NA	NA	NA	NA	NA	NA	NA	NA	NA	NA	NA	NA	NA	NA	NA	NA	NA	NA	NA	NA	NA	NA	NA	NA	NA	NA	0.00481712	1269.77	1	NA	NA	NA	NA	NA	NA	tr|A0A140N745|A0A140N745_ECOBD
ATEFSPFELTK	2	0.00682259	636.29	1	NA	NA	NA	0.00343911	635.61	1	0.000992896	635.69	1	NA	NA	NA	0.00170984	636.17	1	0.00116605	635.86	1	0.00577442	636.7	1	0.000850956	635.55	1	0.000581808	635.5	2	0.00171965	635.6	1	NA	NA	NA	tr|A0A140N745|A0A140N745_ECOBD
ATESAAWQEAR	2	0.000781857	611.5	1	0.000704501	611.21	1	0.00466155	610.49	1	NA	NA	NA	NA	NA	NA	0.0120838	610.69	1	NA	NA	NA	NA	NA	NA	NA	NA	NA	NA	NA	NA	0.00400593	610.5	1	0.000611766	610.57	1	tr|A0A140N725|A0A140N725_ECOBD
ATGEMKEQTEWHR	2	0.0179842	802.435	2	0.0168745	802.995	2	0.00250754	802.283	3	NA	NA	NA	NA	NA	NA	NA	NA	NA	NA	NA	NA	NA	NA	NA	NA	NA	NA	NA	NA	NA	NA	NA	NA	NA	NA	NA	tr|A0A140NE87|A0A140NE87_ECOBD
ATGEMKEQTEWHR	3	0.0113765	534.53	1	NA	NA	NA	NA	NA	NA	NA	NA	NA	NA	NA	NA	NA	NA	NA	NA	NA	NA	NA	NA	NA	NA	NA	NA	NA	NA	NA	NA	NA	NA	NA	NA	NA	tr|A0A140NE87|A0A140NE87_ECOBD
ATGIDFDVR	2	0.000822309	497.53	1	NA	NA	NA	NA	NA	NA	NA	NA	NA	NA	NA	NA	NA	NA	NA	NA	NA	NA	NA	NA	NA	NA	NA	NA	0.000618666	497.67	1	NA	NA	NA	NA	NA	NA	tr|A0A140N745|A0A140N745_ECOBD
ATGKIVQVIGAVVDVEFPQDAVPR	3	0.00376325	837.41	1	0.00726486	837.265	2	NA	NA	NA	NA	NA	NA	NA	NA	NA	NA	NA	NA	NA	NA	NA	NA	NA	NA	NA	NA	NA	NA	NA	NA	NA	NA	NA	NA	NA	NA	tr|A0A140NHS0|A0A140NHS0_ECOBD
ATGLDALFDATIK	2	0.000754678	668.605	2	0.00057305	668.55	2	0.000524518	668.77	1	0.00282701	668.46	2	0.000524896	668.86	1	0.000455348	669.1	1	NA	NA	NA	0.00278906	668.91	1	NA	NA	NA	0.000405861	668.9	1	NA	NA	NA	NA	NA	NA	tr|A0A140NEF7|A0A140NEF7_ECOBD
ATGLDALFDATIKEMK	2	0.00556531	863.905	2	0.000678716	863.64	2	0.00133899	863.427	3	NA	NA	NA	NA	NA	NA	0.0118926	862.795	2	NA	NA	NA	NA	NA	NA	NA	NA	NA	0.000967783	863.691	7	NA	NA	NA	NA	NA	NA	tr|A0A140NEF7|A0A140NEF7_ECOBD
ATGLDALFDATIKEMK	3	0.00397862	575.875	2	0.00307046	575.98	2	0.00521844	575.82	1	NA	NA	NA	0.00351617	575.665	2	0.00247919	575.685	2	NA	NA	NA	NA	NA	NA	NA	NA	NA	0.00303907	576.16	2	NA	NA	NA	NA	NA	NA	tr|A0A140NEF7|A0A140NEF7_ECOBD
ATGSEVQRGDDGIFR	2	NA	NA	NA	NA	NA	NA	0.0157456	805.495	2	NA	NA	NA	NA	NA	NA	NA	NA	NA	NA	NA	NA	NA	NA	NA	NA	NA	NA	NA	NA	NA	NA	NA	NA	NA	NA	NA	tr|A0A140NDE8|A0A140NDE8_ECOBD
ATGSEVQRGDDGIFR	3	0.018673	537.46	1	NA	NA	NA	NA	NA	NA	NA	NA	NA	NA	NA	NA	NA	NA	NA	NA	NA	NA	NA	NA	NA	NA	NA	NA	NA	NA	NA	NA	NA	NA	NA	NA	NA	tr|A0A140NDE8|A0A140NDE8_ECOBD
ATGTSEMAPALVAAFGGKENITNLDAC[57]ITR	3	0.00169581	1027.08	1	NA	NA	NA	NA	NA	NA	NA	NA	NA	NA	NA	NA	NA	NA	NA	NA	NA	NA	NA	NA	NA	NA	NA	NA	NA	NA	NA	NA	NA	NA	NA	NA	NA	tr|A0A140N903|A0A140N903_ECOBD
ATGVPLAK	1	0.00808859	757.4	1	NA	NA	NA	0.0163745	756.39	1	0.0197113	756.33	1	NA	NA	NA	0.00434293	756.55	1	0.0128295	756.41	1	0.00737428	756.6	1	0.0174348	756.43	1	NA	NA	NA	NA	NA	NA	0.00599854	756.54	1	tr|A0A140NFY3|A0A140NFY3_ECOBD
ATIDGLENMNSPAMVAAK	2	0.0132799	917.568	40	0.00475782	917.423	4	0.0154441	917.935	10	0.000783426	917.27	4	0.000612262	917.623	3	0.000386204	917.315	2	0.00061892	917.31	1	0.000518305	917.55	2	0.000843737	917.438	6	0.000355808	917.28	1	0.000695369	917.268	4	0.000691824	917.628	4	tr|A0A140N6Z9|A0A140N6Z9_ECOBD
ATIDGLENMNSPAMVAAK	3	NA	NA	NA	0.00706662	612.15	1	NA	NA	NA	NA	NA	NA	NA	NA	NA	NA	NA	NA	NA	NA	NA	NA	NA	NA	0.0118699	612.21	1	NA	NA	NA	NA	NA	NA	NA	NA	NA	tr|A0A140N6Z9|A0A140N6Z9_ECOBD
ATIDGLENMNSPAMVAAKR	2	0.00138281	995.333	7	0.000702846	995.717	3	0.00393364	995.488	6	0.0012457	995.298	5	0.000896233	995.613	3	0.000645348	995.38	2	0.00676451	995.472	4	0.000962966	995.865	4	0.000747406	995.683	4	0.000734576	996.105	2	0.000729917	995.738	5	0.000717804	995.5	3	tr|A0A140N6Z9|A0A140N6Z9_ECOBD
ATIDGLENMNSPAMVAAKR	3	0.00184069	664.355	4	0.0102759	664.115	2	0.00260198	664.153	4	0.00361498	664.171	9	0.00162964	664.225	4	0.00457461	664.2	2	0.0101974	664.157	6	0.003254	664.05	3	0.016961	664.111	9	0.00131563	664.01	2	0.0140818	664.131	8	0.00480668	664.136	8	tr|A0A140N6Z9|A0A140N6Z9_ECOBD
ATIVNAGSSDFLEGEQVEYSR	2	0.0007462	1138.65	1	0.000601496	1137.43	2	0.000611487	1137.64	1	NA	NA	NA	NA	NA	NA	NA	NA	NA	NA	NA	NA	NA	NA	NA	NA	NA	NA	NA	NA	NA	NA	NA	NA	NA	NA	NA	tr|A0A140NH27|A0A140NH27_ECOBD
ATKEPIKNEANNGLK	2	0.01851	814.297	11	0.00544338	814.567	6	0.00128776	814.803	3	0.00479962	814.597	6	0.00109983	814.58	1	0.00118182	814.493	3	0.00942562	814.158	9	0.0111688	814.594	5	0.0135359	814.08	1	0.0022585	814.528	8	0.00113487	814.46	1	0.000888932	814.76	2	tr|A0A140ND10|A0A140ND10_ECOBD
ATKEPIKNEANNGLK	3	0.00194734	543.3	1	0.00188432	543.26	1	0.0023309	543.41	1	0.00367196	543.62	2	NA	NA	NA	NA	NA	NA	0.0128265	543.44	1	NA	NA	NA	NA	NA	NA	0.00130723	543.71	2	NA	NA	NA	NA	NA	NA	tr|A0A140ND10|A0A140ND10_ECOBD
ATLEAEIAR	2	0.0159601	487.46	1	0.000893886	487.54	1	NA	NA	NA	NA	NA	NA	NA	NA	NA	NA	NA	NA	NA	NA	NA	NA	NA	NA	NA	NA	NA	NA	NA	NA	NA	NA	NA	NA	NA	NA	tr|A0A140N4R6|A0A140N4R6_ECOBD
ATLEDLGQAK	1	0.00909471	1046.43	4	0.00728056	1046.45	2	0.00366377	1046.6	2	0.00470857	1045.53	1	0.00419925	1045.63	1	0.00390781	1046.59	2	0.00369584	1045.61	1	0.00476794	1045.69	1	0.0082081	1045.41	1	0.00472371	1045.56	1	0.00695367	1045.57	1	0.00581429	1046.63	2	tr|A0A140NH65|A0A140NH65_ECOBD
ATLEDLGQAK	2	0.000888767	523.85	3	NA	NA	NA	0.000672213	523.54	1	0.000980835	523.46	1	0.000617018	524.63	1	0.000652143	524.21	1	0.00495625	523.51	2	0.000726126	523.66	1	0.0120574	523.96	3	0.0018061	523.62	1	0.00362628	523.525	2	0.000734314	523.66	1	tr|A0A140NH65|A0A140NH65_ECOBD
ATLEDLGQAKR	1	0.0161216	1201.6	1	NA	NA	NA	0.00621528	1201.53	1	NA	NA	NA	NA	NA	NA	0.00404963	1201.75	1	NA	NA	NA	NA	NA	NA	NA	NA	NA	NA	NA	NA	NA	NA	NA	NA	NA	NA	tr|A0A140NH65|A0A140NH65_ECOBD
ATLEDLGQAKR	2	NA	NA	NA	0.00180163	601.72	1	NA	NA	NA	0.0107528	601.633	3	0.000859424	601.72	1	0.00159884	601.63	2	0.00102786	601.567	3	0.000779799	601.7	3	0.00382048	601.652	5	0.00171788	601.713	3	0.00563187	601.968	5	0.000734767	601.77	2	tr|A0A140NH65|A0A140NH65_ECOBD
ATLEDLGQAKR	3	0.00197797	401.6	1	NA	NA	NA	NA	NA	NA	0.00390116	401.54	1	0.00946168	401.6	1	NA	NA	NA	0.0118923	401.595	2	0.0132644	401.57	1	0.00436469	401.56	1	0.00379536	401.58	1	NA	NA	NA	0.00847829	401.55	1	tr|A0A140NH65|A0A140NH65_ECOBD
ATLGEVGNAEHMLR	1	0.0104508	1498.13	2	0.00724059	1498.62	2	0.0114198	1497.69	1	NA	NA	NA	0.00918219	1498.08	1	NA	NA	NA	NA	NA	NA	NA	NA	NA	NA	NA	NA	0.010711	1497.73	1	NA	NA	NA	NA	NA	NA	tr|A0A140N7J1|A0A140N7J1_ECOBD
ATLGEVGNAEHMLR	2	0.00405427	750.17	5	0.00436917	750.29	2	0.0123729	749.801	7	0.00763301	749.971	17	0.000840341	750.02	2	0.0122611	749.858	5	0.00124535	750.105	8	0.00100891	750.185	11	0.0107741	749.825	13	0.00809747	749.961	7	0.00129474	750.183	8	0.000914338	750.158	9	tr|A0A140N7J1|A0A140N7J1_ECOBD
ATLGEVGNAEHMLR	3	0.00500161	500.558	4	0.0020375	500.31	2	0.0106975	500.303	3	0.00350698	500.342	6	0.00236005	500.55	3	0.0014222	500.267	3	0.00787668	500.359	7	0.00594693	500.412	5	0.0147975	500.438	6	0.001622	500.33	3	0.00791914	500.243	4	0.00289547	500.312	5	tr|A0A140N7J1|A0A140N7J1_ECOBD
ATLKPEGQAALDQLYSQLSNLDPK	2	0.00380588	1301.02	3	0.000768488	1300.54	1	0.00314289	1301.11	3	NA	NA	NA	NA	NA	NA	NA	NA	NA	NA	NA	NA	NA	NA	NA	NA	NA	NA	0.000982905	1300.92	2	NA	NA	NA	NA	NA	NA	tr|A0A140NDE3|A0A140NDE3_ECOBD
ATLKPEGQAALDQLYSQLSNLDPK	3	0.00207804	867.928	4	0.00178816	867.735	2	0.00236959	868.37	3	NA	NA	NA	0.00152344	867.86	1	0.00213783	868.413	3	NA	NA	NA	0.0190247	867.878	10	0.0163477	867.822	4	0.00176457	868.05	10	0.0020614	867.76	1	0.00314946	867.895	2	tr|A0A140NDE3|A0A140NDE3_ECOBD
ATLKPEGQAALDQLYSQLSNLDPKDGSVVVLGYTDR	3	0.00160794	1288.43	4	NA	NA	NA	NA	NA	NA	NA	NA	NA	NA	NA	NA	NA	NA	NA	NA	NA	NA	NA	NA	NA	NA	NA	NA	NA	NA	NA	NA	NA	NA	NA	NA	NA	tr|A0A140NDE3|A0A140NDE3_ECOBD
ATLKPEGQAALDQLYSQLSNLDPKDGSVVVLGYTDR	4	0.0148302	967.41	1	NA	NA	NA	NA	NA	NA	NA	NA	NA	NA	NA	NA	NA	NA	NA	NA	NA	NA	NA	NA	NA	NA	NA	NA	NA	NA	NA	NA	NA	NA	NA	NA	NA	tr|A0A140NDE3|A0A140NDE3_ECOBD
ATLLGLGLR	1	NA	NA	NA	NA	NA	NA	0.0141661	912.98	1	0.0157166	913.68	1	0.0120876	913.84	1	0.00933999	913.72	1	NA	NA	NA	NA	NA	NA	NA	NA	NA	NA	NA	NA	NA	NA	NA	0.0197176	913.74	1	tr|A0A140N7G4|A0A140N7G4_ECOBD
ATLLGLGLR	2	0.00156952	457.45	2	0.00131672	457.43	3	0.0058355	457.573	3	0.00217047	457.613	3	0.00126952	457.48	3	0.00872885	457.525	2	0.00184354	457.53	3	0.00128947	457.62	2	0.00146799	457.52	4	0.00106746	457.47	3	0.00151292	457.502	4	0.00124553	457.85	4	tr|A0A140N7G4|A0A140N7G4_ECOBD
ATLLGLGLRR	2	0.00832642	535.345	2	NA	NA	NA	NA	NA	NA	NA	NA	NA	0.00571075	535.55	1	NA	NA	NA	NA	NA	NA	NA	NA	NA	NA	NA	NA	NA	NA	NA	NA	NA	NA	NA	NA	NA	tr|A0A140N7G4|A0A140N7G4_ECOBD
ATLVRGNTLAELAR	2	0.00752971	743.055	2	0.0177306	744.34	1	0.00747118	743.05	2	0.00561541	744.21	1	0.00142336	743.33	1	0.00111166	743.32	1	NA	NA	NA	NA	NA	NA	NA	NA	NA	NA	NA	NA	NA	NA	NA	NA	NA	NA	tr|A0A140N998|A0A140N998_ECOBD
ATLVRGNTLAELAR	3	NA	NA	NA	NA	NA	NA	0.00926284	495.91	1	NA	NA	NA	NA	NA	NA	NA	NA	NA	NA	NA	NA	NA	NA	NA	NA	NA	NA	NA	NA	NA	NA	NA	NA	NA	NA	NA	tr|A0A140N998|A0A140N998_ECOBD
ATMGLDPGLRTGVK	2	0.00417886	708.67	1	NA	NA	NA	NA	NA	NA	NA	NA	NA	NA	NA	NA	NA	NA	NA	NA	NA	NA	NA	NA	NA	NA	NA	NA	NA	NA	NA	NA	NA	NA	NA	NA	NA	tr|A0A140N763|A0A140N763_ECOBD
ATNLLYTR	1	0.00582538	951.4	1	0.0152397	952.34	2	NA	NA	NA	0.00643256	951.61	1	0.00703213	951.6	1	0.00504377	951.57	1	0.00989242	951.55	2	0.0113289	951.75	2	0.00876231	951.61	1	0.00426491	951.59	1	0.00861521	951.57	1	0.0059006	951.69	1	tr|A0A140NDN9|A0A140NDN9_ECOBD
ATNLLYTR	2	NA	NA	NA	NA	NA	NA	NA	NA	NA	0.000795403	476.6	1	0.000695777	476.39	1	0.000878863	476.55	1	0.00110075	477.21	1	0.019309	476.555	8	0.00088845	476.575	2	0.000568658	476.54	1	0.000627034	476.46	1	0.000723095	476.57	1	tr|A0A140NDN9|A0A140NDN9_ECOBD
ATPHINAEMGDFADVVLMPGDPLR	2	0.00772573	1285.16	1	0.00214254	1285.3	1	0.0107741	1285.42	2	NA	NA	NA	NA	NA	NA	NA	NA	NA	NA	NA	NA	NA	NA	NA	NA	NA	NA	NA	NA	NA	NA	NA	NA	NA	NA	NA	tr|A0A140NC56|A0A140NC56_ECOBD
ATPHINAEMGDFADVVLMPGDPLR	3	NA	NA	NA	0.00585804	857.09	1	0.0165134	856.71	1	NA	NA	NA	0.002533	856.753	3	0.0156751	856.641	7	NA	NA	NA	NA	NA	NA	NA	NA	NA	0.0134306	856.507	10	NA	NA	NA	NA	NA	NA	tr|A0A140NC56|A0A140NC56_ECOBD
ATPPKLEDKSPDSPEMK	2	0.00164753	935.65	1	0.00129057	935.68	1	0.00148911	936.01	1	NA	NA	NA	NA	NA	NA	NA	NA	NA	NA	NA	NA	NA	NA	NA	NA	NA	NA	0.000768012	935.81	1	NA	NA	NA	NA	NA	NA	tr|A0A140NGY2|A0A140NGY2_ECOBD
ATPPKLEDKSPDSPEMK	3	NA	NA	NA	NA	NA	NA	NA	NA	NA	NA	NA	NA	NA	NA	NA	NA	NA	NA	0.0111677	624.6	1	NA	NA	NA	NA	NA	NA	NA	NA	NA	NA	NA	NA	NA	NA	NA	tr|A0A140NGY2|A0A140NGY2_ECOBD
ATPQWFVSMDQK	2	0.00595229	719.24	1	0.000773131	720.44	1	0.000619948	719.75	1	0.000847968	720.01	3	0.000748524	720.34	1	NA	NA	NA	0.000961383	719.34	1	0.000896924	720.47	1	NA	NA	NA	0.000559033	719.45	1	0.000780938	719.73	1	0.000719813	720.78	1	tr|A0A140ND98|A0A140ND98_ECOBD
ATPQWFVSMDQKGLR	2	0.00208063	882.28	1	0.00101703	883.08	1	NA	NA	NA	NA	NA	NA	0.00143945	883.285	2	0.00078911	882.855	2	NA	NA	NA	NA	NA	NA	NA	NA	NA	NA	NA	NA	0.00161583	883.2	1	0.00120158	883.07	1	tr|A0A140ND98|A0A140ND98_ECOBD
ATPVELDFSQVEK	2	0.000801216	732.04	1	NA	NA	NA	NA	NA	NA	0.000910195	732.16	1	NA	NA	NA	0.00350064	731.9	1	NA	NA	NA	0.000618103	732.09	1	NA	NA	NA	0.000654456	732.04	1	0.0112138	731.8	1	NA	NA	NA	tr|A0A140NHL8|A0A140NHL8_ECOBD
ATPVELDFSQVEKA	1	0.00220038	1533.53	1	0.00373045	1534.61	2	0.0038132	1534.69	2	NA	NA	NA	0.00245271	1533.96	1	0.00264788	1533.72	1	NA	NA	NA	0.00379535	1533.99	1	NA	NA	NA	0.00209695	1533.85	1	NA	NA	NA	NA	NA	NA	tr|A0A140NHL8|A0A140NHL8_ECOBD
ATPVELDFSQVEKA	2	0.00923541	767.929	8	0.00230905	767.37	2	0.0136306	767.657	3	0.000715173	767.66	2	0.000799828	767.99	3	0.000796771	767.7	2	0.000780226	767.63	1	0.000649582	768.07	2	0.00284945	767.898	5	0.000380505	767.71	1	0.000762075	767.68	3	0.000510857	768.225	2	tr|A0A140NHL8|A0A140NHL8_ECOBD
ATSSSSFLQC[57]SSIIR	2	0.0190677	823.07	2	NA	NA	NA	0.000405475	823.67	1	0.000435461	822.715	2	0.000391871	822.82	1	0.000555004	823.26	1	0.000635435	822.78	1	NA	NA	NA	NA	NA	NA	0.000466517	823.61	1	0.000463598	823.19	1	0.000384927	822.83	1	tr|A0A140NE11|A0A140NE11_ECOBD
ATTERDVNQLTPR	2	0.00135629	751.945	2	0.00096554	752.1	1	0.000730209	750.84	1	0.00102875	751.22	3	0.000816944	751.26	1	0.00194205	751.69	1	0.00784996	751.193	3	0.00373556	751.247	3	0.00169057	751.02	2	0.000654526	751.28	1	0.00204448	750.85	1	0.00208826	750.93	1	tr|A0A140NAP6|A0A140NAP6_ECOBD
ATTERDVNQLTPR	3	0.00296762	501.4	1	0.00191439	502.34	1	0.00255959	501.24	1	0.00228263	501.2	1	NA	NA	NA	NA	NA	NA	NA	NA	NA	0.0138559	502.29	1	NA	NA	NA	0.0016164	501.27	1	NA	NA	NA	NA	NA	NA	tr|A0A140NAP6|A0A140NAP6_ECOBD
ATTHLDVC[57]AVVPAAGFGR	2	0.00122747	920.95	1	0.0161963	921.685	2	0.00336958	922.25	1	NA	NA	NA	NA	NA	NA	NA	NA	NA	NA	NA	NA	NA	NA	NA	NA	NA	NA	NA	NA	NA	NA	NA	NA	NA	NA	NA	tr|A0A140N733|A0A140N733_ECOBD
ATTPVMQQKEVVATPK	2	0.00111402	864.41	1	NA	NA	NA	NA	NA	NA	NA	NA	NA	NA	NA	NA	NA	NA	NA	NA	NA	NA	NA	NA	NA	NA	NA	NA	NA	NA	NA	NA	NA	NA	NA	NA	NA	tr|A0A140NCN5|A0A140NCN5_ECOBD
ATVFIFPDLNTGNTTYK	2	0.00142684	952.892	5	0.00147802	951.905	2	0.0176047	951.832	6	0.000474842	952.18	4	0.000500054	952.3	1	0.000511265	952.28	3	0.000692049	952.495	2	0.000586885	952.367	3	0.000636372	951.737	3	0.000500183	952.357	3	0.000808378	952.222	4	0.000563817	951.89	3	tr|A0A140NA84|A0A140NA84_ECOBD
ATVFIFPDLNTGNTTYKAVQR	2	0.00154867	1179.03	5	0.00141646	1179.21	5	0.00149251	1179.38	8	NA	NA	NA	0.00131278	1179.37	5	0.00105053	1179.1	3	NA	NA	NA	0.00128107	1178.97	1	NA	NA	NA	NA	NA	NA	0.0074192	1179.21	1	0.000989492	1179.51	1	tr|A0A140NA84|A0A140NA84_ECOBD
ATVFIFPDLNTGNTTYKAVQR	3	0.0093263	786.92	1	NA	NA	NA	0.00846798	787.52	1	NA	NA	NA	0.00709032	786.87	3	0.0152937	786.648	5	NA	NA	NA	0.00806674	786.655	2	0.00735129	786.64	3	0.0091722	786.777	3	0.0157041	786.592	4	0.0187183	786.53	3	tr|A0A140NA84|A0A140NA84_ECOBD
ATVILAHTIK	1	0.0194497	1066.6	2	0.0089718	1066.65	1	0.0111281	1066.5	1	NA	NA	NA	NA	NA	NA	NA	NA	NA	NA	NA	NA	NA	NA	NA	NA	NA	NA	0.0078225	1066.67	1	NA	NA	NA	NA	NA	NA	tr|A0A140NDL0|A0A140NDL0_ECOBD
ATVILAHTIK	2	0.00161542	533.83	1	0.00225093	534.155	2	0.00143354	534.3	2	0.0129746	534.273	11	0.00152041	534.205	2	0.00120715	534.275	4	0.0159653	534.207	15	0.00698242	534.223	9	0.0139491	533.723	3	0.0165332	534.251	18	0.00118831	534.237	3	0.00151264	534.352	4	tr|A0A140NDL0|A0A140NDL0_ECOBD
ATVLGHIQR	1	NA	NA	NA	NA	NA	NA	NA	NA	NA	NA	NA	NA	NA	NA	NA	NA	NA	NA	0.0179911	994.65	1	NA	NA	NA	NA	NA	NA	NA	NA	NA	NA	NA	NA	NA	NA	NA	tr|A0A140SS75|A0A140SS75_ECOBD
ATVLGHIQR	2	0.00130224	497.34	1	NA	NA	NA	NA	NA	NA	0.00150749	498.11	2	0.00173285	498.163	4	0.00214566	498.082	5	0.00263225	498.03	4	0.016193	498.025	6	0.0109185	498.205	4	0.00289244	498.027	8	0.0016837	498.135	2	NA	NA	NA	tr|A0A140SS75|A0A140SS75_ECOBD
ATVNQLVR	1	0.0124124	900.177	3	NA	NA	NA	0.0153153	900.49	1	NA	NA	NA	NA	NA	NA	0.00502769	900.62	1	NA	NA	NA	NA	NA	NA	NA	NA	NA	0.0117084	900.57	1	0.0198307	900.54	1	0.0165215	900.73	1	tr|A0A140N4H3|A0A140N4H3_ECOBD
ATVNQLVR	2	0.0190984	450.927	16	NA	NA	NA	0.00759816	450.99	4	0.0155969	451.048	14	0.015194	450.93	4	0.00148324	451.01	2	0.0109943	450.905	4	0.012511	450.878	5	0.0158357	450.886	14	0.0147775	451.038	4	0.0174395	450.992	14	0.00372036	450.962	6	tr|A0A140N4H3|A0A140N4H3_ECOBD
ATVSMRDMLK	1	NA	NA	NA	NA	NA	NA	0.00923341	1153.58	1	NA	NA	NA	0.0185175	1151.81	2	NA	NA	NA	NA	NA	NA	NA	NA	NA	NA	NA	NA	NA	NA	NA	NA	NA	NA	NA	NA	NA	tr|A0A140NFK2|A0A140NFK2_ECOBD
ATVSMRDMLK	2	0.00890808	576.45	4	0.00642221	576.322	4	0.0143306	576.57	7	0.00314894	577.378	4	0.0110446	576.759	11	0.0130524	576.41	4	0.00117485	576.625	2	0.00931594	576.702	9	0.0189737	576.644	24	0.00707987	576.56	1	0.00146194	576.724	8	0.013725	576.668	16	tr|A0A140NFK2|A0A140NFK2_ECOBD
ATYSINNDGITLHLNGADDLGLIQR	2	0.000549352	1343.41	1	NA	NA	NA	NA	NA	NA	NA	NA	NA	NA	NA	NA	NA	NA	NA	NA	NA	NA	NA	NA	NA	NA	NA	NA	NA	NA	NA	NA	NA	NA	NA	NA	NA	tr|A0A140N4N4|A0A140N4N4_ECOBD
ATYSINNDGITLHLNGADDLGLIQR	3	0.00622469	895.949	7	0.0113111	896.168	9	0.00290877	895.976	7	NA	NA	NA	0.00178798	896.51	1	0.00148263	897.16	1	NA	NA	NA	NA	NA	NA	NA	NA	NA	0.0011562	895.95	1	0.00418052	897.04	1	NA	NA	NA	tr|A0A140N4N4|A0A140N4N4_ECOBD
ATYYSNDFR	1	0.00615889	1137.06	3	0.0028061	1136.38	1	0.00436256	1137.54	2	0.00557297	1136.5	1	0.00517073	1136.72	1	0.006799	1136.51	1	0.00464554	1136.48	1	NA	NA	NA	0.00959087	1136.56	1	0.00501304	1136.49	1	0.0167783	1136.67	1	0.00642605	1136.59	1	tr|A0A140SS30|A0A140SS30_ECOBD
ATYYSNDFR	2	0.00306608	568.997	3	0.000854279	568.8	1	0.00192676	569.06	1	0.00164397	569.277	3	0.000760453	569.04	2	0.00069522	569.04	2	0.00320675	569.59	1	0.000873279	569.003	3	0.00400812	568.81	3	0.00200776	569.1	1	0.00629322	569.155	4	0.000705834	569.13	2	tr|A0A140SS30|A0A140SS30_ECOBD
AVAAALEQMPR	1	0.00584765	1157.12	3	0.00228961	1157.53	2	NA	NA	NA	0.00897172	1157.71	2	0.00481543	1157.76	2	0.00792739	1157.73	2	0.00502158	1156.64	1	0.00486682	1156.78	1	0.0123277	1157.34	3	0.00307924	1156.59	1	0.00796737	1158.6	1	0.00472633	1156.73	2	tr|A0A140NE27|A0A140NE27_ECOBD
AVAAALEQMPR	2	0.00179709	579.381	7	0.00924437	579.32	1	0.000648502	580.23	1	0.0110364	579.235	6	0.00214293	579.698	6	0.00082974	579.227	4	0.00102369	579.605	2	0.000869842	579.117	3	0.00151815	579.128	12	0.000404121	580.17	1	0.000914497	579.117	3	0.017698	579.425	6	tr|A0A140NE27|A0A140NE27_ECOBD
AVAAGMNPMDLK	1	0.00499058	1218.44	3	0.00250895	1218.47	1	0.00640965	1218.5	3	0.00445896	1217.55	1	0.00361592	1217.72	1	0.0034059	1217.55	1	0.00596693	1217.61	1	NA	NA	NA	NA	NA	NA	0.00333371	1217.59	1	0.00561772	1217.86	1	0.00353947	1217.63	1	tr|A0A140NH65|A0A140NH65_ECOBD
AVAAGMNPMDLK	2	NA	NA	NA	0.000606802	609.61	1	0.000525066	609.63	1	0.000764562	609.785	2	0.000724302	610.275	2	0.0005648	610.29	1	0.00109457	609.973	3	0.00073018	609.745	2	0.0124281	609.543	4	0.000540285	610.37	2	0.000642521	609.945	2	0.000692044	610.39	3	tr|A0A140NH65|A0A140NH65_ECOBD
AVAAGMNPMDLKR	1	0.00797425	1373.59	2	0.0147899	1373.62	2	0.00387711	1373.69	1	0.0105706	1373.89	1	NA	NA	NA	NA	NA	NA	0.0105378	1373.67	1	NA	NA	NA	NA	NA	NA	0.00628712	1373.72	1	0.0145696	1373.78	1	NA	NA	NA	tr|A0A140NH65|A0A140NH65_ECOBD
AVAAGMNPMDLKR	2	0.0014333	687.928	5	0.015069	687.507	6	0.000978526	687.717	3	0.00180353	687.849	18	0.00129705	687.891	7	0.0057859	687.632	5	0.00838247	687.874	10	0.0104238	687.748	13	0.0170207	687.974	13	0.00129224	687.725	8	0.00325309	687.855	15	0.00131442	688.14	11	tr|A0A140NH65|A0A140NH65_ECOBD
AVAAGMNPMDLKR	3	NA	NA	NA	NA	NA	NA	0.0112402	458.51	1	0.0161211	458.974	8	0.00370706	459.285	2	0.0141348	459.077	3	0.0175754	459.255	2	0.00325002	458.97	1	0.0139873	458.795	4	0.00476297	458.927	3	0.0128247	459.152	4	0.0180953	459.17	1	tr|A0A140NH65|A0A140NH65_ECOBD
AVAAMASFFR	2	0.000990453	535.87	1	NA	NA	NA	NA	NA	NA	0.000809143	535.98	1	0.000867003	536.1	1	0.000608111	536.13	1	0.00079903	536.29	1	0.00260531	536.705	2	0.00302872	537.29	1	NA	NA	NA	NA	NA	NA	0.000717791	536.02	1	tr|A0A140NB23|A0A140NB23_ECOBD
AVAAVNGPIAQALIGK	1	0.00602024	1493.2	2	NA	NA	NA	0.0128309	1492.83	2	0.0152789	1493.97	2	NA	NA	NA	NA	NA	NA	NA	NA	NA	NA	NA	NA	NA	NA	NA	0.00354312	1492.93	1	NA	NA	NA	NA	NA	NA	tr|A0A140N6G0|A0A140N6G0_ECOBD
AVAAVNGPIAQALIGK	2	0.0187545	747.518	5	0.00104783	747.38	2	0.0125364	747.743	6	0.0132351	747.484	14	0.000646488	747.51	2	0.00063902	747.538	5	0.00758116	747.544	17	0.00274683	747.613	6	0.0118169	747.714	11	0.000890097	747.504	8	0.000845486	747.785	8	0.000885516	747.544	7	tr|A0A140N6G0|A0A140N6G0_ECOBD
AVAAVNGPIAQALIGK	3	NA	NA	NA	0.0020292	498.74	1	NA	NA	NA	0.00173228	498.73	1	NA	NA	NA	NA	NA	NA	0.00237396	498.595	2	NA	NA	NA	NA	NA	NA	NA	NA	NA	NA	NA	NA	NA	NA	NA	tr|A0A140N6G0|A0A140N6G0_ECOBD
AVAAVNGPIAQALIGKDAK	2	0.00150885	904.63	6	0.0191097	904.594	7	0.00572382	904.487	8	0.0160408	904.658	13	0.00100354	904.343	3	0.000837538	904.753	7	0.00222334	904.571	14	0.00149937	904.432	9	0.0010894	904.352	6	0.00116821	904.643	10	0.00745561	904.612	8	0.00109952	904.593	7	tr|A0A140N6G0|A0A140N6G0_ECOBD
AVAAVNGPIAQALIGKDAK	3	0.00570671	603.563	3	0.0101322	603.423	3	0.0153897	603.545	2	0.014968	603.62	5	0.00151339	603.36	3	0.00657688	603.448	6	0.0195699	603.509	10	0.0180856	603.46	6	0.00744878	603.398	10	0.0131082	603.426	9	0.0105898	603.486	8	0.00624032	603.554	5	tr|A0A140N6G0|A0A140N6G0_ECOBD
AVAAVNGPIAQALIGKDAKDQAGIDK	2	0.00343917	1268.08	4	0.000790928	1267.9	1	0.0010848	1268.03	1	NA	NA	NA	NA	NA	NA	NA	NA	NA	NA	NA	NA	NA	NA	NA	NA	NA	NA	NA	NA	NA	NA	NA	NA	NA	NA	NA	tr|A0A140N6G0|A0A140N6G0_ECOBD
AVAAVNGPIAQALIGKDAKDQAGIDK	3	0.00441113	846.03	5	0.0149604	846.643	3	0.0152182	846.005	4	0.015291	846.035	23	0.00157883	846.11	5	0.00566768	845.862	8	0.0195391	845.953	44	0.00828695	846.025	14	0.00461842	845.996	18	0.0046895	846.252	6	0.01451	846.059	9	0.00901555	846.227	6	tr|A0A140N6G0|A0A140N6G0_ECOBD
AVAAVNGPIAQALIGKDAKDQAGIDK	4	NA	NA	NA	NA	NA	NA	NA	NA	NA	NA	NA	NA	NA	NA	NA	NA	NA	NA	0.00174834	634.94	1	0	634.86	1	NA	NA	NA	0.0187322	634.755	2	NA	NA	NA	NA	NA	NA	tr|A0A140N6G0|A0A140N6G0_ECOBD
AVAEAC[57]GSQAVIVR	2	0.0131876	716.865	10	0.0150052	716.211	12	0.00753254	716.75	11	0.00690984	716.321	11	0.00958807	717.25	3	0.0129997	717.107	3	0.00444292	716.533	7	0.00803707	716.435	8	0.0140216	716.928	5	0.000625855	715.59	1	0.00406726	716.995	4	NA	NA	NA	tr|A0A140N9N5|A0A140N9N5_ECOBD
AVAEQGYREPTPIQQQAIPAVLEGRDLMASAQTGTGK	3	0.00197296	1294.82	1	NA	NA	NA	NA	NA	NA	NA	NA	NA	NA	NA	NA	NA	NA	NA	NA	NA	NA	NA	NA	NA	NA	NA	NA	NA	NA	NA	NA	NA	NA	NA	NA	NA	tr|A0A140NBQ1|A0A140NBQ1_ECOBD
AVAEQGYREPTPIQQQAIPAVLEGRDLMASAQTGTGK	4	0.0101124	971.82	1	NA	NA	NA	NA	NA	NA	NA	NA	NA	NA	NA	NA	NA	NA	NA	NA	NA	NA	NA	NA	NA	NA	NA	NA	NA	NA	NA	NA	NA	NA	NA	NA	NA	tr|A0A140NBQ1|A0A140NBQ1_ECOBD
AVAFALFGLQDR	2	0.000649272	654.4	1	0.00963571	654.92	2	0.00100587	654.52	1	0.00727576	655.068	6	0.00100417	654.82	2	0.000705797	654.75	2	0.00137724	654.61	1	0.0100992	654.787	3	NA	NA	NA	0.0007504	654.7	2	0.000871776	655.06	2	0.0182661	655.197	4	tr|A0A140NHC7|A0A140NHC7_ECOBD
AVAFMMDDALLAGER	2	0.000812475	805.54	1	0.0135368	805.765	2	NA	NA	NA	NA	NA	NA	NA	NA	NA	0.0149151	806.12	1	0.018313	806.106	5	0.0144629	806.077	76	0.0190489	806.152	94	0.0127458	806.425	11	0.0134157	806.308	12	0.0174241	805.965	8	tr|A0A140N9M6|A0A140N9M6_ECOBD
AVAGLHIAPEYVLIDGNRC[57]PK	3	0.001424	765.19	1	NA	NA	NA	0.00247393	765.84	1	NA	NA	NA	NA	NA	NA	NA	NA	NA	NA	NA	NA	NA	NA	NA	NA	NA	NA	NA	NA	NA	NA	NA	NA	NA	NA	NA	tr|A0A140NDC8|A0A140NDC8_ECOBD
AVAHPELFLSEAK	2	0.000941158	707.15	1	NA	NA	NA	0.00254472	706.71	1	0.00111621	706.61	2	NA	NA	NA	NA	NA	NA	0.00206697	706.697	8	0.00684846	706.815	4	0.0143547	706.667	3	NA	NA	NA	NA	NA	NA	NA	NA	NA	tr|A0A140N8J0|A0A140N8J0_ECOBD
AVAHPELFLSEAK	3	NA	NA	NA	NA	NA	NA	NA	NA	NA	NA	NA	NA	NA	NA	NA	NA	NA	NA	0.00401341	471.433	3	0.0107024	471.415	2	NA	NA	NA	NA	NA	NA	NA	NA	NA	NA	NA	NA	tr|A0A140N8J0|A0A140N8J0_ECOBD
AVALKEAMEPEFK	1	0.00376275	1462.51	1	0.00560717	1462.55	1	0.00541739	1463.73	1	NA	NA	NA	NA	NA	NA	NA	NA	NA	NA	NA	NA	NA	NA	NA	NA	NA	NA	NA	NA	NA	NA	NA	NA	NA	NA	NA	tr|A0A140N8X9|A0A140N8X9_ECOBD
AVALKEAMEPEFK	2	0.0191991	732.405	4	0.000694861	732.22	1	0.001792	732.455	4	0.00308838	732.44	8	0.000511699	732.147	3	0.000633047	732.17	3	0.000892699	732.454	7	0.00994351	732.196	14	0.00414141	732.374	14	0.000886412	732.727	3	0.000613023	732.575	4	0.000570801	732.688	4	tr|A0A140N8X9|A0A140N8X9_ECOBD
AVALKEAMEPEFK	3	NA	NA	NA	NA	NA	NA	0.0025268	488.79	1	0.00278824	488.57	2	0.00331843	488.74	1	0.00398879	488.34	1	0.00620169	488.645	2	0.00330583	488.84	2	0.00248421	488.524	5	0.00140132	488.765	2	0.00211025	488.685	2	0.0143583	488.52	2	tr|A0A140N8X9|A0A140N8X9_ECOBD
AVALKEAMEPEFKTYQQQVAK	2	0.000936793	1205.32	2	0.000588791	1205.37	1	0.000912762	1205.27	2	NA	NA	NA	NA	NA	NA	0.000578837	1205.36	1	NA	NA	NA	NA	NA	NA	NA	NA	NA	NA	NA	NA	NA	NA	NA	NA	NA	NA	tr|A0A140N8X9|A0A140N8X9_ECOBD
AVALKEAMEPEFKTYQQQVAK	3	0.00200227	804.183	4	0.00229767	804.32	5	0.00176725	804.216	8	NA	NA	NA	0.00775512	804.484	8	0.000977056	804.22	8	0.00789671	804.475	2	0.00337661	804.363	47	0.0179843	804.278	83	0.000840984	804.273	3	0.0049461	804.329	21	0.00213459	804.41	26	tr|A0A140N8X9|A0A140N8X9_ECOBD
AVALR	1	0.0114603	530.41	1	NA	NA	NA	NA	NA	NA	NA	NA	NA	NA	NA	NA	NA	NA	NA	NA	NA	NA	NA	NA	NA	NA	NA	NA	NA	NA	NA	NA	NA	NA	NA	NA	NA	tr|A0A140NGF2|A0A140NGF2_ECOBD,tr|A0A140N396|A0A140N396_ECOBD
AVAPLVPAADALVLDSTTLSIEQVIEK	3	0.0174495	922.26	1	0.00203165	923.76	1	NA	NA	NA	NA	NA	NA	NA	NA	NA	NA	NA	NA	NA	NA	NA	NA	NA	NA	NA	NA	NA	0.00169939	921.74	1	NA	NA	NA	NA	NA	NA	tr|A0A140N8S7|A0A140N8S7_ECOBD
AVASVLMSK	1	0.0164524	905.4	1	0.00352034	905.41	1	0.0125587	905.63	1	0.0149878	906.595	2	0.00521487	905.46	1	0.00512788	905.565	2	0.0102704	906.54	2	0.00749577	905.61	2	0.0121205	906.018	4	NA	NA	NA	0.00686849	905.7	1	0.00558584	905.59	1	tr|A0A140NCE4|A0A140NCE4_ECOBD
AVASVLMSK	2	NA	NA	NA	NA	NA	NA	0.000707589	453.73	1	0.000620739	454.57	1	0.00055	453.57	1	0.000899294	453.66	1	0.000835105	453.49	1	0.000737296	453.535	2	0.000989027	453.51	4	0.000533875	453.55	1	0.000692904	453.61	1	0.000528317	453.59	1	tr|A0A140NCE4|A0A140NCE4_ECOBD
AVAVDSGVTAVAK	1	0.00723941	1187.48	2	0.00446041	1189.52	1	0.00289992	1188.72	1	NA	NA	NA	NA	NA	NA	NA	NA	NA	NA	NA	NA	NA	NA	NA	NA	NA	NA	NA	NA	NA	NA	NA	NA	NA	NA	NA	tr|A0A140SS80|A0A140SS80_ECOBD
AVAVDSGVTAVAK	2	0.00898351	594.559	8	0.00372335	594.533	3	0.000622013	594.46	1	0.00427428	594.733	3	0.000409099	594.65	2	0.00495871	594.707	3	0.000741243	594.78	2	0.000591122	594.4	1	0.000714729	595.087	4	0.00100951	594.908	4	0.00377202	594.485	4	0.000471147	594.677	3	tr|A0A140SS80|A0A140SS80_ECOBD
AVAVDSGVTAVAKR	2	0.0192268	672.778	4	0.0108013	672.617	3	0.000690998	672.61	1	0.000916396	672.025	2	0.000871333	673.02	2	NA	NA	NA	0.000559484	672.67	1	NA	NA	NA	0.00440901	672.57	1	0.000597916	672.54	1	0.000522894	673.51	1	0.0066709	672.8	4	tr|A0A140SS80|A0A140SS80_ECOBD
AVDFMASSQAFREYLK	2	0.000750824	933.27	1	0.000737889	932.77	1	0.00424718	933.73	1	NA	NA	NA	NA	NA	NA	0.0012523	932.66	1	NA	NA	NA	NA	NA	NA	NA	NA	NA	NA	NA	NA	NA	NA	NA	NA	NA	NA	tr|A0A140N4H0|A0A140N4H0_ECOBD
AVDFMASSQAFREYLK	3	NA	NA	NA	NA	NA	NA	NA	NA	NA	NA	NA	NA	NA	NA	NA	0.00406965	621.72	1	NA	NA	NA	NA	NA	NA	NA	NA	NA	NA	NA	NA	NA	NA	NA	NA	NA	NA	tr|A0A140N4H0|A0A140N4H0_ECOBD
AVDLISNVAGDR	2	0.000699543	615.665	2	0.000641675	615.7	1	0.000752615	615.62	1	0.000570745	615.67	1	NA	NA	NA	0.000476491	615.31	1	0.000731742	615.53	1	NA	NA	NA	NA	NA	NA	NA	NA	NA	NA	NA	NA	NA	NA	NA	tr|A0A140N4N4|A0A140N4N4_ECOBD
AVDLISNVAGDRVTYR	2	0.00116506	875.907	3	0.000858625	876.23	1	0.000637342	875.71	1	0.00176002	875.24	3	0.000809067	875.08	1	0.0104443	875.2	2	0.00128916	875.31	1	0.00898583	875.32	1	NA	NA	NA	0.000780707	875.345	2	0.00074668	875.31	1	0.00440171	875.12	1	tr|A0A140N4N4|A0A140N4N4_ECOBD
AVDLISNVAGDRVTYR	3	0.00280435	583.95	1	NA	NA	NA	0.00295811	583.96	1	0.0172554	584.02	3	0.00139886	584.08	1	0.0011921	584.07	1	0.00538921	583.995	2	0.00514148	583.98	1	NA	NA	NA	0.0014774	584.397	3	0.00132869	584.09	1	0.00154278	584.36	1	tr|A0A140N4N4|A0A140N4N4_ECOBD
AVDNALRDFELSGIGLPIEK	2	0.000667666	1080.97	1	0.0010467	1079.28	1	0.00067166	1079.87	2	NA	NA	NA	NA	NA	NA	0.00128361	1080.34	1	NA	NA	NA	NA	NA	NA	NA	NA	NA	0.000610158	1079.86	3	NA	NA	NA	NA	NA	NA	tr|A0A140N6F6|A0A140N6F6_ECOBD
AVDNALRDFELSGIGLPIEK	3	NA	NA	NA	0.00561074	720.27	1	0.00479578	720.55	1	NA	NA	NA	NA	NA	NA	NA	NA	NA	NA	NA	NA	NA	NA	NA	NA	NA	NA	0.00160072	720.3	1	NA	NA	NA	NA	NA	NA	tr|A0A140N6F6|A0A140N6F6_ECOBD
AVDNALRDFELSGIGLPIEKQQR	3	0.00193845	857.68	1	0.00511578	858.105	2	0.0157567	858.36	2	NA	NA	NA	NA	NA	NA	NA	NA	NA	NA	NA	NA	NA	NA	NA	NA	NA	NA	NA	NA	NA	NA	NA	NA	NA	NA	NA	tr|A0A140N6F6|A0A140N6F6_ECOBD
AVDSMIPIGR	1	NA	NA	NA	NA	NA	NA	NA	NA	NA	NA	NA	NA	NA	NA	NA	NA	NA	NA	NA	NA	NA	NA	NA	NA	NA	NA	NA	0.00464066	1058.64	1	NA	NA	NA	NA	NA	NA	tr|A0A140ND72|A0A140ND72_ECOBD
AVDSMIPIGR	2	0.000680007	529.86	1	NA	NA	NA	NA	NA	NA	0.00104136	529.905	2	NA	NA	NA	NA	NA	NA	0.00121578	529.84	1	0.000850196	530.26	1	0.00104485	529.92	1	0.000541812	530.07	1	0.000732649	530.17	1	0.000827896	531.11	1	tr|A0A140ND72|A0A140ND72_ECOBD
AVEAAGGEVC[57]MTR	2	0.000398624	676.49	1	0.000897233	676.08	3	NA	NA	NA	NA	NA	NA	NA	NA	NA	NA	NA	NA	0.000729268	677.34	1	0.000626761	677.25	1	0.0129175	677.225	2	NA	NA	NA	NA	NA	NA	NA	NA	NA	tr|A0A140ND77|A0A140ND77_ECOBD
AVEALDHC[57]VEEVAK	2	NA	NA	NA	NA	NA	NA	0.000784142	785.78	1	0.00415851	785.48	2	0.000528398	785.81	1	0.000513179	785.64	1	0.000759546	785.78	1	0.000449436	785.65	1	0.000473628	785.67	1	0.000582723	784.46	1	0.000485391	785.85	1	NA	NA	NA	tr|A0A140N640|A0A140N640_ECOBD
AVEALDHC[57]VEEVAK	3	0.00205664	524.28	1	NA	NA	NA	0.00281912	524.21	1	NA	NA	NA	NA	NA	NA	NA	NA	NA	NA	NA	NA	NA	NA	NA	NA	NA	NA	NA	NA	NA	NA	NA	NA	NA	NA	NA	tr|A0A140N640|A0A140N640_ECOBD
AVEDLVNTQIRR	2	0.0169105	708.71	1	0.0123712	707.63	1	NA	NA	NA	0.0172385	707.73	2	NA	NA	NA	0.0127885	707.94	1	NA	NA	NA	NA	NA	NA	NA	NA	NA	0.017125	707.55	1	NA	NA	NA	NA	NA	NA	tr|A0A140N6W9|A0A140N6W9_ECOBD
AVEDLVNTQIRR	3	NA	NA	NA	NA	NA	NA	0.0165907	472.25	1	0.00261993	472.21	1	0.0116659	472.28	1	0.00691201	472.32	2	NA	NA	NA	NA	NA	NA	NA	NA	NA	NA	NA	NA	NA	NA	NA	NA	NA	NA	tr|A0A140N6W9|A0A140N6W9_ECOBD
AVEGLAPR	2	0.00812883	406.41	1	NA	NA	NA	0.00388456	406.73	1	NA	NA	NA	NA	NA	NA	NA	NA	NA	NA	NA	NA	NA	NA	NA	NA	NA	NA	NA	NA	NA	0.0193018	406.715	2	0.000794419	406.66	1	tr|A0A140NFK0|A0A140NFK0_ECOBD
AVEGSSFPLVALLVR	2	0.00220135	780.25	3	0.00122051	780.007	3	0.00299363	780.043	4	0.0159599	779.783	6	0.0005657	779.79	2	0.000808004	779.768	4	0.00586957	779.883	4	0.000905498	779.788	5	0.00782192	779.7	4	0.000826722	780.001	9	0.00109564	779.973	6	0.00910366	780.034	7	tr|A0A140NDE0|A0A140NDE0_ECOBD
AVEGSSFPLVALLVR	3	NA	NA	NA	0.00190314	520.98	1	NA	NA	NA	NA	NA	NA	NA	NA	NA	NA	NA	NA	NA	NA	NA	NA	NA	NA	NA	NA	NA	0.00125974	520.49	1	NA	NA	NA	NA	NA	NA	tr|A0A140NDE0|A0A140NDE0_ECOBD
AVEGTPFEC[57]LK	1	0.00611825	1251.15	3	0.00301348	1251.46	2	0.00551821	1251.52	2	0.00543737	1250.6	1	NA	NA	NA	0.00443447	1250.79	1	NA	NA	NA	NA	NA	NA	NA	NA	NA	0.00404037	1250.63	1	NA	NA	NA	NA	NA	NA	tr|A0A140NDB6|A0A140NDB6_ECOBD
AVEGTPFEC[57]LK	2	0.00477382	626.715	4	0.000845331	625.92	1	NA	NA	NA	0.00107206	627.67	1	NA	NA	NA	0.000709723	626.55	1	NA	NA	NA	0.000768891	627.18	1	NA	NA	NA	0.000623834	626.07	1	NA	NA	NA	NA	NA	NA	tr|A0A140NDB6|A0A140NDB6_ECOBD
AVEGTPFEC[57]LKDAFVGPTLIAYSMEHPGAAAR	3	0.00349732	1136.51	13	0.00876119	1136.62	28	0.0194314	1136.49	19	NA	NA	NA	0.00193403	1136.66	31	0.00147497	1136.49	19	NA	NA	NA	NA	NA	NA	NA	NA	NA	0.00273577	1136.65	9	NA	NA	NA	NA	NA	NA	tr|A0A140NDB6|A0A140NDB6_ECOBD
AVEGTPFEC[57]LKDAFVGPTLIAYSMEHPGAAAR	4	0.0137931	852.88	3	0.0123413	852.465	2	NA	NA	NA	NA	NA	NA	0.0181427	852.791	15	0.0175167	852.875	13	NA	NA	NA	NA	NA	NA	NA	NA	NA	0.00783918	852.84	1	NA	NA	NA	NA	NA	NA	tr|A0A140NDB6|A0A140NDB6_ECOBD
AVEHLVK	1	0.0130876	795.36	1	NA	NA	NA	NA	NA	NA	NA	NA	NA	NA	NA	NA	NA	NA	NA	NA	NA	NA	NA	NA	NA	NA	NA	NA	NA	NA	NA	NA	NA	NA	NA	NA	NA	tr|A0A140N9D3|A0A140N9D3_ECOBD
AVEQALEDNC[57]PLIC[57]FSASGGAR	2	0.000760295	1183.54	3	0.000905405	1183.2	3	0.000760161	1183.54	1	NA	NA	NA	0.00012002	1183.49	1	0.000130476	1183.83	1	NA	NA	NA	NA	NA	NA	NA	NA	NA	NA	NA	NA	NA	NA	NA	NA	NA	NA	tr|A0A140N7K3|A0A140N7K3_ECOBD
[truncated: 26,370 more rows]
