# Supplementary material for: Elucidating the potential of crude cell extracts for producing pyruvate from glucose
Source: Synth Biol (Oxf). 2018 May 14;3(1):ysy006. doi: 10.1093/synbio/ysy006 (PMC7445776; doi:10.1093/synbio/ysy006)
Supplement: Supplementary Table S3 [file ysy006_supp_st_3.xlsx]

## Sheet: Sheet1
Glycolytic intermediate and Enzyme Commision number	Protein Accession Number	Average NSAF
		YT-E	YT-M	DF	LB	ANOVA
Glc
3.2.1.28	A0A140NCL5	3.065e-05	-	0.0001184	3.59e-05	-
2.7.1.2	A0A140N9C3	8.99e-05	9.31e-05	0.000355333	0.000211	-
3.1.3.10	A0A140NB56	9.83e-05	2.46e-05	0.000595667	0.000295333	0.00203375
3.1.3.10	A0A140NHV7	-	-	0.00012	6.8e-05	-
3.2.1.21	A0A140N831	0.000132	0.000101867	9.11e-05	0.0001577	-
3.2.1.93	A0A140NGD0	2.095e-05	-	-	0.000295	-
3.2.1.86	A0A140N6D7	4.79e-05	2.13e-05	-	9.93e-05	-
3.2.1.23	A0A140NDI2	0.000106033	-	-	7.93e-05	0.0457659
3.2.1.22	A0A140NE28	-	-	-	0.00267	-
1.1.5.2	A0A140NDK1	3.42e-05	2.79667e-05	-	1.7e-05	0.0223378
g6p
5.3.1.9	A0A140NCD7	0.000134333	0.000150167	0.000257	0.000232633	-
1.1.1.49	A0A140N899	0.000126667	0.000161667	0.0001391	0.000134633	-
1.1.1.363	A0A140N899	0.000126667	0.000161667	0.0001391	0.000134633	-
2.4.1.15	A0A140NB73	-	-	-	9.99e-05	-
5.4.2.2	A0A140NC67	0.000206667	0.000170667	0.000304	0.000349	-
f6P
2.7.1.11	A0A140NB59	0.000502	0.000375667	0.000635	0.000233	-
2.7.1.11	A0A140SS75	7.87333e-05	0.000123233	0.000356667	0.00033655	-
1.1.1.17	A0A140N4A1	0.000152667	5.17667e-05	0.000238333	0.000159	-
1.1.1.17	A0A140NGE1	0.000356	0.000499667	0.000184333	0.000601667	0.042661
3.1.3.11	A0A140NDH7	8.17333e-05	-	-	4.91e-05	0.0400689
3.5.99.6	A0A140NGE1	0.000356	0.000499667	0.000184333	0.000601667	0.042661
2.6.1.16	A0A140NE25	0.000149333	0.000169867	0.000127733	0.000241	-
5.3.1.8	A0A140N6Z1	0.000139533	0.000146267	0.000147567	0.000185367	-
2.2.1.1	A0A140N810	0.000424	0.000671333	0.000775667	0.001173	-
2.2.1.1	A0A140N9J8	8.9e-06	-	5.78333e-05	4.5405e-05	-
2.2.1.2	A0A140N991	3.66e-05	-	0.000330333	2.25e-05	0.0040439
2.2.1.2	A0A140NDV9	0.00150667	0.00156333	0.00186667	0.00168	-
F16BP
4.1.2.13	A0A140N821	0.00141333	0.00146	0.00289333	0.00256	-
G3P
5.3.1.1	A0A140NEL5	0.00235667	0.00101	0.00185	0.000890667	0.0191115
1.2.1.12	A0A140N783	0.00844	0.00954667	0.0179333	0.0112667	0.002463
1.2.1.12	A0A140NCK4	-	-	2.65e-05	-	0.000328594
4.1.2.21	A0A140N5U3	-	-	7.38e-05	-	-
4.1.2.4	A0A140NGH9	0.000884333	0.001049	0.000798333	0.000528333	-
4.2.1.20	A0A140N7T6	5.095e-05	6.13333e-05	0.000416667	8.30333e-05	-
4.2.1.20	A0A140N9V2	0.000166667	0.000126567	0.001022	0.000323933	-
4.1.2.14	A0A140NB38	0.00105067	0.00136	0.00182333	0.00151667	-
2.2.1.7	A0A140NEV3	2.76e-05	2.095e-05	-	6.45e-05	-
1,2 BPG
2.7.2.3	A0A140N8E1	0.00522667	0.00364667	0.00821667	0.0041	-
3PG
1.1.1.95	A0A140N6P6	6.65333e-05	0.000137767	0.00312	0.000157133	0.00895937
5.4.2.11	A0A140N9D9	0.00301333	0.00386333	0.00893333	0.00363	-
5.4.2.12	A0A140N640	0.000162333	0.000136333	0.000232	0.000104433	-
5.4.2.12	A0A140NFX2	0.000261333	0.0001845	8.10667e-05	0.0001422	-
2PG
4.2.1.11	A0A140N6G0	0.00981	0.00877667	0.0154333	0.00698667	0.0352019
2.7.1.165	A0A140N388	3.085e-05	-	-	0.000124	-
2.7.1.165	A0A140NCL6	-	3.92e-05	-	-	-
PEP
2.7.9.2	A0A140NB77	6.61e-05	0.000151667	7.75e-05	0.000393	-
2.7.1.40	A0A140N9V8	0.00191333	0.00203667	0.00362667	0.00173	0.0108987
2.7.1.40	A0A140NBB3	0.000363333	0.000356	0.00111033	0.000886667	0.00308327
4.1.1.49	A0A140N510	0.000204667	0.000127567	0.000411667	0.00157033	0.0177748
4.1.1.31	A0A140SS67	0.000145	8.7e-05	0.000186333	0.000169367	-
2.5.1.7	A0A140N5X0	0.000203667	0.000218333	0.000120333	0.000207	-
2.5.1.54	A0A140N8U6	4.66e-05	2.045e-05	0.0001352	2.93e-05	-
2.5.1.54	A0A140N969	6.13333e-05	4.5e-05	8.75333e-05	3.76e-05	-
2.5.1.54	A0A140NBD3	0.000475	0.000237667	0.00166	0.000417	0.00611269
2.7.3.9	A0A140N6W3	-	1.48e-05	-	1.81e-05	-
2.7.3.9	A0A140N9N5	0.00181	0.000966333	0.00194	0.000643333	0.0113076
2.5.1.55	A0A140N8Q6	0.000694333	0.000731667	0.00142033	0.00144	-
2.5.1.19	A0A140ND88	2.78e-05	3.83667e-05	0.000101733	3.17e-05	-
Pyruvate
2.6.1.2	A0A140N5W3	2.85e-05	5.01e-05	-	0.0001	-
4.1.3.42	A0A140NB38	0.00105067	0.00136	0.00182333	0.00151667	-
2.8.1.2	A0A140N934	0.000110333	8.75333e-05	0.000286333	0.000193667	-
2.2.1.6	A0A140N2H0	-	-	0.000318167	9.63e-05	-
2.2.1.6	A0A140N4I6	-	-	0.000208	-	-
2.2.1.6	A0A140NB40	-	-	0.000391	-	7.39753e-06
1.2.4.1	A0A140NDL0	0.000381333	0.000431667	0.000434667	0.000465667	-
1.1.2.3	A0A140N3Q3	-	-	-	0.000137	-
1.2.1.22	A0A140N9Z6	-	-	5.92e-05	0.0003555	-
1.8.1.4	A0A140NBS3	0.00434333	0.00387	0.00378	0.00446	-
2.3.1.12	A0A140NE27	0.00190333	0.00217667	0.00130667	0.001057	0.0101455
2.3.1.54	A0A140N857	-	4.9e-06	-	1.332e-05	-
2.3.1.54	A0A140NBE7	0.000577667	0.000524667	0.000538	0.000764667	-
1.1.1.38	A0A140N9T5	3.42333e-05	3.995e-05	4.21e-05	5.45333e-05	-
1.1.1.40	A0A140N5I2	9.44e-05	4.50667e-05	0.000190733	0.000351	-
4.3.1.17	A0A140N396	-	-	1.67e-05	-	-
4.3.1.17	A0A140N429	4.92e-05	4.895e-05	-	0.0001625	-
4.3.1.19	A0A140ND38	3.4e-05	3.94e-05	0.00013335	0.000118	-
4.3.1.18	A0A140N9H2	-	-	8.08e-05	3.7e-05	-
4.1.99.1	A0A140NGF8	2.45e-05	-	-	0.00245667	0.0137853
1.1.1.28	A0A140N893	0.00010495	8.78333e-05	0.0002665	0.000133633	-
4.4.1.8	A0A140N6Y0	-	3.56e-05	-	5.51333e-05	6.2271e-05
4.4.1.8	A0A140N7T9	-	-	4.7e-05	-	-
1.2.7.1	A0A140NCM5	5.64333e-05	6.39e-05	3.53e-05	5.01e-05	-
2.6.1.66	A0A140N5W3	2.85e-05	5.01e-05	-	0.0001	-
2.6.1.66	A0A140N666	2.79e-05	5.33667e-05	4.71e-05	0.00013	-
4.1.3.3	A0A140N3N8	-	-	-	4.56e-05	-
4.4.1.15	A0A140N8U0	-	1.73e-05	-	4.89e-05	-
4.1.2.20	A0A140N848	-	-	-	5.29e-05	-
3.3.2.1	A0A140NCA4	-	-	0.000121033	-	5.24858e-05
1.2.5.1	A0A140NDZ1	2.04e-05	-	8.44333e-05	2.305e-05	-
4.3.3.7	A0A140N770	0.000537	0.000662333	0.00127	0.000723667	0.0400306
3.5.99.10	A0A140N5K6	-	-	-	0.00021	-
3.5.99.10	A0A140NBS2	0.00454	0.00368	0.00232	0.00418	-
Acetyl-CoA
2.3.3.9	A0A140N498	2.93667e-05	2.315e-05	0.000209267	0.000110033	-
2.3.3.9	A0A140NCE9	3.21e-05	-	-	0.00014725	-
Malate
1.1.5.4	A0A140N9V4	3.19e-05	2.78e-05	-	-	-
1.1.1.37	A0A140N775	0.00266333	0.00239567	0.00558333	0.00822	-
Oxaloacetate
4.1.1.49	A0A140N510	0.000204667	0.000127567	0.000411667	0.00157033	0.0177748
